# Supplementary material for: Chalcogen‐Guided Control of Azoarene Photoswitching: Tuning Excited‐State Energies Through Electronic Property Modulation
Source: Chemistry. 2025 Jul 22;31(45):e01571. doi: 10.1002/chem.202501571 (PMC12351432; doi:10.1002/chem.202501571)
Supplement: Supplementary file 2 — Supporting Information [file CHEM-31-e01571-s003.cif]

 
data_zs_429am 
###################################################################
#                                                                 #
#   for any questions concerning this structure please contact:   #
#                                                                 #
#   Christoph W\"olper                                            #
#   Fachbereich Chemie der                                        #
#   Universit\"at Duisburg-Essen                                  #
#   Campus Essen Universit\"atsstr. 7                             #
#   D-45117 Essen, Germany                                        #
#                                                                 #
#   e-mail: christoph.woelper@uni-due.de                          #
#   phone:  ++49 (0)201 183 4780                                  #
#                                                                 #
###################################################################

loop_
 _publ_author_name
 _publ_author_address
   'Scheller, Zoe Nonie'
;
   Fachbereich Chemie der
   Universit\"at Duisburg-Essen
   Campus Essen Universit\"atsstr. 7
   D-45117 Essen, Germany
; 
   'Schulte, Jan'
;
   Fachbereich Chemie der
   Universit\"at Duisburg-Essen
   Campus Essen Universit\"atsstr. 7
   D-45117 Essen, Germany
; 
   'W\"olper, Christoph'
;
   Fachbereich Chemie der
   Universit\"at Duisburg-Essen
   Campus Essen Universit\"atsstr. 7
   D-45117 Essen, Germany
; 
   'Haberhauer, Gebhard'
;
   Fachbereich Chemie der
   Universit\"at Duisburg-Essen
   Campus Essen Universit\"atsstr. 7
   D-45117 Essen, Germany
; 

_publ_section_acknowledgements
;
 ?
;

_publ_section_title
;
 Chalcogen-Guided Control of Azoarene Photoswitching: Tuning Excited-State
 Energies through Electronic Property Modulation
;
_publ_requested_journal           'Chemistry A European Journal'
_journal_name_full                   
;
 ?
;
_journal_coden_Cambridge             353
_journal_year                        ?
_journal_volume                      ?
_journal_issue                       ?
_journal_page_first                  ?
_journal_page_last                   ?
_journal_paper_doi                   ?

_database_code_depnum_ccdc_archive   ?
  
_audit_creation_method            'SHELXL-2017/1' 
_shelx_SHELXL_version_number      '2017/1' 
_chemical_name_systematic         ? 
_chemical_name_common             ? 
_chemical_melting_point           ? 
_chemical_formula_moiety          ? 
_chemical_formula_sum 
 'C17 H15 N3 Te' 
_chemical_formula_weight          388.92 
  
loop_ 
 _atom_type_symbol 
 _atom_type_description 
 _atom_type_scat_dispersion_real 
 _atom_type_scat_dispersion_imag 
 _atom_type_scat_source 
 'C'  'C'   0.0033   0.0016 
 'International Tables Vol C Tables 4.2.6.8 and 6.1.1.4' 
 'H'  'H'   0.0000   0.0000 
 'International Tables Vol C Tables 4.2.6.8 and 6.1.1.4' 
 'N'  'N'   0.0061   0.0033 
 'International Tables Vol C Tables 4.2.6.8 and 6.1.1.4' 
 'Te'  'Te'  -0.5308   1.6751 
 'International Tables Vol C Tables 4.2.6.8 and 6.1.1.4' 
  
_space_group_crystal_system       triclinic 
_space_group_IT_number            2 
_space_group_name_H-M_alt         'P -1' 
_space_group_name_Hall            '-P 1' 
  
_shelx_space_group_comment 
; 
The symmetry employed for this shelxl refinement is uniquely defined 
by the following loop, which should always be used as a source of 
symmetry information in preference to the above space-group names. 
They are only intended as comments. 
; 
  
loop_ 
 _space_group_symop_operation_xyz 
 'x, y, z' 
 '-x, -y, -z' 
  
_cell_length_a                    7.8417(12) 
_cell_length_b                    9.5534(15) 
_cell_length_c                    11.4733(18) 
_cell_angle_alpha                 77.546(5) 
_cell_angle_beta                  83.869(7) 
_cell_angle_gamma                 68.791(5) 
_cell_volume                      782.1(2) 
_cell_formula_units_Z             2 
_cell_measurement_temperature     100(2) 
_cell_measurement_reflns_used     9540 
_cell_measurement_theta_min       3.40 
_cell_measurement_theta_max       40.60 
  
_exptl_crystal_description        block 
_exptl_crystal_colour             red
_exptl_crystal_density_meas       ? 
_exptl_crystal_density_method     ? 
_exptl_crystal_density_diffrn     1.652 
_exptl_crystal_F_000              380 
_exptl_transmission_factor_min    ? 
_exptl_transmission_factor_max    ? 
_exptl_crystal_size_max           0.399 
_exptl_crystal_size_mid           0.311 
_exptl_crystal_size_min           0.302 
_exptl_absorpt_coefficient_mu     1.898 
_shelx_estimated_absorpt_T_min    0.518 
_shelx_estimated_absorpt_T_max    0.598 
_exptl_absorpt_correction_type    multi-scan 
_exptl_absorpt_correction_T_min   0.59 
_exptl_absorpt_correction_T_max   0.75 
_exptl_absorpt_process_details    'SADABS, Blessing, Acta Cryst 1995 A51 33-38' 
_exptl_absorpt_special_details    ? 
_diffrn_ambient_temperature       100(2) 
_diffrn_radiation_wavelength      0.71073 
_diffrn_radiation_type            MoK\a 
_diffrn_source                    'fine-focus sealed tube' 
_diffrn_measurement_device_type   'Bruker D8 KAPPA II (APEX II detector)' 
_diffrn_radiation_monochromator   'Triumph Goebel mirror' 
_diffrn_measurement_method        'Data collection strategy APEX 3/Queen' 
_diffrn_detector_area_resol_mean  512 
_diffrn_reflns_number             113309 
_diffrn_reflns_av_unetI/netI      0.0068 
_diffrn_reflns_av_R_equivalents   0.0167 
_diffrn_reflns_limit_h_min        -14 
_diffrn_reflns_limit_h_max        14 
_diffrn_reflns_limit_k_min        -17 
_diffrn_reflns_limit_k_max        17 
_diffrn_reflns_limit_l_min        -20 
_diffrn_reflns_limit_l_max        20 
_diffrn_reflns_theta_min          2.330 
_diffrn_reflns_theta_max          40.443 
_diffrn_reflns_theta_full         25.242 
_diffrn_measured_fraction_theta_max   0.991 
_diffrn_measured_fraction_theta_full  0.997 
_diffrn_reflns_Laue_measured_fraction_max    0.991 
_diffrn_reflns_Laue_measured_fraction_full   0.997 
_diffrn_reflns_point_group_measured_fraction_max   0.991 
_diffrn_reflns_point_group_measured_fraction_full  0.997 
_reflns_number_total              9879 
_reflns_number_gt                 9741 
_reflns_threshold_expression      'I > 2\s(I)' 
_reflns_Friedel_coverage          0.000 
_reflns_Friedel_fraction_max      . 
_reflns_Friedel_fraction_full     . 
  
_reflns_special_details 
; 
 Reflections were merged by SHELXL according to the crystal 
 class for the calculation of statistics and refinement. 
  
 _reflns_Friedel_fraction is defined as the number of unique 
 Friedel pairs measured divided by the number that would be 
 possible theoretically, ignoring centric projections and 
 systematic absences. 
; 
  
_computing_data_collection        'BRUKER APEX3(v2019.1-0)' 
_computing_cell_refinement        'BRUKER APEX3(v2019.1-0)' 
_computing_data_reduction         'BRUKER APEX3(v2019.1-0)' 
_computing_structure_solution     'BRUKER APEX3(v2019.1-0)' 
_computing_structure_refinement   'SHELXL-2017/1 (Sheldrick, 2017)' 
_computing_molecular_graphics     'ORTEP/PLATON (Spek)' 
_computing_publication_material   'BRUKER AXS SHELXTL (c) 2008 / Vers. 2008/4' 
_refine_special_details           
;
 Treatment of hydrogen atoms:    
 Riding model on idealized geometries 
 with the 1.2 fold isotropic displacement 
 parameters of the equivalent Uij of the 
 corresponding carbon atom.
 The methyl groups are idealized with
 tetrahedral angles in a combined 
 rotating and rigid group refinement
 with the 1.5 fold isotropic displacement
 parameters of the equivalent Uij of the 
 corresponding carbon atom.
; 
_refine_ls_structure_factor_coef  Fsqd 
_refine_ls_matrix_type            full 
_refine_ls_weighting_scheme       calc 
_refine_ls_weighting_details 
'w=1/[\s^2^(Fo^2^)+(0.0152P)^2^+0.1804P] where P=(Fo^2^+2Fc^2^)/3' 
_atom_sites_solution_primary      direct 
_atom_sites_solution_secondary    difmap 
_atom_sites_solution_hydrogens    geom 
_refine_ls_hydrogen_treatment     constr 
_refine_ls_extinction_method      none 
_refine_ls_extinction_coef        . 
_refine_ls_number_reflns          9879 
_refine_ls_number_parameters      191 
_refine_ls_number_restraints      0 
_refine_ls_R_factor_all           0.0130 
_refine_ls_R_factor_gt            0.0127 
_refine_ls_wR_factor_ref          0.0355 
_refine_ls_wR_factor_gt           0.0354 
_refine_ls_goodness_of_fit_ref    1.241 
_refine_ls_restrained_S_all       1.241 
_refine_ls_shift/su_max           0.009 
_refine_ls_shift/su_mean          0.000 
  
loop_ 
 _atom_site_label 
 _atom_site_type_symbol 
 _atom_site_fract_x 
 _atom_site_fract_y 
 _atom_site_fract_z 
 _atom_site_U_iso_or_equiv 
 _atom_site_adp_type 
 _atom_site_occupancy 
 _atom_site_site_symmetry_order 
 _atom_site_calc_flag 
 _atom_site_refinement_flags_posn 
 _atom_site_refinement_flags_adp 
 _atom_site_refinement_flags_occupancy 
 _atom_site_disorder_assembly 
 _atom_site_disorder_group 
Te1 Te 0.62699(2) 0.68689(2) 0.45829(2) 0.01156(1) Uani 1 1 d . . . . . 
N1 N 0.47893(7) 0.80364(6) 0.17469(5) 0.01288(7) Uani 1 1 d . . . . . 
N2 N 0.63799(7) 0.71809(6) 0.21340(5) 0.01208(7) Uani 1 1 d . . . . . 
N3 N 0.94989(8) 0.60078(7) 0.15338(5) 0.01547(8) Uani 1 1 d . . . . . 
C1 C 0.53510(8) 0.71420(7) 0.63757(5) 0.01238(8) Uani 1 1 d . . . . . 
C2 C 0.49643(10) 0.59508(7) 0.71749(6) 0.01501(9) Uani 1 1 d . . . . . 
H2 H 0.503226 0.505977 0.690334 0.018 Uiso 1 1 calc R U . . . 
C3 C 0.44791(10) 0.60659(8) 0.83698(6) 0.01728(10) Uani 1 1 d . . . . . 
H3 H 0.420429 0.525955 0.890263 0.021 Uiso 1 1 calc R U . . . 
C4 C 0.43978(10) 0.73659(8) 0.87813(6) 0.01781(10) Uani 1 1 d . . . . . 
H4 H 0.408070 0.744068 0.959391 0.021 Uiso 1 1 calc R U . . . 
C5 C 0.47864(11) 0.85534(8) 0.79883(7) 0.01900(11) Uani 1 1 d . . . . . 
H5 H 0.472653 0.943980 0.826363 0.023 Uiso 1 1 calc R U . . . 
C6 C 0.52642(10) 0.84460(7) 0.67891(6) 0.01627(9) Uani 1 1 d . . . . . 
H6 H 0.552935 0.925707 0.625627 0.020 Uiso 1 1 calc R U . . . 
C7 C 0.36166(8) 0.77599(7) 0.38794(5) 0.01172(8) Uani 1 1 d . . . . . 
C8 C 0.33689(8) 0.81519(7) 0.26306(5) 0.01214(8) Uani 1 1 d . . . . . 
C9 C 0.15870(9) 0.87407(8) 0.21780(6) 0.01630(9) Uani 1 1 d . . . . . 
H9 H 0.143040 0.901824 0.133954 0.020 Uiso 1 1 calc R U . . . 
C10 C 0.00600(9) 0.89174(9) 0.29495(7) 0.01946(11) Uani 1 1 d . . . . . 
H10 H -0.113317 0.928967 0.264144 0.023 Uiso 1 1 calc R U . . . 
C11 C 0.03016(9) 0.85401(9) 0.41864(7) 0.01901(11) Uani 1 1 d . . . . . 
H11 H -0.073634 0.867409 0.471746 0.023 Uiso 1 1 calc R U . . . 
C12 C 0.20556(9) 0.79687(8) 0.46448(6) 0.01570(9) Uani 1 1 d . . . . . 
H12 H 0.219537 0.771792 0.548498 0.019 Uiso 1 1 calc R U . . . 
C13 C 0.78020(8) 0.71389(7) 0.13006(5) 0.01292(8) Uani 1 1 d . . . . . 
C14 C 0.79329(9) 0.80777(8) 0.01959(6) 0.01619(9) Uani 1 1 d . . . . . 
H14 H 0.698043 0.894654 -0.018511 0.019 Uiso 1 1 calc R U . . . 
C15 C 0.97519(10) 0.74823(9) -0.02399(6) 0.01970(11) Uani 1 1 d . . . . . 
H15 H 1.025522 0.787857 -0.097060 0.024 Uiso 1 1 calc R U . . . 
C16 C 1.06737(10) 0.62055(9) 0.06000(7) 0.01934(11) Uani 1 1 d . . . . . 
H16 H 1.192024 0.557427 0.053275 0.023 Uiso 1 1 calc R U . . . 
C17 C 0.99810(11) 0.47952(10) 0.25890(7) 0.02356(13) Uani 1 1 d . . . . . 
H17A H 0.895949 0.442345 0.283003 0.035 Uiso 1 1 calc R U . . . 
H17B H 1.023834 0.519615 0.324180 0.035 Uiso 1 1 calc R U . . . 
H17C H 1.106900 0.395116 0.240426 0.035 Uiso 1 1 calc R U . . . 
  
loop_ 
 _atom_site_aniso_label 
 _atom_site_aniso_U_11 
 _atom_site_aniso_U_22 
 _atom_site_aniso_U_33 
 _atom_site_aniso_U_23 
 _atom_site_aniso_U_13 
 _atom_site_aniso_U_12 
Te1 0.01034(2) 0.01284(2) 0.01094(2) -0.00106(1) -0.00068(1) -0.00399(1) 
N1 0.01152(17) 0.01388(18) 0.01262(18) -0.00170(14) -0.00116(14) -0.00397(14) 
N2 0.01127(17) 0.01217(17) 0.01233(17) -0.00171(14) -0.00031(13) -0.00390(14) 
N3 0.01187(18) 0.0168(2) 0.0149(2) -0.00198(16) 0.00055(15) -0.00251(15) 
C1 0.0138(2) 0.01152(19) 0.01229(19) -0.00239(15) -0.00136(15) -0.00465(16) 
C2 0.0209(2) 0.0138(2) 0.0127(2) -0.00382(16) 0.00143(18) -0.00868(19) 
C3 0.0219(3) 0.0190(2) 0.0127(2) -0.00401(18) 0.00185(19) -0.0093(2) 
C4 0.0192(2) 0.0200(3) 0.0144(2) -0.00735(19) -0.00102(19) -0.0045(2) 
C5 0.0242(3) 0.0143(2) 0.0194(3) -0.00715(19) -0.0049(2) -0.0043(2) 
C6 0.0207(3) 0.0114(2) 0.0175(2) -0.00256(17) -0.00435(19) -0.00571(18) 
C7 0.01074(18) 0.01176(18) 0.01312(19) -0.00261(15) -0.00007(15) -0.00441(15) 
C8 0.01068(18) 0.01187(19) 0.0137(2) -0.00222(15) -0.00112(15) -0.00368(15) 
C9 0.0123(2) 0.0177(2) 0.0182(2) -0.00287(19) -0.00373(18) -0.00375(18) 
C10 0.0109(2) 0.0231(3) 0.0246(3) -0.0065(2) -0.00233(19) -0.00450(19) 
C11 0.0115(2) 0.0241(3) 0.0229(3) -0.0081(2) 0.00235(19) -0.0068(2) 
C12 0.0124(2) 0.0196(2) 0.0163(2) -0.00499(19) 0.00196(17) -0.00685(18) 
C13 0.01175(19) 0.0145(2) 0.01190(19) -0.00207(16) -0.00003(15) -0.00422(16) 
C14 0.0155(2) 0.0191(2) 0.0128(2) -0.00053(18) 0.00017(17) -0.00631(19) 
C15 0.0173(2) 0.0254(3) 0.0155(2) -0.0028(2) 0.00351(19) -0.0082(2) 
C16 0.0138(2) 0.0238(3) 0.0185(3) -0.0049(2) 0.00330(19) -0.0048(2) 
C17 0.0173(3) 0.0225(3) 0.0206(3) 0.0029(2) -0.0006(2) 0.0012(2) 
  
_geom_special_details 
; 
 All esds (except the esd in the dihedral angle between two l.s. planes) 
 are estimated using the full covariance matrix.  The cell esds are taken 
 into account individually in the estimation of esds in distances, angles 
 and torsion angles; correlations between esds in cell parameters are only 
 used when they are defined by crystal symmetry.  An approximate (isotropic) 
 treatment of cell esds is used for estimating esds involving l.s. planes. 
; 
  
loop_ 
 _geom_bond_atom_site_label_1 
 _geom_bond_atom_site_label_2 
 _geom_bond_distance 
 _geom_bond_site_symmetry_2 
 _geom_bond_publ_flag 
Te1 C7 2.1180(7) . ? 
Te1 C1 2.1441(7) . ? 
N1 N2 1.2826(8) . ? 
N1 C8 1.4138(8) . ? 
N2 C13 1.3842(8) . ? 
N3 C16 1.3639(9) . ? 
N3 C13 1.3859(8) . ? 
N3 C17 1.4582(10) . ? 
C1 C2 1.4029(9) . ? 
C1 C6 1.4029(9) . ? 
C2 C3 1.3999(9) . ? 
C3 C4 1.3995(10) . ? 
C4 C5 1.3976(11) . ? 
C5 C6 1.4024(10) . ? 
C7 C12 1.4066(9) . ? 
C7 C8 1.4165(9) . ? 
C8 C9 1.4137(9) . ? 
C9 C10 1.3920(10) . ? 
C10 C11 1.4025(11) . ? 
C11 C12 1.3978(10) . ? 
C13 C14 1.4036(9) . ? 
C14 C15 1.4112(10) . ? 
C15 C16 1.3939(11) . ? 
  
loop_ 
 _geom_angle_atom_site_label_1 
 _geom_angle_atom_site_label_2 
 _geom_angle_atom_site_label_3 
 _geom_angle 
 _geom_angle_site_symmetry_1 
 _geom_angle_site_symmetry_3 
 _geom_angle_publ_flag 
C7 Te1 C1 95.30(2) . . ? 
N2 N1 C8 113.95(5) . . ? 
N1 N2 C13 114.69(5) . . ? 
C16 N3 C13 108.52(6) . . ? 
C16 N3 C17 124.80(6) . . ? 
C13 N3 C17 126.68(6) . . ? 
C2 C1 C6 119.29(6) . . ? 
C2 C1 Te1 119.59(4) . . ? 
C6 C1 Te1 120.94(5) . . ? 
C3 C2 C1 120.46(6) . . ? 
C4 C3 C2 120.17(6) . . ? 
C5 C4 C3 119.53(6) . . ? 
C4 C5 C6 120.48(6) . . ? 
C5 C6 C1 120.07(6) . . ? 
C12 C7 C8 118.39(5) . . ? 
C12 C7 Te1 120.62(5) . . ? 
C8 C7 Te1 120.99(4) . . ? 
C9 C8 N1 114.56(6) . . ? 
C9 C8 C7 120.16(6) . . ? 
N1 C8 C7 125.27(5) . . ? 
C10 C9 C8 120.62(6) . . ? 
C9 C10 C11 119.30(6) . . ? 
C12 C11 C10 120.61(6) . . ? 
C11 C12 C7 120.91(6) . . ? 
N2 C13 N3 119.09(5) . . ? 
N2 C13 C14 132.61(6) . . ? 
N3 C13 C14 108.28(5) . . ? 
C13 C14 C15 106.78(6) . . ? 
C16 C15 C14 107.35(6) . . ? 
N3 C16 C15 109.06(6) . . ? 
  
_refine_diff_density_max    0.861 
_refine_diff_density_min   -0.456 
_refine_diff_density_rms    0.065 
  
_shelx_res_file 
; 
TITL zs_429am in P-1 
    zs_429am.res 
    created by SHELXL-2017/1 at 11:03:14 on 14-Mar-2024 
CELL 0.71073 7.84170 9.55340 11.47330 77.5456 83.8694 68.7909 
ZERR 2.00 0.00121 0.00153 0.00184 0.0053 0.0072 0.0047 
LATT  1 
SFAC C H N TE 
UNIT 34 30 6 2 
TEMP -173.150 
SIZE 0.302 0.311 0.399 
L.S. 16 
ACTA 
LIST 4 
FMAP 2 
PLAN 20 
WGHT    0.015200    0.180400 
FVAR       0.27974 
TE1   4    0.626993    0.686890    0.458286    11.00000    0.01034    0.01284 = 
         0.01094   -0.00106   -0.00068   -0.00399 
N1    3    0.478925    0.803640    0.174693    11.00000    0.01152    0.01388 = 
         0.01262   -0.00170   -0.00116   -0.00397 
N2    3    0.637988    0.718087    0.213397    11.00000    0.01127    0.01217 = 
         0.01233   -0.00171   -0.00031   -0.00390 
N3    3    0.949893    0.600776    0.153383    11.00000    0.01187    0.01678 = 
         0.01490   -0.00198    0.00055   -0.00251 
C1    1    0.535099    0.714201    0.637568    11.00000    0.01381    0.01152 = 
         0.01229   -0.00239   -0.00136   -0.00465 
C2    1    0.496433    0.595077    0.717489    11.00000    0.02093    0.01383 = 
         0.01266   -0.00382    0.00143   -0.00868 
AFIX  43 
H2    2    0.503226    0.505977    0.690334    11.00000   -1.20000 
AFIX   0 
C3    1    0.447910    0.606591    0.836975    11.00000    0.02195    0.01896 = 
         0.01266   -0.00401    0.00185   -0.00927 
AFIX  43 
H3    2    0.420429    0.525955    0.890263    11.00000   -1.20000 
AFIX   0 
C4    1    0.439780    0.736593    0.878132    11.00000    0.01915    0.01998 = 
         0.01444   -0.00735   -0.00102   -0.00454 
AFIX  43 
H4    2    0.408070    0.744068    0.959391    11.00000   -1.20000 
AFIX   0 
C5    1    0.478644    0.855339    0.798832    11.00000    0.02419    0.01426 = 
         0.01944   -0.00715   -0.00490   -0.00435 
AFIX  43 
H5    2    0.472653    0.943980    0.826363    11.00000   -1.20000 
AFIX   0 
C6    1    0.526421    0.844600    0.678915    11.00000    0.02074    0.01144 = 
         0.01749   -0.00256   -0.00435   -0.00571 
AFIX  43 
H6    2    0.552935    0.925707    0.625627    11.00000   -1.20000 
AFIX   0 
C7    1    0.361657    0.775989    0.387942    11.00000    0.01074    0.01176 = 
         0.01312   -0.00261   -0.00007   -0.00441 
C8    1    0.336885    0.815193    0.263058    11.00000    0.01068    0.01187 = 
         0.01372   -0.00222   -0.00112   -0.00368 
C9    1    0.158705    0.874066    0.217801    11.00000    0.01226    0.01768 = 
         0.01819   -0.00287   -0.00373   -0.00375 
AFIX  43 
H9    2    0.143040    0.901824    0.133954    11.00000   -1.20000 
AFIX   0 
C10   1    0.006001    0.891741    0.294948    11.00000    0.01089    0.02307 = 
         0.02457   -0.00651   -0.00233   -0.00450 
AFIX  43 
H10   2   -0.113317    0.928967    0.264144    11.00000   -1.20000 
AFIX   0 
C11   1    0.030162    0.854009    0.418637    11.00000    0.01154    0.02415 = 
         0.02290   -0.00805    0.00235   -0.00683 
AFIX  43 
H11   2   -0.073634    0.867409    0.471746    11.00000   -1.20000 
AFIX   0 
C12   1    0.205561    0.796870    0.464484    11.00000    0.01245    0.01962 = 
         0.01628   -0.00499    0.00196   -0.00685 
AFIX  43 
H12   2    0.219537    0.771792    0.548498    11.00000   -1.20000 
AFIX   0 
C13   1    0.780205    0.713885    0.130057    11.00000    0.01175    0.01451 = 
         0.01190   -0.00207   -0.00003   -0.00422 
C14   1    0.793286    0.807773    0.019586    11.00000    0.01547    0.01914 = 
         0.01283   -0.00053    0.00017   -0.00631 
AFIX  43 
H14   2    0.698043    0.894654   -0.018511    11.00000   -1.20000 
AFIX   0 
C15   1    0.975193    0.748233   -0.023987    11.00000    0.01731    0.02541 = 
         0.01552   -0.00276    0.00351   -0.00821 
AFIX  43 
H15   2    1.025522    0.787857   -0.097060    11.00000   -1.20000 
AFIX   0 
C16   1    1.067375    0.620548    0.060000    11.00000    0.01375    0.02382 = 
         0.01849   -0.00493    0.00330   -0.00478 
AFIX  43 
H16   2    1.192024    0.557427    0.053275    11.00000   -1.20000 
AFIX   0 
C17   1    0.998096    0.479522    0.258899    11.00000    0.01726    0.02253 = 
         0.02057    0.00291   -0.00062    0.00124 
AFIX 137 
H17A  2    0.895949    0.442345    0.283003    11.00000   -1.50000 
H17B  2    1.023834    0.519615    0.324180    11.00000   -1.50000 
H17C  2    1.106900    0.395116    0.240426    11.00000   -1.50000 
AFIX   0 
HKLF 4 
  
  
  
  
REM  zs_429am in P-1 
REM R1 =  0.0127 for    9741 Fo > 4sig(Fo)  and  0.0130 for all    9879 data 
REM    191 parameters refined using      0 restraints 
  
END 
  
WGHT      0.0152      0.1804 
  
REM Highest difference peak  0.861,  deepest hole -0.456,  1-sigma level  0.065 
Q1    1   0.6277  0.7235  0.4932  11.00000  0.05    0.86 
Q2    1   0.6566  0.7182  0.4187  11.00000  0.05    0.68 
Q3    1   0.5150  0.6524  0.6779  11.00000  0.05    0.63 
Q4    1   0.5080  0.8513  0.7396  11.00000  0.05    0.62 
Q5    1   0.0801  0.8862  0.2540  11.00000  0.05    0.62 
Q6    1   0.5285  0.7812  0.6575  11.00000  0.05    0.60 
Q7    1   0.4635  0.6039  0.7754  11.00000  0.05    0.59 
Q8    1   0.3558  0.7910  0.3255  11.00000  0.05    0.59 
Q9    1   0.4419  0.6728  0.8576  11.00000  0.05    0.58 
Q10   1   0.2877  0.7850  0.4259  11.00000  0.05    0.58 
Q11   1   0.7062  0.7186  0.1680  11.00000  0.05    0.56 
Q12   1   1.0249  0.6851  0.0136  11.00000  0.05    0.56 
Q13   1   0.0206  0.8761  0.3580  11.00000  0.05    0.54 
Q14   1   0.7855  0.7672  0.0760  11.00000  0.05    0.54 
Q15   1   0.1215  0.8260  0.4426  11.00000  0.05    0.53 
Q16   1   0.2536  0.8429  0.2427  11.00000  0.05    0.51 
Q17   1   0.6724  0.6301  0.4904  11.00000  0.05    0.50 
Q18   1   0.4613  0.7942  0.8375  11.00000  0.05    0.50 
Q19   1   0.8804  0.7817 -0.0065  11.00000  0.05    0.49 
Q20   1   0.5771  0.6849  0.4228  11.00000  0.05    0.48 
; 
_shelx_res_checksum   94971 
  
_shelx_hkl_file 
; 
  -2   0   0  445.49    7.22 
  -2   0   0  481.77    7.07 
  -2   0   0  489.66    7.02 
  -2   0   0  491.74    8.06 
  -2   0   0  475.74    7.01 
   2   0   0  477.14    7.42 
   2   0   0  453.00    7.10 
   2   0   0  470.38    7.11 
   2   0   0  458.32    8.20 
   2   0   0  457.43    7.20 
   2   0   0  463.15    7.25 
  -3   0   0  183.15    2.90 
  -3   0   0  185.76    2.92 
  -3   0   0  183.11    2.98 
  -3   0   0  190.00    2.80 
  -3   0   0  196.11    2.82 
  -3   0   0  189.42    3.17 
  -3   0   0  190.68    2.82 
  -3   0   0  187.48    2.89 
  -3   0   0  193.18    2.84 
   3   0   0  183.16    2.91 
   3   0   0  187.91    2.83 
   3   0   0  191.38    2.85 
   3   0   0  185.73    2.87 
   3   0   0  193.09    2.94 
   3   0   0  188.91    2.86 
   3   0   0  187.96    2.83 
   3   0   0  185.90    2.79 
   3   0   0  182.45    3.54 
   3   0   0  193.88    2.84 
   3   0   0  188.19    2.84 
  -4   0   0  102.73    1.61 
  -4   0   0   97.67    1.62 
  -4   0   0  100.86    1.64 
  -4   0   0  102.53    1.57 
  -4   0   0  102.85    1.58 
  -4   0   0   99.14    1.74 
  -4   0   0  103.58    1.58 
   4   0   0   98.28    1.63 
   4   0   0  100.48    1.60 
   4   0   0  100.92    1.62 
   4   0   0  100.53    1.55 
   4   0   0   98.32    2.02 
   4   0   0   99.13    1.59 
   4   0   0   99.00    1.60 
   4   0   0  103.88    1.63 
   4   0   0   99.64    1.62 
   4   0   0   97.49    1.65 
  -5   0   0  194.53    3.11 
  -5   0   0  202.45    3.08 
  -5   0   0  189.87    3.09 
  -5   0   0  198.70    3.04 
  -5   0   0  205.10    3.02 
  -5   0   0  199.18    3.25 
  -5   0   0  194.17    3.15 
  -5   0   0  202.59    2.96 
  -5   0   0  200.63    3.04 
  -5   0   0  205.41    3.04 
   5   0   0  195.60    2.99 
   5   0   0  196.79    3.06 
   5   0   0  199.72    3.05 
   5   0   0  195.20    3.08 
   5   0   0  200.06    3.12 
   5   0   0  203.39    3.10 
   5   0   0  199.03    3.66 
   5   0   0  198.85    3.07 
   5   0   0  197.79    3.10 
   5   0   0  195.04    3.13 
  -6   0   0   51.91    0.92 
  -6   0   0   50.58    0.97 
  -6   0   0   49.64    0.98 
  -6   0   0   49.47    0.93 
  -6   0   0   50.33    1.01 
  -6   0   0   50.86    0.93 
  -6   0   0   50.75    1.14 
  -6   0   0   52.10    0.93 
   6   0   0   50.62    0.88 
   6   0   0   50.74    1.49 
   6   0   0   51.88    0.99 
   6   0   0   50.36    0.93 
   6   0   0   49.46    0.95 
   6   0   0   50.36    1.00 
   6   0   0   49.36    1.01 
   6   0   0   48.54    1.02 
   6   0   0   50.84    0.97 
   6   0   0   50.61    0.99 
  -7   0   0  185.07    2.87 
  -7   0   0  185.61    3.20 
  -7   0   0  179.89    2.96 
  -7   0   0  180.54    2.89 
  -7   0   0  179.40    2.99 
  -7   0   0  183.10    2.89 
  -7   0   0  188.64    2.88 
  -7   0   0  181.01    2.95 
   7   0   0  179.78    2.93 
   7   0   0  183.50    2.93 
   7   0   0  182.88    3.01 
   7   0   0  181.77    2.97 
   7   0   0  184.54    2.98 
   7   0   0  178.20    3.03 
   7   0   0  182.64    3.75 
   7   0   0  178.73    2.99 
   7   0   0  182.40    2.99 
   7   0   0  182.80    2.81 
  -8   0   0  129.23    2.17 
  -8   0   0  131.61    2.21 
  -8   0   0  127.22    2.26 
  -8   0   0  130.38    2.32 
  -8   0   0  131.67    2.27 
  -8   0   0  131.76    2.20 
  -8   0   0  136.22    2.19 
  -8   0   0  133.77    2.54 
   8   0   0  130.80    2.35 
   8   0   0  133.41    2.30 
   8   0   0  137.34    2.12 
   8   0   0  131.85    3.12 
   8   0   0  128.00    2.32 
   8   0   0  130.95    2.30 
   8   0   0  133.01    2.25 
   8   0   0  132.95    2.37 
   8   0   0  130.05    2.25 
   8   0   0  129.65    2.32 
  -9   0   0   17.12    0.51 
  -9   0   0   18.47    0.50 
  -9   0   0   17.17    0.58 
  -9   0   0   17.61    0.54 
  -9   0   0   17.66    0.62 
  -9   0   0   18.08    0.59 
  -9   0   0   19.10    0.54 
  -9   0   0   18.03    0.76 
   9   0   0   17.08    0.62 
   9   0   0   18.00    0.57 
   9   0   0   15.46    0.86 
   9   0   0   17.86    0.50 
   9   0   0   17.83    0.58 
   9   0   0   17.87    0.61 
   9   0   0   18.30    0.65 
   9   0   0   18.32    0.64 
 -10   0   0    4.31    0.31 
 -10   0   0    4.07    0.36 
 -10   0   0    4.34    0.33 
 -10   0   0    3.72    0.29 
 -10   0   0    4.44    0.38 
 -10   0   0    3.84    0.35 
 -10   0   0    4.35    0.28 
  10   0   0    4.06    0.38 
  10   0   0    4.31    0.36 
  10   0   0    4.33    0.33 
  10   0   0    4.08    0.39 
  10   0   0    4.33    0.40 
  10   0   0    4.32    0.35 
 -11   0   0   41.42    0.98 
 -11   0   0   42.44    1.02 
 -11   0   0   42.11    1.09 
 -11   0   0   41.27    1.13 
  11   0   0   41.67    1.17 
  11   0   0   42.57    1.16 
  11   0   0   40.25    1.05 
  11   0   0   42.47    1.17 
  11   0   0   41.04    1.12 
  11   0   0   42.38    1.05 
 -12   0   0   49.95    1.28 
 -12   0   0   51.16    1.32 
 -12   0   0   49.11    1.19 
 -12   0   0   49.78    1.15 
  12   0   0   49.15    1.20 
  12   0   0   46.73    1.29 
  12   0   0   52.17    1.38 
  12   0   0   50.64    1.37 
  12   0   0   47.34    1.22 
  12   0   0   52.02    1.36 
 -13   0   0   10.92    0.56 
 -13   0   0   11.14    0.61 
 -13   0   0   10.81    0.53 
  13   0   0   11.62    0.69 
  13   0   0   11.52    0.59 
  12  -1   0    8.64    0.49 
  12  -1   0    8.96    0.58 
  12  -1   0    8.54    0.50 
  12  -1   0    8.54    0.58 
  12  -1   0    8.48    0.57 
 -12   1   0    8.98    0.61 
 -12   1   0    8.30    0.54 
 -12   1   0    8.29    0.49 
 -12   1   0    8.22    0.46 
  11  -1   0    8.78    0.48 
  11  -1   0    9.17    0.56 
  11  -1   0    7.97    0.52 
  11  -1   0    9.04    0.55 
  11  -1   0    9.36    0.56 
  11  -1   0    8.34    0.47 
 -11   1   0    8.42    0.42 
 -11   1   0    8.42    0.52 
 -11   1   0    9.15    0.48 
 -11   1   0    8.17    0.54 
  10  -1   0   35.97    0.94 
  10  -1   0   37.06    1.03 
  10  -1   0   37.08    1.06 
  10  -1   0   36.43    1.03 
  10  -1   0   35.57    0.93 
  10  -1   0   35.47    1.02 
 -10   1   0   37.17    0.97 
 -10   1   0   35.35    1.02 
 -10   1   0   36.21    0.82 
 -10   1   0   36.87    0.92 
 -10   1   0   36.79    0.86 
   9  -1   0   82.24    1.68 
   9  -1   0   81.95    1.69 
   9  -1   0   81.87    1.67 
   9  -1   0   84.58    1.73 
   9  -1   0   79.34    1.57 
   9  -1   0   79.58    1.65 
   9  -1   0   83.48    1.60 
  -9   1   0   81.91    1.45 
  -9   1   0   80.64    1.54 
  -9   1   0   82.72    1.61 
  -9   1   0   79.85    1.50 
  -9   1   0   78.94    1.57 
  -9   1   0   81.00    1.49 
  -9   1   0   79.29    1.66 
   8  -1   0   19.07    0.62 
   8  -1   0   18.84    1.04 
   8  -1   0   18.96    0.60 
   8  -1   0   18.47    0.63 
   8  -1   0   18.76    0.57 
   8  -1   0   19.37    0.65 
   8  -1   0   19.14    0.57 
   8  -1   0   18.89    0.61 
   8  -1   0   19.52    0.47 
  -8   1   0   18.67    0.57 
  -8   1   0   19.50    0.63 
  -8   1   0   18.44    0.58 
  -8   1   0   18.65    0.51 
  -8   1   0   18.55    0.54 
  -8   1   0   19.55    0.53 
  -8   1   0   19.35    0.55 
   7  -1   0   19.64    0.55 
   7  -1   0   20.05    0.59 
   7  -1   0   21.01    0.62 
   7  -1   0   20.81    0.60 
   7  -1   0   20.58    0.63 
   7  -1   0   21.96    1.03 
   7  -1   0   20.85    0.57 
   7  -1   0   20.38    0.47 
   7  -1   0   22.34    0.61 
  -7   1   0   20.85    0.53 
  -7   1   0   20.11    0.61 
  -7   1   0   21.18    0.57 
  -7   1   0   21.10    0.58 
  -7   1   0   21.07    0.54 
  -7   1   0   20.81    0.54 
  -7   1   0   21.06    0.51 
  -7   1   0   20.34    0.72 
   6  -1   0  270.99    4.07 
   6  -1   0  274.89    4.96 
   6  -1   0  272.93    4.22 
   6  -1   0  269.47    4.18 
   6  -1   0  265.42    4.19 
   6  -1   0  262.24    4.27 
   6  -1   0  273.17    4.23 
   6  -1   0  271.98    4.22 
   6  -1   0  266.06    4.25 
  -6   1   0  277.66    4.20 
  -6   1   0  265.16    4.18 
  -6   1   0  277.18    4.07 
  -6   1   0  276.16    4.17 
  -6   1   0  271.67    4.42 
  -6   1   0  276.67    4.11 
  -6   1   0  269.83    4.25 
  -6   1   0  270.29    4.14 
   5  -1   0  217.46    3.95 
   5  -1   0  210.44    3.33 
   5  -1   0  205.98    3.38 
   5  -1   0  212.57    3.25 
   5  -1   0  214.97    3.34 
   5  -1   0  216.83    3.23 
   5  -1   0  210.69    3.25 
   5  -1   0  215.27    3.31 
   5  -1   0  211.08    3.36 
   5  -1   0  212.91    3.32 
   5  -1   0  218.26    3.34 
  -5   1   0  218.55    3.32 
  -5   1   0  213.25    3.37 
  -5   1   0  217.35    3.25 
  -5   1   0  215.79    3.51 
  -5   1   0  222.40    3.31 
  -5   1   0  205.78    3.30 
  -5   1   0  216.41    3.28 
   4  -1   0   72.26    1.30 
   4  -1   0   74.20    1.26 
   4  -1   0   76.35    1.18 
   4  -1   0   73.76    1.18 
   4  -1   0   75.43    1.26 
   4  -1   0   75.01    1.27 
   4  -1   0   73.46    1.25 
   4  -1   0   71.78    1.20 
   4  -1   0   72.14    1.25 
   4  -1   0   74.70    1.22 
   4  -1   0   73.88    1.67 
   4  -1   0   74.08    1.28 
   4  -1   0   74.91    1.24 
  -4   1   0   77.50    1.20 
  -4   1   0   73.27    1.24 
  -4   1   0   73.28    1.24 
  -4   1   0   76.62    1.25 
  -4   1   0   73.47    1.38 
  -4   1   0   75.57    1.22 
  -4   1   0   73.68    1.29 
   3  -1   0    1.83    0.25 
   3  -1   0    2.75    0.13 
   3  -1   0    2.28    0.10 
   3  -1   0    1.91    0.12 
   3  -1   0    2.37    0.14 
   3  -1   0    2.10    0.16 
   3  -1   0    2.90    0.16 
   3  -1   0    3.07    0.16 
   3  -1   0    2.30    0.10 
  -3   1   0    3.01    0.11 
  -3   1   0    2.16    0.13 
  -3   1   0    2.43    0.25 
  -3   1   0    2.01    0.12 
  -3   1   0    2.21    0.17 
  -3   1   0    2.39    0.13 
  -3   1   0    2.29    0.12 
   2  -1   0  563.54    8.58 
   2  -1   0  549.60    9.71 
   2  -1   0  556.60    8.54 
   2  -1   0  562.62    8.71 
   2  -1   0  577.26    8.63 
   2  -1   0  559.35    8.80 
   2  -1   0  585.28    8.73 
   2  -1   0  596.48    8.92 
   2  -1   0  559.41    8.67 
  -2   1   0  552.79    8.75 
  -2   1   0  595.19    8.61 
  -2   1   0  560.02    8.44 
  -2   1   0  580.26    8.58 
  -2   1   0  588.25    9.79 
  -2   1   0  555.33    8.97 
   1  -1   0  398.69    6.07 
   1  -1   0  399.49    6.08 
   1  -1   0  380.50    6.58 
   1  -1   0  390.90    6.02 
  -1   1   0  388.45    6.08 
  -1   1   0  386.93    6.10 
  -1   1   0  391.59    6.54 
   0  -1   0  134.30    2.08 
   0   1   0  132.50    2.26 
  -1  -1   0   92.91    1.48 
  -1  -1   0   89.94    1.49 
   1   1   0   94.29    1.46 
   1   1   0   83.12    1.48 
  -2  -1   0  242.20    3.90 
  -2  -1   0  243.22    3.77 
  -2  -1   0  243.49    3.75 
  -2  -1   0  256.24    3.73 
  -2  -1   0  249.16    3.75 
  -2  -1   0  242.98    4.50 
   2   1   0  237.82    4.02 
   2   1   0  232.64    3.79 
   2   1   0  243.77    3.78 
   2   1   0  236.62    4.54 
   2   1   0  245.26    4.00 
  -3  -1   0  367.31    5.85 
  -3  -1   0  344.15    5.55 
  -3  -1   0  347.71    5.62 
  -3  -1   0  367.93    5.40 
  -3  -1   0  364.31    5.46 
  -3  -1   0  368.50    5.30 
   3   1   0  354.23    5.36 
   3   1   0  356.90    5.46 
   3   1   0  349.92    5.50 
   3   1   0  359.73    5.50 
   3   1   0  350.12    5.39 
   3   1   0  353.21    5.37 
   3   1   0  373.78    5.55 
   3   1   0  353.28    5.47 
   3   1   0  337.80    6.45 
   3   1   0  355.59    5.51 
   3   1   0  345.59    5.49 
   3   1   0  355.72    5.43 
  -4  -1   0   24.97    0.45 
  -4  -1   0   24.20    0.48 
  -4  -1   0   24.41    0.59 
  -4  -1   0   24.29    0.52 
  -4  -1   0   23.89    0.50 
  -4  -1   0   25.51    0.47 
  -4  -1   0   24.01    0.53 
   4   1   0   24.20    0.48 
   4   1   0   24.94    0.51 
   4   1   0   26.59    0.81 
   4   1   0   24.48    0.52 
   4   1   0   25.36    0.49 
   4   1   0   23.44    0.51 
   4   1   0   25.61    0.51 
   4   1   0   24.97    0.51 
   4   1   0   24.39    0.45 
  -5  -1   0   57.51    1.09 
  -5  -1   0   56.90    1.06 
  -5  -1   0   56.47    1.05 
  -5  -1   0   59.70    0.98 
  -5  -1   0   58.52    0.99 
  -5  -1   0   59.07    1.00 
  -5  -1   0   57.82    1.02 
  -5  -1   0   59.30    1.04 
  -5  -1   0   56.94    1.16 
   5   1   0   57.01    1.05 
   5   1   0   58.20    1.04 
   5   1   0   57.91    1.01 
   5   1   0   58.82    1.05 
   5   1   0   59.88    1.08 
   5   1   0   58.94    0.96 
   5   1   0   59.32    1.03 
   5   1   0   62.25    1.07 
   5   1   0   58.47    1.48 
   5   1   0   59.01    1.04 
   5   1   0   59.35    1.07 
  -6  -1   0  206.49    3.14 
  -6  -1   0  198.86    3.22 
  -6  -1   0  200.21    3.23 
  -6  -1   0  202.67    3.28 
  -6  -1   0  210.23    3.40 
  -6  -1   0  203.93    3.20 
  -6  -1   0  201.69    3.16 
  -6  -1   0  211.84    3.12 
  -6  -1   0  208.37    3.15 
   6   1   0  204.57    3.24 
   6   1   0  206.92    3.17 
   6   1   0  202.38    3.86 
   6   1   0  202.13    3.22 
   6   1   0  203.55    3.23 
   6   1   0  203.91    3.19 
   6   1   0  204.78    3.19 
   6   1   0  195.61    3.25 
   6   1   0  207.76    3.10 
   6   1   0  207.13    3.20 
   6   1   0  203.42    3.23 
  -7  -1   0  196.13    3.20 
  -7  -1   0  196.15    3.20 
  -7  -1   0  198.45    3.09 
  -7  -1   0  197.50    3.10 
  -7  -1   0  207.67    3.07 
  -7  -1   0  196.44    3.39 
  -7  -1   0  194.71    3.12 
  -7  -1   0  200.02    3.07 
  -7  -1   0  198.87    3.17 
   7   1   0  201.43    3.15 
   7   1   0  198.92    3.04 
   7   1   0  196.13    3.24 
   7   1   0  197.42    3.96 
   7   1   0  196.43    3.21 
   7   1   0  195.49    3.13 
   7   1   0  198.75    3.19 
   7   1   0  204.07    3.17 
   7   1   0  197.49    3.16 
   7   1   0  195.70    3.21 
   7   1   0  200.66    3.23 
  -8  -1   0    5.49    0.33 
  -8  -1   0    5.34    0.31 
  -8  -1   0    6.27    0.34 
  -8  -1   0    5.67    0.28 
  -8  -1   0    5.48    0.28 
  -8  -1   0    6.40    0.27 
  -8  -1   0    5.76    0.41 
  -8  -1   0    6.26    0.30 
   8   1   0    5.65    0.33 
   8   1   0    5.81    0.31 
   8   1   0    6.76    0.36 
   8   1   0    5.84    0.24 
   8   1   0    5.95    0.32 
   8   1   0    6.05    0.34 
   8   1   0    5.68    0.34 
   8   1   0    5.46    0.29 
  -9  -1   0   16.91    0.52 
  -9  -1   0   18.48    0.50 
  -9  -1   0   17.81    0.60 
  -9  -1   0   17.46    0.74 
  -9  -1   0   17.68    0.60 
  -9  -1   0   16.60    0.57 
  -9  -1   0   18.48    0.54 
  -9  -1   0   18.72    0.53 
   9   1   0   17.15    0.58 
   9   1   0   17.82    0.63 
   9   1   0   17.48    0.51 
   9   1   0   18.34    0.58 
   9   1   0   18.63    0.55 
   9   1   0   18.04    0.63 
   9   1   0   17.25    0.61 
 -10  -1   0   69.08    1.34 
 -10  -1   0   69.20    1.36 
 -10  -1   0   68.81    1.36 
 -10  -1   0   67.48    1.45 
 -10  -1   0   68.17    1.29 
 -10  -1   0   67.29    1.47 
 -10  -1   0   69.01    1.44 
  10   1   0   68.33    1.49 
  10   1   0   69.37    1.39 
  10   1   0   67.85    1.45 
  10   1   0   68.64    1.33 
  10   1   0   68.68    1.43 
  10   1   0   70.43    1.53 
  10   1   0   67.59    1.53 
 -11  -1   0   53.08    1.10 
 -11  -1   0   52.01    1.26 
 -11  -1   0   52.45    1.29 
 -11  -1   0   53.61    1.23 
 -11  -1   0   53.76    1.27 
 -11  -1   0   54.08    1.16 
 -11  -1   0   53.89    1.18 
  11   1   0   54.73    1.33 
  11   1   0   55.15    1.21 
  11   1   0   52.95    1.28 
  11   1   0   53.78    1.36 
  11   1   0   52.42    1.25 
  11   1   0   54.91    1.36 
 -12  -1   0    4.89    0.45 
 -12  -1   0    4.30    0.37 
 -12  -1   0    4.33    0.38 
 -12  -1   0    4.01    0.44 
  12   1   0    3.97    0.42 
  12   1   0    4.83    0.48 
  12   1   0    4.38    0.40 
  12   1   0    4.15    0.37 
 -13  -1   0   12.62    0.57 
 -13  -1   0   12.84    0.58 
 -13  -1   0   14.17    0.67 
  13   1   0   12.50    0.61 
  13   1   0   13.23    0.71 
  13   1   0   12.51    0.72 
  12  -2   0   23.03    0.89 
  12  -2   0   22.55    0.80 
  12  -2   0   22.83    0.89 
  12  -2   0   22.63    0.91 
 -12   2   0   22.06    0.77 
 -12   2   0   21.51    0.70 
 -12   2   0   22.49    0.91 
 -12   2   0   21.82    0.83 
  11  -2   0   52.84    1.38 
  11  -2   0   53.72    1.27 
  11  -2   0   52.67    1.37 
  11  -2   0   50.66    1.37 
  11  -2   0   51.16    1.28 
 -11   2   0   51.10    1.22 
 -11   2   0   52.48    1.37 
 -11   2   0   50.51    1.14 
 -11   2   0   49.88    1.28 
  10  -2   0   41.66    1.13 
  10  -2   0   40.15    1.00 
  10  -2   0   39.10    1.14 
  10  -2   0   40.66    1.13 
  10  -2   0   40.15    1.12 
  10  -2   0   40.54    1.04 
  10  -2   0   39.94    1.10 
 -10   2   0   42.73    1.01 
 -10   2   0   39.01    0.92 
 -10   2   0   40.04    1.05 
 -10   2   0   39.93    1.13 
   9  -2   0   22.31    0.76 
   9  -2   0   22.00    0.77 
   9  -2   0   22.19    0.74 
   9  -2   0   22.46    0.75 
   9  -2   0   23.02    0.67 
   9  -2   0   20.92    1.55 
   9  -2   0   22.59    0.73 
   9  -2   0   24.11    0.71 
  -9   2   0   21.35    0.75 
  -9   2   0   22.18    0.66 
  -9   2   0   21.92    0.61 
  -9   2   0   23.10    0.67 
  -9   2   0   23.29    0.63 
  -9   2   0   22.06    0.71 
   8  -2   0   43.76    1.06 
   8  -2   0   43.16    1.00 
   8  -2   0   44.30    1.10 
   8  -2   0   43.70    1.01 
   8  -2   0   44.68    1.07 
   8  -2   0   41.91    1.01 
   8  -2   0   42.56    1.04 
   8  -2   0   43.38    1.62 
   8  -2   0   41.53    0.95 
  -8   2   0   44.25    0.97 
  -8   2   0   44.30    0.92 
  -8   2   0   43.36    0.89 
  -8   2   0   43.68    0.95 
  -8   2   0   41.85    1.05 
  -8   2   0   41.75    0.98 
  -8   2   0   43.01    1.21 
  -8   2   0   42.27    0.94 
   7  -2   0  160.68    2.72 
   7  -2   0  157.00    2.75 
   7  -2   0  159.44    2.65 
   7  -2   0  163.01    2.72 
   7  -2   0  160.34    3.51 
   7  -2   0  162.33    2.54 
   7  -2   0  163.63    2.70 
   7  -2   0  160.69    2.74 
   7  -2   0  160.38    2.79 
  -7   2   0  159.76    2.57 
  -7   2   0  164.84    2.96 
  -7   2   0  159.49    2.76 
  -7   2   0  165.03    2.68 
  -7   2   0  161.83    2.64 
  -7   2   0  164.19    2.70 
  -7   2   0  161.01    2.63 
   6  -2   0  174.45    3.53 
   6  -2   0  169.31    2.76 
   6  -2   0  169.32    2.81 
   6  -2   0  172.53    2.81 
   6  -2   0  170.37    2.67 
   6  -2   0  170.96    2.89 
   6  -2   0  173.72    2.85 
   6  -2   0  174.07    2.82 
  -6   2   0  173.46    2.80 
  -6   2   0  173.65    2.88 
  -6   2   0  177.28    2.71 
  -6   2   0  173.83    2.70 
  -6   2   0  172.12    3.02 
  -6   2   0  170.28    2.76 
  -6   2   0  178.95    2.81 
  -6   2   0  176.49    2.76 
   5  -2   0    0.62    0.11 
   5  -2   0    0.62    0.12 
   5  -2   0    0.88    0.10 
   5  -2   0    0.93    0.09 
   5  -2   0    1.12    0.14 
   5  -2   0    0.66    0.10 
   5  -2   0    1.31    0.15 
   5  -2   0    0.93    0.24 
   5  -2   0    1.51    0.17 
   5  -2   0    0.82    0.12 
   5  -2   0    1.01    0.13 
   5  -2   0    1.14    0.10 
   5  -2   0    1.08    0.12 
  -5   2   0    0.66    0.09 
  -5   2   0    0.99    0.12 
  -5   2   0    0.97    0.18 
  -5   2   0    0.60    0.11 
  -5   2   0    0.79    0.11 
  -5   2   0    1.00    0.13 
  -5   2   0    0.51    0.10 
   4  -2   0   97.14    1.50 
   4  -2   0   96.02    1.60 
   4  -2   0   93.03    1.65 
   4  -2   0   93.32    1.59 
   4  -2   0   97.94    1.63 
   4  -2   0   94.68    1.57 
   4  -2   0   97.23    1.52 
   4  -2   0   94.95    1.62 
   4  -2   0   94.49    2.05 
   4  -2   0   96.17    1.63 
   4  -2   0  102.10    1.62 
   4  -2   0   97.09    1.60 
  -4   2   0   97.74    1.56 
  -4   2   0   96.92    1.59 
  -4   2   0   96.17    1.56 
  -4   2   0   99.51    1.61 
  -4   2   0   95.88    1.49 
  -4   2   0   94.64    1.64 
  -4   2   0   95.98    1.74 
  -4   2   0  100.21    1.53 
   3  -2   0  353.30    5.46 
   3  -2   0  347.89    5.42 
   3  -2   0  340.25    5.60 
   3  -2   0  350.74    5.29 
   3  -2   0  340.33    5.91 
   3  -2   0  342.42    5.44 
   3  -2   0  337.16    5.21 
   3  -2   0  339.71    5.45 
   3  -2   0  339.56    5.20 
   3  -2   0  358.50    5.24 
   3  -2   0  348.74    5.23 
   3  -2   0  355.42    5.30 
  -3   2   0  348.02    5.57 
  -3   2   0  356.98    6.28 
  -3   2   0  344.32    5.21 
  -3   2   0  357.54    5.33 
  -3   2   0  345.06    5.68 
  -3   2   0  352.43    5.40 
  -3   2   0  346.11    5.20 
  -3   2   0  350.41    5.19 
  -3   2   0  351.99    5.21 
   2  -2   0  293.59    4.67 
   2  -2   0  298.83    4.62 
   2  -2   0  309.96    4.65 
   2  -2   0  304.71    4.58 
   2  -2   0  303.00    4.79 
   2  -2   0  291.03    4.65 
   2  -2   0  299.46    4.72 
   2  -2   0  310.48    4.81 
   2  -2   0  300.02    5.42 
   2  -2   0  299.05    4.86 
   2  -2   0  307.05    4.66 
   2  -2   0  296.53    4.73 
  -2   2   0  313.39    5.39 
  -2   2   0  297.23    4.87 
  -2   2   0  311.34    4.60 
  -2   2   0  297.26    4.56 
  -2   2   0  312.91    4.67 
  -2   2   0  313.17    4.59 
  -2   2   0  298.09    4.79 
   1  -2   0   19.65    0.42 
   1  -2   0   18.97    0.39 
   1  -2   0   18.14    0.36 
   1  -2   0   18.61    0.49 
   1  -2   0   19.09    0.38 
   1  -2   0   19.12    0.37 
  -1   2   0   18.38    0.41 
  -1   2   0   18.53    0.37 
  -1   2   0   18.69    0.33 
  -1   2   0   20.16    0.38 
  -1   2   0   18.93    0.39 
  -1   2   0   19.01    0.35 
  -2  -2   0  184.94    2.88 
  -2  -2   0  189.35    2.98 
  -2  -2   0  178.66    2.83 
  -2  -2   0  186.09    2.77 
  -2  -2   0  188.37    2.85 
  -2  -2   0  193.67    2.79 
  -2  -2   0  189.45    2.96 
  -2  -2   0  181.92    2.96 
   2   2   0  188.66    3.07 
   2   2   0  182.83    2.84 
   2   2   0  189.66    2.88 
   2   2   0  186.20    3.01 
  -3  -2   0    4.81    0.14 
  -3  -2   0    5.53    0.21 
  -3  -2   0    5.42    0.18 
  -3  -2   0    5.37    0.18 
  -3  -2   0    5.17    0.17 
   3   2   0    5.30    0.19 
   3   2   0    4.99    0.14 
   3   2   0    5.13    0.20 
   3   2   0    5.31    0.15 
   3   2   0    4.86    0.16 
   3   2   0    5.87    0.18 
   3   2   0    6.10    0.18 
  -4  -2   0  272.59    4.15 
  -4  -2   0  262.63    4.06 
  -4  -2   0  274.48    4.06 
  -4  -2   0  267.06    3.99 
  -4  -2   0  261.05    4.22 
  -4  -2   0  262.49    4.22 
  -4  -2   0  264.89    4.19 
  -4  -2   0  278.75    3.98 
  -4  -2   0  274.13    4.09 
  -4  -2   0  272.74    4.21 
   4   2   0  265.90    4.06 
   4   2   0  260.77    4.02 
   4   2   0  266.66    4.02 
   4   2   0  267.05    4.18 
   4   2   0  270.16    4.15 
   4   2   0  271.89    4.11 
   4   2   0  278.92    4.05 
   4   2   0  262.51    3.99 
   4   2   0  273.54    4.07 
   4   2   0  263.41    4.18 
   4   2   0  271.34    4.18 
  -5  -2   0  467.61    7.62 
  -5  -2   0  481.82    7.16 
  -5  -2   0  482.98    7.24 
  -5  -2   0  478.97    7.40 
  -5  -2   0  479.36    7.41 
  -5  -2   0  484.89    7.34 
  -5  -2   0  451.72    7.49 
  -5  -2   0  464.46    7.55 
  -5  -2   0  481.94    7.08 
   5   2   0  480.61    7.33 
   5   2   0  482.59    7.25 
   5   2   0  475.83    7.45 
   5   2   0  479.90    7.48 
   5   2   0  486.60    7.03 
   5   2   0  470.14    7.44 
   5   2   0  462.35    7.52 
   5   2   0  464.74    7.25 
   5   2   0  480.85    7.20 
  -6  -2   0  131.25    2.22 
  -6  -2   0  134.84    2.12 
  -6  -2   0  136.47    2.12 
  -6  -2   0  135.18    2.16 
  -6  -2   0  134.80    2.13 
  -6  -2   0  131.21    2.24 
  -6  -2   0  134.41    2.35 
  -6  -2   0  137.43    2.07 
  -6  -2   0  136.45    2.19 
   6   2   0  134.31    2.14 
   6   2   0  136.88    2.09 
   6   2   0  136.10    2.19 
   6   2   0  129.53    2.09 
   6   2   0  132.74    2.15 
   6   2   0  134.79    2.22 
   6   2   0  136.25    2.22 
   6   2   0  133.98    2.22 
   6   2   0  136.82    2.21 
  -7  -2   0   57.17    1.16 
  -7  -2   0   54.08    1.12 
  -7  -2   0   55.35    1.08 
  -7  -2   0   55.94    1.25 
  -7  -2   0   55.85    1.01 
  -7  -2   0   54.03    1.10 
  -7  -2   0   55.16    1.05 
  -7  -2   0   55.88    1.01 
  -7  -2   0   55.29    1.02 
   7   2   0   57.26    0.98 
   7   2   0   54.45    1.10 
   7   2   0   54.34    1.05 
   7   2   0   57.53    1.11 
   7   2   0   55.96    1.12 
   7   2   0   54.48    1.09 
   7   2   0   55.84    1.08 
   7   2   0   56.95    1.13 
   7   2   0   55.84    1.04 
  -8  -2   0   60.42    1.17 
  -8  -2   0   61.84    1.15 
  -8  -2   0   61.71    1.22 
  -8  -2   0   61.95    1.42 
  -8  -2   0   62.99    1.13 
  -8  -2   0   62.85    1.27 
  -8  -2   0   60.32    1.24 
  -8  -2   0   60.89    1.30 
  -8  -2   0   62.66    1.15 
   8   2   0   62.45    1.20 
   8   2   0   64.16    1.10 
   8   2   0   60.68    1.26 
   8   2   0   62.87    1.25 
   8   2   0   62.39    1.22 
   8   2   0   60.58    1.16 
   8   2   0   60.58    1.24 
   8   2   0   60.14    1.26 
   8   2   0   62.95    1.23 
  -9  -2   0  122.43    2.42 
  -9  -2   0  121.77    2.15 
  -9  -2   0  117.65    2.17 
  -9  -2   0  120.90    2.09 
  -9  -2   0  121.38    2.20 
  -9  -2   0  122.51    2.06 
  -9  -2   0  120.09    2.03 
  -9  -2   0  120.49    2.06 
   9   2   0  118.35    2.18 
   9   2   0  119.83    2.08 
   9   2   0  119.66    2.22 
   9   2   0  121.27    2.07 
   9   2   0  121.74    2.15 
   9   2   0  125.86    2.22 
   9   2   0  117.29    2.12 
   9   2   0  124.62    1.98 
   9   2   0  121.32    2.23 
 -10  -2   0   13.54    0.55 
 -10  -2   0   14.55    0.50 
 -10  -2   0   14.37    0.50 
 -10  -2   0   13.28    0.45 
 -10  -2   0   13.76    0.57 
 -10  -2   0   13.74    0.56 
 -10  -2   0   13.97    0.49 
  10   2   0   14.63    0.51 
  10   2   0   14.72    0.50 
  10   2   0   13.32    0.53 
  10   2   0   15.71    0.61 
  10   2   0   14.04    0.58 
  10   2   0   14.00    0.60 
  10   2   0   13.80    0.55 
 -11  -2   0    0.77    0.22 
 -11  -2   0    0.62    0.19 
 -11  -2   0    0.73    0.18 
 -11  -2   0    0.65    0.18 
 -11  -2   0    0.95    0.17 
 -11  -2   0    0.68    0.17 
 -11  -2   0    0.84    0.21 
  11   2   0    0.82    0.17 
  11   2   0    0.47    0.18 
  11   2   0    1.17    0.20 
  11   2   0    0.86    0.24 
  11   2   0    0.73    0.24 
  11   2   0    0.67    0.22 
 -12  -2   0   54.36    1.21 
 -12  -2   0   52.02    1.30 
 -12  -2   0   53.25    1.16 
 -12  -2   0   52.58    1.31 
 -12  -2   0   52.04    1.19 
 -12  -2   0   53.28    1.32 
  12   2   0   53.16    1.41 
  12   2   0   51.92    1.38 
  12   2   0   53.45    1.27 
  12   2   0   52.21    1.29 
 -13  -2   0   19.78    0.69 
 -13  -2   0   19.66    0.78 
 -13  -2   0   18.74    0.69 
  13   2   0   18.25    0.75 
  13   2   0   20.04    0.86 
  13   2   0   19.46    0.84 
  12  -3   0   30.70    1.06 
  12  -3   0   32.23    1.07 
  12  -3   0   31.85    0.97 
  12  -3   0   31.55    1.09 
 -12   3   0   30.87    1.01 
 -12   3   0   31.93    1.10 
 -12   3   0   29.83    0.84 
 -12   3   0   29.70    0.92 
  11  -3   0    6.33    0.46 
  11  -3   0    6.19    0.52 
  11  -3   0    5.34    0.49 
  11  -3   0    5.58    0.52 
 -11   3   0    5.62    0.45 
 -11   3   0    6.18    0.56 
 -11   3   0    5.28    0.38 
 -11   3   0    5.90    0.48 
  10  -3   0    0.82    0.24 
  10  -3   0    0.30    0.19 
  10  -3   0    0.42    0.19 
  10  -3   0    0.61    0.22 
  10  -3   0    0.36    0.21 
 -10   3   0    0.52    0.23 
 -10   3   0    0.23    0.18 
 -10   3   0    0.41    0.16 
 -10   3   0    0.11    0.16 
   9  -3   0   73.68    1.61 
   9  -3   0   72.85    1.52 
   9  -3   0   70.85    1.59 
   9  -3   0   70.60    1.44 
   9  -3   0   70.23    1.58 
   9  -3   0   74.47    1.65 
  -9   3   0   72.40    1.46 
  -9   3   0   71.32    1.37 
  -9   3   0   72.68    1.53 
  -9   3   0   74.42    1.50 
  -9   3   0   70.09    1.61 
   8  -3   0   55.69    1.26 
   8  -3   0   55.69    1.22 
   8  -3   0   54.81    1.20 
   8  -3   0   53.95    1.13 
   8  -3   0   52.26    1.85 
   8  -3   0   54.14    1.26 
   8  -3   0   55.97    1.31 
   8  -3   0   54.56    1.21 
   8  -3   0   54.36    1.25 
  -8   3   0   54.00    1.06 
  -8   3   0   54.89    1.14 
  -8   3   0   55.56    1.19 
  -8   3   0   54.09    1.43 
  -8   3   0   53.32    1.28 
  -8   3   0   54.96    1.10 
  -8   3   0   53.41    1.19 
   7  -3   0   34.53    0.88 
   7  -3   0   32.10    0.82 
   7  -3   0   32.35    0.82 
   7  -3   0   32.88    0.76 
   7  -3   0   34.09    0.87 
   7  -3   0   33.07    0.69 
   7  -3   0   31.24    0.80 
   7  -3   0   35.65    0.91 
   7  -3   0   32.84    1.33 
  -7   3   0   32.49    0.77 
  -7   3   0   32.66    0.81 
  -7   3   0   34.08    0.82 
  -7   3   0   31.87    0.88 
  -7   3   0   32.77    0.71 
  -7   3   0   33.79    1.01 
   6  -3   0   68.39    1.31 
   6  -3   0   68.49    1.33 
   6  -3   0   68.77    1.27 
   6  -3   0   70.18    1.36 
   6  -3   0   69.18    1.33 
   6  -3   0   69.44    1.40 
   6  -3   0   67.64    1.19 
   6  -3   0   66.90    1.37 
   6  -3   0   69.75    1.93 
  -6   3   0   69.73    1.40 
  -6   3   0   71.51    1.28 
  -6   3   0   69.95    1.25 
  -6   3   0   68.57    1.31 
  -6   3   0   73.93    1.54 
  -6   3   0   69.02    1.21 
  -6   3   0   69.29    1.33 
   5  -3   0  113.43    2.01 
   5  -3   0  116.39    1.79 
   5  -3   0  113.22    2.53 
   5  -3   0  112.90    1.94 
   5  -3   0  114.89    1.97 
   5  -3   0  114.68    1.98 
   5  -3   0  114.12    1.94 
   5  -3   0  116.45    1.83 
   5  -3   0  116.33    1.93 
   5  -3   0  114.81    1.97 
   5  -3   0  112.82    1.88 
  -5   3   0  115.81    1.89 
  -5   3   0  113.94    2.11 
  -5   3   0  112.96    2.01 
  -5   3   0  117.42    1.93 
  -5   3   0  115.59    1.83 
  -5   3   0  113.76    1.79 
  -5   3   0  112.46    1.86 
  -5   3   0  116.66    1.95 
   4  -3   0  292.29    4.52 
   4  -3   0  304.78    4.59 
   4  -3   0  295.05    5.12 
   4  -3   0  296.33    4.49 
   4  -3   0  302.19    4.56 
   4  -3   0  294.81    4.50 
   4  -3   0  292.38    4.61 
   4  -3   0  303.55    4.62 
   4  -3   0  297.90    4.58 
   4  -3   0  301.42    4.42 
   4  -3   0  300.39    4.46 
   4  -3   0  299.67    4.59 
  -4   3   0  295.80    4.62 
  -4   3   0  305.86    4.58 
  -4   3   0  298.73    4.71 
  -4   3   0  300.20    4.45 
  -4   3   0  299.54    4.50 
  -4   3   0  298.15    4.44 
  -4   3   0  301.56    4.54 
  -4   3   0  295.34    4.47 
   3  -3   0   78.01    1.23 
   3  -3   0   75.66    1.32 
   3  -3   0   76.05    1.32 
   3  -3   0   77.59    1.37 
   3  -3   0   76.15    1.34 
   3  -3   0   72.68    1.26 
   3  -3   0   78.41    1.30 
   3  -3   0   75.01    1.66 
   3  -3   0   76.83    1.19 
   3  -3   0   76.22    1.25 
  -3   3   0   78.78    1.29 
  -3   3   0   73.58    1.22 
  -3   3   0   75.08    1.35 
  -3   3   0   77.40    1.25 
  -3   3   0   75.33    1.40 
  -3   3   0   77.49    1.32 
  -3   3   0   76.36    1.21 
  -3   3   0   76.04    1.22 
   2  -3   0    5.70    0.35 
   2  -3   0    5.62    0.21 
   2  -3   0    5.53    0.21 
   2  -3   0    6.03    0.24 
   2  -3   0    5.70    0.17 
   2  -3   0    5.47    0.18 
   2  -3   0    5.58    0.18 
   2  -3   0    5.91    0.18 
   2  -3   0    5.31    0.14 
   2  -3   0    6.11    0.25 
   2  -3   0    5.55    0.23 
   2  -3   0    5.60    0.21 
  -2   3   0    5.68    0.20 
  -2   3   0    5.33    0.17 
  -2   3   0    6.02    0.25 
  -2   3   0    5.75    0.25 
  -2   3   0    6.34    0.18 
  -2   3   0    5.88    0.22 
  -2   3   0    5.61    0.24 
   1  -3   0  535.23    8.09 
   1  -3   0  538.96    8.12 
   1  -3   0  519.42    8.15 
   1  -3   0  508.23    7.91 
   1  -3   0  515.43    8.06 
   1  -3   0  521.57    7.95 
   1  -3   0  511.97    8.89 
   1  -3   0  522.21    8.00 
   1  -3   0  536.35    7.85 
   1  -3   0  543.15    8.29 
   1  -3   0  512.41    7.85 
   1  -3   0  514.29    7.93 
  -1   3   0  533.37    7.88 
  -1   3   0  535.69    7.80 
  -1   3   0  508.99    8.47 
  -1   3   0  536.40    7.92 
  -1   3   0  534.13    8.06 
  -1   3   0  511.00    7.91 
  -1   3   0  520.93    8.73 
  -1   3   0  506.85    8.20 
  -1   3   0  510.92    7.77 
  -1   3   0  507.36    8.22 
   0  -3   0   81.16    1.26 
   0  -3   0   82.48    1.26 
   0  -3   0   81.33    1.26 
   0  -3   0   81.38    1.26 
   0  -3   0   83.29    1.38 
   0  -3   0   77.25    1.24 
   0  -3   0   78.12    1.41 
   0  -3   0   81.18    1.30 
   0  -3   0   80.19    1.24 
   0  -3   0   82.14    1.27 
   0   3   0   82.88    1.26 
   0   3   0   78.82    1.26 
   0   3   0   79.14    1.29 
   0   3   0   78.37    1.26 
   0   3   0   78.12    1.26 
   0   3   0   80.56    1.27 
   0   3   0   81.66    1.40 
  -1  -3   0   60.66    0.99 
  -1  -3   0   62.81    0.98 
  -1  -3   0   63.62    1.09 
  -1  -3   0   62.95    1.00 
  -1  -3   0   63.31    0.98 
  -1  -3   0   62.15    0.97 
  -1  -3   0   60.40    1.00 
   1   3   0   58.40    0.98 
   1   3   0   63.27    0.98 
   1   3   0   61.99    1.01 
   1   3   0   58.53    1.00 
   1   3   0   60.63    0.98 
  -2  -3   0   93.30    1.47 
  -2  -3   0   97.38    1.48 
  -2  -3   0   94.52    1.44 
  -2  -3   0   97.72    1.46 
  -2  -3   0   97.70    1.57 
  -2  -3   0   93.38    1.46 
  -2  -3   0   97.26    1.49 
   2   3   0   95.85    1.45 
   2   3   0   95.59    1.52 
   2   3   0   94.52    1.44 
   2   3   0   90.83    1.44 
   2   3   0   92.30    1.45 
   2   3   0   97.41    1.45 
   2   3   0   96.86    1.47 
   2   3   0   91.50    1.56 
   2   3   0   94.26    1.48 
   2   3   0   89.97    1.48 
  -3  -3   0  496.99    8.29 
  -3  -3   0  516.60    7.85 
  -3  -3   0  493.05    7.62 
  -3  -3   0  489.51    7.67 
  -3  -3   0  504.54    7.49 
  -3  -3   0  478.06    7.60 
  -3  -3   0  499.20    7.61 
  -3  -3   0  483.04    7.80 
   3   3   0  489.57    7.80 
   3   3   0  487.77    7.58 
   3   3   0  480.33    7.80 
   3   3   0  500.37    7.42 
   3   3   0  478.99    7.37 
   3   3   0  497.71    7.54 
   3   3   0  488.75    7.76 
   3   3   0  489.41    7.36 
   3   3   0  490.47    7.54 
  -4  -3   0  584.07    9.44 
  -4  -3   0  590.44    9.30 
  -4  -3   0  602.81    9.23 
  -4  -3   0  590.75    9.59 
  -4  -3   0  623.50    8.99 
  -4  -3   0  622.60    9.29 
  -4  -3   0  608.26    9.02 
  -4  -3   0  590.64    9.36 
  -4  -3   0  613.17    9.16 
  -4  -3   0  601.01    9.17 
   4   3   0  595.03    9.44 
   4   3   0  579.67    9.42 
   4   3   0  618.63    9.14 
   4   3   0  626.55    9.14 
   4   3   0  609.73    9.25 
   4   3   0  584.77    9.27 
   4   3   0  611.27    9.49 
   4   3   0  567.82    9.09 
   4   3   0  601.97    8.93 
  -5  -3   0   31.22    0.63 
  -5  -3   0   31.21    0.66 
  -5  -3   0   31.70    0.57 
  -5  -3   0   31.10    0.72 
  -5  -3   0   31.77    0.64 
  -5  -3   0   31.73    0.66 
  -5  -3   0   31.20    0.62 
  -5  -3   0   31.60    0.60 
  -5  -3   0   30.81    0.67 
   5   3   0   32.24    0.65 
   5   3   0   30.51    0.64 
   5   3   0   30.65    0.55 
   5   3   0   30.72    0.57 
   5   3   0   30.80    0.64 
   5   3   0   32.00    0.68 
   5   3   0   30.73    0.59 
   5   3   0   30.68    0.61 
   5   3   0   31.81    0.58 
  -6  -3   0    3.67    0.23 
  -6  -3   0    3.38    0.22 
  -6  -3   0    4.42    0.19 
  -6  -3   0    3.10    0.20 
  -6  -3   0    4.40    0.22 
  -6  -3   0    3.02    0.17 
  -6  -3   0    2.98    0.25 
  -6  -3   0    3.44    0.18 
   6   3   0    2.96    0.16 
   6   3   0    3.69    0.21 
   6   3   0    3.52    0.18 
   6   3   0    3.71    0.22 
   6   3   0    3.22    0.16 
   6   3   0    3.25    0.15 
   6   3   0    3.64    0.22 
  -7  -3   0  134.67    2.24 
  -7  -3   0  134.87    2.16 
  -7  -3   0  133.10    2.21 
  -7  -3   0  138.20    2.16 
  -7  -3   0  137.52    2.43 
  -7  -3   0  132.08    2.29 
  -7  -3   0  134.16    2.30 
  -7  -3   0  133.24    2.17 
   7   3   0  132.08    2.16 
   7   3   0  136.98    2.29 
   7   3   0  135.76    2.25 
   7   3   0  134.71    2.18 
   7   3   0  134.28    2.24 
   7   3   0  129.29    2.14 
   7   3   0  137.56    2.13 
   7   3   0  136.88    2.26 
   7   3   0  134.94    2.28 
   7   3   0  136.67    2.28 
  -8  -3   0   87.28    1.56 
  -8  -3   0   83.01    1.59 
  -8  -3   0   85.79    1.64 
  -8  -3   0   88.57    1.50 
  -8  -3   0   87.42    1.66 
  -8  -3   0   84.57    1.58 
  -8  -3   0   86.12    1.51 
  -8  -3   0   86.70    1.78 
  -8  -3   0   88.24    1.50 
   8   3   0   87.46    1.64 
   8   3   0   87.43    1.53 
   8   3   0   85.40    1.58 
   8   3   0   89.66    1.46 
   8   3   0   84.18    1.51 
   8   3   0   87.42    1.54 
   8   3   0   88.07    1.61 
   8   3   0   85.92    1.63 
   8   3   0   85.34    1.61 
   8   3   0   85.05    1.60 
  -9  -3   0    6.29    0.36 
  -9  -3   0    5.66    0.29 
  -9  -3   0    6.71    0.46 
  -9  -3   0    6.31    0.36 
  -9  -3   0    6.71    0.40 
  -9  -3   0    6.25    0.30 
  -9  -3   0    6.54    0.32 
  -9  -3   0    7.67    0.43 
  -9  -3   0    6.27    0.33 
   9   3   0    6.52    0.36 
   9   3   0    6.35    0.27 
   9   3   0    6.12    0.36 
   9   3   0    6.18    0.38 
   9   3   0    6.77    0.33 
   9   3   0    7.45    0.34 
   9   3   0    6.23    0.38 
   9   3   0    6.34    0.31 
   9   3   0    6.43    0.38 
 -10  -3   0   30.25    0.75 
 -10  -3   0   29.68    0.72 
 -10  -3   0   29.72    0.83 
 -10  -3   0   30.15    0.87 
 -10  -3   0   31.43    0.79 
 -10  -3   0   30.93    1.02 
 -10  -3   0   30.11    0.74 
 -10  -3   0   29.19    0.83 
  10   3   0   31.79    0.78 
  10   3   0   30.76    0.88 
  10   3   0   30.06    0.75 
  10   3   0   30.57    0.83 
  10   3   0   30.29    0.88 
 -11  -3   0   64.72    1.29 
 -11  -3   0   67.93    1.45 
 -11  -3   0   65.56    1.32 
 -11  -3   0   64.55    1.44 
 -11  -3   0   65.24    1.48 
 -11  -3   0   66.75    1.34 
 -11  -3   0   64.55    1.36 
  11   3   0   64.78    1.50 
  11   3   0   63.41    1.34 
  11   3   0   65.78    1.44 
  11   3   0   64.93    1.33 
  11   3   0   67.12    1.54 
 -12  -3   0   40.35    1.09 
 -12  -3   0   40.16    0.94 
 -12  -3   0   39.28    1.11 
 -12  -3   0   38.98    1.00 
 -12  -3   0   40.57    0.98 
 -12  -3   0   39.31    1.08 
 -12  -3   0   37.86    0.98 
  12   3   0   41.39    1.19 
  12   3   0   40.07    1.08 
  12   3   0   39.26    1.15 
  12   3   0   38.66    0.99 
 -13  -3   0    4.40    0.39 
 -13  -3   0    5.18    0.50 
 -13  -3   0    4.16    0.45 
 -13  -3   0    5.29    0.42 
  13   3   0    4.93    0.53 
  13   3   0    4.00    0.39 
  13   3   0    4.65    0.47 
  11  -4   0   21.79    0.87 
  11  -4   0   21.68    0.80 
  11  -4   0   23.36    0.93 
  11  -4   0   23.49    0.90 
 -11   4   0   22.86    0.78 
 -11   4   0   22.38    0.92 
 -11   4   0   22.09    0.84 
  10  -4   0   38.63    1.17 
  10  -4   0   38.48    1.16 
  10  -4   0   37.67    1.11 
  10  -4   0   38.61    1.14 
  10  -4   0   40.47    1.09 
 -10   4   0   39.64    1.09 
 -10   4   0   37.66    0.91 
 -10   4   0   38.23    1.35 
 -10   4   0   39.62    1.02 
 -10   4   0   39.29    1.18 
   9  -4   0   89.80    1.91 
   9  -4   0   92.13    1.96 
   9  -4   0   91.09    1.84 
   9  -4   0   92.05    1.92 
   9  -4   0   87.52    1.87 
  -9   4   0   89.10    1.74 
  -9   4   0   91.30    1.83 
  -9   4   0   88.60    1.94 
  -9   4   0   89.26    1.64 
  -9   4   0   88.79    1.81 
   8  -4   0    5.24    0.37 
   8  -4   0    5.52    0.43 
   8  -4   0    5.42    0.41 
   8  -4   0    5.78    0.33 
   8  -4   0    5.51    0.39 
   8  -4   0    4.91    0.40 
   8  -4   0    5.56    0.42 
   8  -4   0    5.65    0.65 
  -8   4   0    5.91    0.38 
  -8   4   0    5.48    0.30 
  -8   4   0    5.60    0.39 
  -8   4   0    5.46    0.35 
  -8   4   0    5.86    0.44 
   7  -4   0   28.00    0.77 
   7  -4   0   27.87    0.81 
   7  -4   0   26.84    0.76 
   7  -4   0   28.11    0.84 
   7  -4   0   27.69    0.80 
   7  -4   0   26.88    0.78 
   7  -4   0   26.65    1.23 
   7  -4   0   27.46    0.62 
   7  -4   0   28.93    0.70 
  -7   4   0   28.26    0.75 
  -7   4   0   27.17    0.63 
  -7   4   0   29.16    0.78 
  -7   4   0   28.56    0.76 
  -7   4   0   27.35    0.71 
  -7   4   0   27.95    0.84 
  -7   4   0   27.77    0.93 
   6  -4   0  115.13    2.07 
   6  -4   0  117.71    2.12 
   6  -4   0  116.36    2.76 
   6  -4   0  118.11    1.92 
   6  -4   0  113.60    1.97 
   6  -4   0  116.41    2.10 
   6  -4   0  115.72    2.10 
   6  -4   0  120.20    2.17 
   6  -4   0  115.71    2.06 
  -6   4   0  115.03    1.99 
  -6   4   0  118.42    2.17 
  -6   4   0  119.74    2.06 
  -6   4   0  118.21    2.08 
  -6   4   0  116.77    1.91 
  -6   4   0  118.28    2.28 
   5  -4   0   54.79    1.14 
   5  -4   0   53.92    1.03 
   5  -4   0   55.67    1.13 
   5  -4   0   55.30    1.10 
   5  -4   0   56.14    0.99 
   5  -4   0   55.70    0.93 
   5  -4   0   55.95    1.17 
   5  -4   0   55.11    1.13 
   5  -4   0   54.58    1.11 
   5  -4   0   54.07    1.59 
  -5   4   0   54.46    1.18 
  -5   4   0   55.48    1.25 
  -5   4   0   55.20    1.12 
  -5   4   0   54.92    1.04 
  -5   4   0   55.55    0.97 
  -5   4   0   53.97    0.99 
  -5   4   0   55.07    0.97 
  -5   4   0   55.30    1.09 
   4  -4   0    1.36    0.14 
   4  -4   0    1.76    0.32 
   4  -4   0    1.24    0.16 
   4  -4   0    1.33    0.11 
   4  -4   0    1.23    0.12 
   4  -4   0    1.07    0.15 
   4  -4   0    1.48    0.13 
   4  -4   0    1.37    0.16 
   4  -4   0    1.59    0.17 
  -4   4   0    1.30    0.14 
  -4   4   0    1.24    0.19 
  -4   4   0    1.43    0.13 
  -4   4   0    1.08    0.10 
  -4   4   0    1.11    0.15 
  -4   4   0    1.06    0.11 
  -4   4   0    1.30    0.18 
  -4   4   0    1.83    0.14 
   3  -4   0  211.51    3.32 
   3  -4   0  210.92    3.14 
   3  -4   0  211.51    3.33 
   3  -4   0  209.12    3.34 
   3  -4   0  207.32    3.29 
   3  -4   0  211.68    3.22 
   3  -4   0  216.02    3.21 
   3  -4   0  205.79    3.74 
   3  -4   0  220.44    3.30 
  -3   4   0  205.59    3.14 
  -3   4   0  213.42    3.21 
  -3   4   0  208.92    3.40 
  -3   4   0  213.96    3.22 
  -3   4   0  212.88    3.32 
  -3   4   0  210.79    3.38 
  -3   4   0  214.80    3.28 
   2  -4   0  692.47   10.88 
   2  -4   0  682.78   12.13 
   2  -4   0  703.47   10.35 
   2  -4   0  695.74   10.65 
   2  -4   0  706.73   10.52 
   2  -4   0  707.10   10.53 
   2  -4   0  727.19   10.80 
   2  -4   0  707.09   10.74 
   2  -4   0  677.51   10.79 
   2  -4   0  699.42   10.50 
  -2   4   0  696.85   10.38 
  -2   4   0  712.49   11.71 
  -2   4   0  719.55   10.68 
  -2   4   0  689.37   11.30 
  -2   4   0  684.13   11.17 
  -2   4   0  707.42   10.60 
  -2   4   0  684.04   11.04 
  -2   4   0  701.75   10.48 
  -2   4   0  701.94   10.57 
  -2   4   0  696.57   10.60 
   1  -4   0  264.02    4.74 
   1  -4   0  273.89    4.23 
   1  -4   0  276.54    4.15 
   1  -4   0  277.23    4.07 
   1  -4   0  268.86    4.11 
   1  -4   0  274.67    4.09 
   1  -4   0  277.16    4.16 
   1  -4   0  271.86    4.14 
   1  -4   0  278.43    4.32 
   1  -4   0  264.83    4.06 
   1  -4   0  272.23    4.48 
   1  -4   0  275.76    4.13 
  -1   4   0  261.86    4.20 
  -1   4   0  265.15    4.51 
  -1   4   0  279.89    4.09 
  -1   4   0  267.29    4.23 
  -1   4   0  276.91    4.12 
  -1   4   0  276.63    4.04 
  -1   4   0  276.60    4.06 
  -1   4   0  265.70    4.36 
  -1   4   0  277.39    4.39 
  -1   4   0  275.68    4.07 
   0  -4   0    7.26    0.21 
   0  -4   0    7.94    0.33 
   0  -4   0    7.50    0.22 
   0  -4   0    6.79    0.29 
   0  -4   0    6.95    0.22 
   0  -4   0    7.92    0.25 
   0  -4   0    7.00    0.19 
   0  -4   0    7.04    0.17 
   0  -4   0    6.72    0.21 
   0  -4   0    7.22    0.20 
   0   4   0    6.77    0.16 
   0   4   0    6.86    0.22 
   0   4   0    6.73    0.21 
   0   4   0    6.81    0.21 
   0   4   0    6.69    0.21 
   0   4   0    6.55    0.21 
  -1  -4   0  659.02   10.00 
  -1  -4   0  662.18    9.87 
  -1  -4   0  667.48    9.83 
  -1  -4   0  639.72    9.66 
  -1  -4   0  631.45    9.78 
  -1  -4   0  666.33    9.96 
  -1  -4   0  698.65   10.39 
  -1  -4   0  657.08    9.86 
  -1  -4   0  655.11   10.06 
   1   4   0  641.90   10.64 
   1   4   0  642.27    9.94 
   1   4   0  605.77   10.02 
   1   4   0  663.17    9.86 
   1   4   0  636.11    9.81 
   1   4   0  661.16    9.88 
   1   4   0  662.26   10.02 
   1   4   0  642.78    9.67 
  -2  -4   0  437.50    6.60 
  -2  -4   0  415.21    6.43 
  -2  -4   0  404.32    6.23 
  -2  -4   0  408.51    6.20 
  -2  -4   0  419.80    6.23 
  -2  -4   0  414.97    6.52 
  -2  -4   0  436.05    6.32 
   2   4   0  392.45    6.42 
   2   4   0  385.11    6.33 
   2   4   0  414.92    6.43 
   2   4   0  401.35    6.20 
   2   4   0  406.59    7.03 
   2   4   0  403.67    6.30 
   2   4   0  420.63    6.56 
   2   4   0  422.73    6.29 
   2   4   0  430.28    6.36 
   2   4   0  419.80    6.24 
  -3  -4   0  153.75    2.33 
  -3  -4   0  154.91    2.36 
  -3  -4   0  151.80    2.34 
  -3  -4   0  151.04    2.36 
  -3  -4   0  151.05    2.35 
  -3  -4   0  152.27    2.30 
  -3  -4   0  157.82    2.47 
  -3  -4   0  147.81    2.35 
   3   4   0  156.95    2.31 
   3   4   0  152.42    2.30 
   3   4   0  152.54    2.32 
   3   4   0  152.04    2.32 
   3   4   0  152.68    2.42 
   3   4   0  149.38    2.32 
   3   4   0  154.21    2.35 
   3   4   0  147.21    2.30 
   3   4   0  150.25    2.36 
   3   4   0  150.61    2.46 
  -4  -4   0    3.96    0.14 
  -4  -4   0    4.28    0.19 
  -4  -4   0    4.95    0.20 
  -4  -4   0    4.23    0.22 
  -4  -4   0    4.31    0.16 
  -4  -4   0    4.24    0.19 
   4   4   0    3.88    0.17 
   4   4   0    4.09    0.17 
   4   4   0    4.17    0.15 
   4   4   0    4.36    0.21 
   4   4   0    4.10    0.18 
   4   4   0    4.07    0.21 
   4   4   0    3.69    0.15 
  -5  -4   0  327.10    4.83 
  -5  -4   0  320.11    4.87 
  -5  -4   0  321.75    4.81 
  -5  -4   0  332.41    4.77 
  -5  -4   0  319.56    5.08 
  -5  -4   0  326.60    4.87 
  -5  -4   0  319.42    4.88 
  -5  -4   0  320.89    4.87 
  -5  -4   0  330.45    4.96 
  -5  -4   0  309.37    4.89 
   5   4   0  329.35    4.96 
   5   4   0  322.89    4.85 
   5   4   0  329.67    4.87 
   5   4   0  318.74    5.11 
   5   4   0  316.73    4.80 
   5   4   0  328.56    4.76 
   5   4   0  322.96    4.85 
   5   4   0  319.20    4.79 
   5   4   0  310.78    4.95 
  -6  -4   0  263.90    4.16 
  -6  -4   0  271.67    4.14 
  -6  -4   0  271.82    4.08 
  -6  -4   0  269.75    4.27 
  -6  -4   0  277.51    4.04 
  -6  -4   0  276.00    4.15 
  -6  -4   0  273.25    4.09 
  -6  -4   0  262.79    4.17 
  -6  -4   0  272.33    4.14 
  -6  -4   0  264.15    4.19 
   6   4   0  263.16    4.03 
   6   4   0  266.23    4.06 
   6   4   0  272.91    4.15 
   6   4   0  267.01    4.12 
   6   4   0  264.61    4.16 
   6   4   0  274.46    4.15 
   6   4   0  267.76    4.13 
   6   4   0  266.96    3.98 
   6   4   0  271.49    4.23 
  -7  -4   0   44.64    0.99 
  -7  -4   0   46.03    0.89 
  -7  -4   0   46.57    0.89 
  -7  -4   0   46.65    1.07 
  -7  -4   0   46.61    0.85 
  -7  -4   0   46.59    0.95 
  -7  -4   0   45.40    0.93 
  -7  -4   0   45.50    0.97 
   7   4   0   45.81    0.95 
   7   4   0   45.98    1.01 
   7   4   0   46.84    0.87 
   7   4   0   47.95    0.98 
   7   4   0   46.36    0.91 
   7   4   0   44.49    0.86 
   7   4   0   45.43    0.94 
   7   4   0   48.19    0.96 
   7   4   0   44.90    0.85 
  -8  -4   0   26.68    0.63 
  -8  -4   0   26.16    0.66 
  -8  -4   0   26.09    0.62 
  -8  -4   0   27.86    0.61 
  -8  -4   0   27.77    0.75 
  -8  -4   0   27.60    0.82 
  -8  -4   0   27.30    0.69 
  -8  -4   0   27.09    0.73 
   8   4   0   26.68    0.62 
   8   4   0   26.26    0.67 
   8   4   0   26.46    0.65 
   8   4   0   28.27    0.73 
   8   4   0   27.39    0.70 
   8   4   0   25.90    0.70 
   8   4   0   27.84    0.75 
   8   4   0   26.72    0.61 
  -9  -4   0   54.73    1.05 
  -9  -4   0   53.31    1.21 
  -9  -4   0   54.98    1.13 
  -9  -4   0   53.66    1.34 
  -9  -4   0   52.84    1.06 
  -9  -4   0   53.73    1.21 
  -9  -4   0   53.93    1.08 
  -9  -4   0   53.47    1.15 
   9   4   0   51.31    1.21 
   9   4   0   54.41    1.21 
   9   4   0   56.39    1.20 
   9   4   0   54.84    1.20 
   9   4   0   54.35    1.15 
   9   4   0   53.55    1.11 
   9   4   0   54.54    1.06 
 -10  -4   0  100.07    1.87 
 -10  -4   0   96.51    1.73 
 -10  -4   0   97.20    1.74 
 -10  -4   0   96.62    1.92 
 -10  -4   0   96.78    1.86 
 -10  -4   0   97.97    2.10 
 -10  -4   0   94.42    1.76 
 -10  -4   0   97.27    1.81 
 -10  -4   0   96.69    1.94 
  10   4   0   97.54    1.93 
  10   4   0  100.49    1.92 
  10   4   0   98.10    1.75 
  10   4   0   96.92    1.80 
  10   4   0   99.15    1.87 
 -11  -4   0   17.86    0.57 
 -11  -4   0   16.89    0.55 
 -11  -4   0   17.56    0.61 
 -11  -4   0   17.17    0.70 
 -11  -4   0   17.64    0.65 
 -11  -4   0   17.65    0.59 
 -11  -4   0   17.86    0.66 
  11   4   0   16.71    0.68 
  11   4   0   19.09    0.63 
  11   4   0   17.38    0.71 
  11   4   0   17.67    0.61 
  11   4   0   18.15    0.66 
 -12  -4   0    4.52    0.37 
 -12  -4   0    4.62    0.42 
 -12  -4   0    4.85    0.34 
 -12  -4   0    4.42    0.41 
 -12  -4   0    4.66    0.46 
 -12  -4   0    4.76    0.38 
 -12  -4   0    4.95    0.35 
  12   4   0    5.04    0.45 
  12   4   0    5.67    0.49 
  12   4   0    4.38    0.37 
  12   4   0    4.80    0.42 
 -13  -4   0   17.42    0.61 
 -13  -4   0   19.80    0.81 
 -13  -4   0   19.56    0.69 
 -13  -4   0   17.72    0.64 
 -13  -4   0   18.28    0.75 
  13   4   0   19.00    0.81 
  13   4   0   18.96    0.84 
  13   4   0   18.28    0.69 
  13   4   0   17.46    0.74 
 -14  -4   0   18.45    0.84 
 -14  -4   0   18.52    0.78 
 -14  -4   0   19.22    0.70 
  14   4   0   18.80    0.84 
  14   4   0   19.22    0.79 
  14   4   0   19.29    0.88 
  11  -5   0   35.54    1.14 
  11  -5   0   34.84    1.06 
  11  -5   0   32.43    1.08 
  11  -5   0   36.39    1.19 
 -11   5   0   33.53    0.99 
 -11   5   0   35.77    1.18 
 -11   5   0   34.05    1.06 
  10  -5   0    8.94    0.57 
  10  -5   0    8.77    0.59 
  10  -5   0    9.59    0.63 
  10  -5   0    8.90    0.54 
 -10   5   0    9.60    0.56 
 -10   5   0    8.54    0.50 
 -10   5   0    8.36    0.52 
 -10   5   0    9.59    0.66 
   9  -5   0    2.43    0.32 
   9  -5   0    2.43    0.31 
   9  -5   0    3.50    0.37 
   9  -5   0    2.85    0.37 
   9  -5   0    3.03    0.37 
  -9   5   0    2.27    0.30 
  -9   5   0    2.33    0.29 
  -9   5   0    2.51    0.35 
  -9   5   0    2.60    0.30 
  -9   5   0    2.68    0.25 
   8  -5   0   63.91    1.47 
   8  -5   0   61.27    1.41 
   8  -5   0   64.03    1.41 
   8  -5   0   64.58    1.51 
   8  -5   0   62.50    1.46 
  -8   5   0   63.32    1.41 
  -8   5   0   65.25    1.34 
  -8   5   0   62.33    1.51 
  -8   5   0   62.29    1.39 
  -8   5   0   62.25    1.21 
   7  -5   0   40.65    1.57 
   7  -5   0   43.33    1.09 
   7  -5   0   42.38    1.04 
   7  -5   0   42.75    1.07 
   7  -5   0   44.39    1.06 
   7  -5   0   43.32    1.12 
   7  -5   0   43.34    1.09 
   7  -5   0   42.42    1.04 
  -7   5   0   41.50    1.21 
  -7   5   0   42.60    1.05 
  -7   5   0   42.29    0.87 
  -7   5   0   43.21    0.98 
  -7   5   0   42.23    0.96 
  -7   5   0   44.15    1.14 
  -7   5   0   43.89    1.03 
   6  -5   0   16.82    0.93 
   6  -5   0   16.36    0.59 
   6  -5   0   17.47    0.58 
   6  -5   0   15.64    0.58 
   6  -5   0   16.58    0.49 
   6  -5   0   17.49    0.57 
   6  -5   0   16.71    0.62 
   6  -5   0   17.80    0.61 
   6  -5   0   17.01    0.46 
  -6   5   0   17.36    0.56 
  -6   5   0   16.88    0.64 
  -6   5   0   17.29    0.59 
  -6   5   0   18.13    0.52 
  -6   5   0   19.26    0.72 
  -6   5   0   16.76    0.45 
   5  -5   0   28.05    0.63 
   5  -5   0   27.29    0.73 
   5  -5   0   27.84    0.77 
   5  -5   0   28.41    1.13 
   5  -5   0   27.18    0.74 
   5  -5   0   28.03    0.61 
   5  -5   0   27.84    0.71 
   5  -5   0   27.95    0.75 
  -5   5   0   27.23    0.70 
  -5   5   0   27.21    0.58 
  -5   5   0   27.92    0.84 
  -5   5   0   27.83    0.73 
  -5   5   0   27.43    0.65 
  -5   5   0   27.84    0.63 
  -5   5   0   27.71    0.59 
  -5   5   0   27.47    0.79 
   4  -5   0  182.87    2.75 
   4  -5   0  179.32    2.98 
   4  -5   0  184.70    2.85 
   4  -5   0  179.16    2.85 
   4  -5   0  176.50    3.52 
   4  -5   0  182.87    3.00 
   4  -5   0  186.98    2.96 
   4  -5   0  179.67    2.97 
   4  -5   0  182.96    3.02 
  -4   5   0  183.79    2.99 
  -4   5   0  185.58    2.84 
  -4   5   0  184.24    2.94 
  -4   5   0  183.77    2.87 
  -4   5   0  183.03    3.06 
  -4   5   0  184.34    2.79 
  -4   5   0  178.85    2.85 
  -4   5   0  184.24    3.11 
   3  -5   0  231.43    3.49 
   3  -5   0  225.96    3.47 
   3  -5   0  230.01    3.57 
   3  -5   0  225.12    3.58 
   3  -5   0  230.59    3.60 
   3  -5   0  226.35    3.40 
   3  -5   0  228.81    3.62 
   3  -5   0  222.13    4.06 
   3  -5   0  227.64    3.63 
  -3   5   0  231.92    3.49 
  -3   5   0  229.99    3.49 
  -3   5   0  229.46    3.68 
  -3   5   0  226.81    3.49 
  -3   5   0  226.53    3.68 
  -3   5   0  225.36    3.41 
  -3   5   0  231.37    3.61 
  -3   5   0  232.85    3.56 
   2  -5   0   82.53    1.33 
   2  -5   0   81.39    1.28 
   2  -5   0   83.26    1.36 
   2  -5   0   79.87    1.75 
   2  -5   0   80.91    1.43 
   2  -5   0   82.38    1.46 
   2  -5   0   83.60    1.42 
   2  -5   0   82.74    1.34 
   2  -5   0   81.48    1.41 
   2  -5   0   81.93    1.46 
  -2   5   0   82.40    1.58 
  -2   5   0   82.49    1.37 
  -2   5   0   85.02    1.46 
  -2   5   0   83.12    1.32 
  -2   5   0   84.15    1.35 
  -2   5   0   80.93    1.48 
  -2   5   0   82.73    1.37 
  -2   5   0   83.84    1.41 
  -2   5   0   79.65    1.49 
   1  -5   0   30.03    0.63 
   1  -5   0   29.42    0.82 
   1  -5   0   29.75    0.58 
   1  -5   0   29.44    0.60 
   1  -5   0   30.13    0.55 
   1  -5   0   28.78    0.52 
   1  -5   0   30.09    0.56 
   1  -5   0   29.99    0.64 
   1  -5   0   30.34    0.62 
   1  -5   0   29.24    0.51 
  -1   5   0   31.04    0.61 
  -1   5   0   29.85    0.64 
  -1   5   0   30.04    0.59 
  -1   5   0   28.90    0.66 
  -1   5   0   30.41    0.80 
  -1   5   0   29.29    0.59 
  -1   5   0   28.99    0.75 
  -1   5   0   30.58    0.56 
  -1   5   0   30.70    0.55 
  -1   5   0   31.22    0.65 
   0  -5   0  191.46    2.91 
   0  -5   0  186.60    2.89 
   0  -5   0  195.06    2.92 
   0  -5   0  193.03    2.88 
   0  -5   0  192.56    2.94 
   0  -5   0  188.24    2.84 
   0  -5   0  197.61    2.93 
   0  -5   0  184.56    3.17 
   0  -5   0  188.98    2.98 
   0   5   0  193.65    2.84 
   0   5   0  198.62    2.93 
   0   5   0  186.67    2.98 
   0   5   0  184.13    2.91 
   0   5   0  184.09    2.82 
   0   5   0  190.78    2.94 
   0   5   0  190.31    2.91 
   0   5   0  191.93    2.93 
   0   5   0  188.72    3.12 
   0   5   0  192.70    2.94 
  -1  -5   0  189.48    2.86 
  -1  -5   0  176.80    2.75 
  -1  -5   0  184.98    2.72 
  -1  -5   0  188.03    2.80 
  -1  -5   0  186.81    2.78 
  -1  -5   0  189.15    2.81 
  -1  -5   0  182.29    2.77 
  -1  -5   0  188.02    2.81 
  -1  -5   0  183.77    2.82 
  -1  -5   0  178.89    3.05 
   1   5   0  184.14    2.71 
   1   5   0  175.74    2.79 
   1   5   0  182.63    2.79 
   1   5   0  184.27    2.81 
   1   5   0  183.67    2.80 
   1   5   0  179.04    2.73 
   1   5   0  178.15    2.86 
   1   5   0  179.67    3.01 
   1   5   0  185.08    2.75 
   1   5   0  187.87    2.86 
  -2  -5   0   79.12    1.29 
  -2  -5   0   80.52    1.30 
  -2  -5   0   78.70    1.23 
  -2  -5   0   77.31    1.32 
  -2  -5   0   77.42    1.27 
  -2  -5   0   79.53    1.28 
   2   5   0   79.74    1.26 
   2   5   0   76.48    1.23 
   2   5   0   77.42    1.47 
   2   5   0   78.76    1.28 
   2   5   0   79.27    1.24 
   2   5   0   74.83    1.32 
   2   5   0   79.86    1.36 
   2   5   0   81.08    1.30 
   2   5   0   76.39    1.24 
  -3  -5   0  143.61    2.23 
  -3  -5   0  144.23    2.17 
  -3  -5   0  142.31    2.23 
  -3  -5   0  143.03    2.24 
  -3  -5   0  141.76    2.20 
  -3  -5   0  140.07    2.21 
  -3  -5   0  138.82    2.25 
   3   5   0  140.05    2.15 
   3   5   0  146.06    2.20 
   3   5   0  145.09    2.18 
   3   5   0  143.44    2.31 
   3   5   0  148.04    2.23 
   3   5   0  140.09    2.17 
   3   5   0  143.11    2.40 
   3   5   0  142.58    2.19 
   3   5   0  138.95    2.25 
   3   5   0  140.97    2.18 
   3   5   0  138.92    2.21 
   3   5   0  138.87    2.18 
  -4  -5   0  227.41    3.48 
  -4  -5   0  227.74    3.50 
  -4  -5   0  222.65    3.50 
  -4  -5   0  233.96    3.50 
  -4  -5   0  227.71    3.49 
  -4  -5   0  222.54    3.36 
  -4  -5   0  224.74    3.46 
  -4  -5   0  232.63    3.43 
   4   5   0  230.01    3.46 
   4   5   0  222.47    3.46 
   4   5   0  229.86    3.43 
   4   5   0  233.99    3.49 
   4   5   0  225.98    3.51 
   4   5   0  225.31    3.63 
   4   5   0  231.76    3.58 
   4   5   0  228.06    3.42 
   4   5   0  227.01    3.44 
   4   5   0  225.62    3.45 
  -5  -5   0  345.96    5.35 
  -5  -5   0  342.35    5.37 
  -5  -5   0  349.17    5.33 
  -5  -5   0  355.36    5.42 
  -5  -5   0  352.55    5.18 
  -5  -5   0  358.61    5.22 
  -5  -5   0  339.98    5.26 
  -5  -5   0  351.35    5.25 
  -5  -5   0  312.58    5.52 
  -5  -5   0  353.06    5.23 
   5   5   0  352.36    5.23 
   5   5   0  354.58    5.26 
   5   5   0  350.18    5.19 
   5   5   0  350.80    5.23 
   5   5   0  354.81    5.37 
   5   5   0  345.30    5.38 
   5   5   0  357.84    5.24 
   5   5   0  341.07    5.66 
   5   5   0  348.14    5.18 
  -6  -5   0    7.43    0.31 
  -6  -5   0    7.90    0.31 
  -6  -5   0    7.47    0.28 
  -6  -5   0    7.53    0.35 
  -6  -5   0    7.96    0.24 
  -6  -5   0    7.65    0.27 
  -6  -5   0    7.31    0.31 
  -6  -5   0    7.37    0.33 
  -6  -5   0    7.44    0.30 
  -6  -5   0    7.72    0.33 
   6   5   0    7.40    0.29 
   6   5   0    7.79    0.23 
   6   5   0    8.33    0.31 
   6   5   0    7.34    0.32 
   6   5   0    7.89    0.29 
   6   5   0    7.84    0.30 
   6   5   0    7.93    0.36 
   6   5   0    7.67    0.25 
  -7  -5   0    1.62    0.19 
  -7  -5   0    1.81    0.15 
  -7  -5   0    1.42    0.19 
  -7  -5   0    1.89    0.17 
  -7  -5   0    1.09    0.14 
  -7  -5   0    1.89    0.24 
  -7  -5   0    1.71    0.18 
  -7  -5   0    1.29    0.14 
   7   5   0    2.13    0.18 
   7   5   0    2.41    0.21 
   7   5   0    1.68    0.17 
   7   5   0    2.74    0.21 
   7   5   0    1.61    0.15 
   7   5   0    1.81    0.18 
   7   5   0    1.25    0.18 
   7   5   0    1.53    0.16 
  -8  -5   0  215.56    3.40 
  -8  -5   0  207.73    3.32 
  -8  -5   0  215.78    3.27 
  -8  -5   0  212.40    3.32 
  -8  -5   0  207.34    3.40 
  -8  -5   0  206.31    3.43 
  -8  -5   0  212.78    3.48 
  -8  -5   0  214.39    3.59 
   8   5   0  212.51    3.37 
   8   5   0  212.98    3.45 
   8   5   0  207.75    3.51 
   8   5   0  204.92    3.26 
   8   5   0  211.41    3.42 
   8   5   0  207.58    3.39 
   8   5   0  201.93    3.28 
   8   5   0  220.13    3.42 
  -9  -5   0   34.45    0.86 
  -9  -5   0   35.89    0.76 
  -9  -5   0   35.90    1.02 
  -9  -5   0   35.65    0.85 
  -9  -5   0   34.59    0.90 
  -9  -5   0   34.56    0.79 
  -9  -5   0   36.00    0.93 
  -9  -5   0   34.78    0.80 
   9   5   0   36.64    0.85 
   9   5   0   36.39    0.95 
   9   5   0   37.29    0.92 
   9   5   0   35.71    0.89 
   9   5   0   36.10    0.78 
   9   5   0   33.75    1.18 
   9   5   0   35.40    0.87 
 -10  -5   0   10.45    0.39 
 -10  -5   0   10.61    0.51 
 -10  -5   0    9.87    0.45 
 -10  -5   0   10.57    0.43 
 -10  -5   0    9.65    0.40 
 -10  -5   0   10.34    0.58 
 -10  -5   0   10.22    0.48 
 -10  -5   0   10.00    0.47 
 -10  -5   0   10.04    0.52 
  10   5   0   10.17    0.51 
  10   5   0   10.96    0.46 
  10   5   0   11.23    0.49 
  10   5   0   10.60    0.50 
  10   5   0   10.11    0.51 
  10   5   0   10.67    0.41 
 -11  -5   0   31.00    0.97 
 -11  -5   0   32.65    0.87 
 -11  -5   0   33.11    0.79 
 -11  -5   0   34.07    0.85 
 -11  -5   0   31.89    0.90 
 -11  -5   0   33.04    0.92 
 -11  -5   0   32.20    0.81 
  11   5   0   31.90    0.87 
  11   5   0   33.77    0.97 
  11   5   0   32.36    0.98 
  11   5   0   33.59    0.93 
 -12  -5   0   33.87    1.01 
 -12  -5   0   35.67    0.95 
 -12  -5   0   36.51    0.93 
 -12  -5   0   34.75    0.88 
 -12  -5   0   36.30    1.08 
 -12  -5   0   35.47    1.01 
 -12  -5   0   35.40    0.99 
  12   5   0   35.58    0.96 
  12   5   0   36.93    1.11 
  12   5   0   36.50    1.02 
  12   5   0   35.88    1.06 
 -13  -5   0   59.51    1.52 
 -13  -5   0   59.49    1.30 
 -13  -5   0   61.74    1.36 
 -13  -5   0   61.13    1.46 
 -13  -5   0   59.29    1.52 
  13   5   0   59.66    1.39 
  13   5   0   60.78    1.58 
  13   5   0   61.09    1.53 
  13   5   0   60.26    1.46 
 -14  -5   0    0.76    0.29 
 -14  -5   0    0.83    0.24 
 -14  -5   0    0.77    0.25 
  14   5   0    0.47    0.24 
  14   5   0    0.72    0.29 
  14   5   0    0.64    0.27 
  10  -6   0   24.17    0.86 
  10  -6   0   25.12    0.97 
  10  -6   0   22.78    0.90 
  10  -6   0   23.25    0.86 
 -10   6   0   23.25    0.79 
 -10   6   0   24.02    0.87 
 -10   6   0   24.44    0.97 
 -10   6   0   24.15    0.88 
   9  -6   0   40.29    1.17 
   9  -6   0   38.76    1.10 
   9  -6   0   42.05    1.22 
   9  -6   0   40.07    1.20 
   9  -6   0   39.26    1.11 
  -9   6   0   39.88    1.04 
  -9   6   0   40.28    1.22 
  -9   6   0   40.03    1.11 
  -9   6   0   40.21    1.13 
   8  -6   0   84.41    1.82 
   8  -6   0   77.74    1.71 
   8  -6   0   85.13    1.83 
   8  -6   0   82.64    1.75 
   8  -6   0   82.38    1.84 
  -8   6   0   83.20    1.74 
  -8   6   0   82.52    1.86 
  -8   6   0   83.15    1.76 
  -8   6   0   82.23    1.64 
   7  -6   0    1.01    0.23 
   7  -6   0    1.27    0.23 
   7  -6   0    1.27    0.22 
   7  -6   0    1.17    0.23 
   7  -6   0    1.33    0.25 
   7  -6   0    1.24    0.21 
  -7   6   0    1.44    0.21 
  -7   6   0    1.28    0.21 
  -7   6   0    1.17    0.25 
  -7   6   0    1.13    0.16 
  -7   6   0    1.41    0.21 
  -7   6   0    1.23    0.24 
   6  -6   0   24.28    1.15 
   6  -6   0   25.51    0.80 
   6  -6   0   23.10    0.74 
   6  -6   0   23.97    0.73 
   6  -6   0   24.54    0.76 
   6  -6   0   24.00    0.76 
   6  -6   0   24.45    0.60 
   6  -6   0   25.21    0.73 
  -6   6   0   24.23    0.81 
  -6   6   0   24.72    0.76 
  -6   6   0   25.17    0.58 
  -6   6   0   24.10    0.86 
  -6   6   0   24.73    0.72 
  -6   6   0   24.97    0.66 
   5  -6   0   91.20    1.58 
   5  -6   0   91.32    1.75 
   5  -6   0   92.07    2.32 
   5  -6   0   91.67    1.72 
   5  -6   0   91.60    1.77 
   5  -6   0   89.09    1.73 
   5  -6   0   89.55    1.68 
   5  -6   0   93.57    1.80 
  -5   6   0   89.31    1.74 
  -5   6   0   91.60    1.52 
  -5   6   0   92.51    1.84 
  -5   6   0   91.17    1.57 
  -5   6   0   90.11    1.61 
  -5   6   0   90.44    1.88 
  -5   6   0   90.62    1.69 
  -5   6   0   92.49    1.70 
   4  -6   0   60.42    1.23 
   4  -6   0   60.92    1.27 
   4  -6   0   61.08    1.69 
   4  -6   0   60.46    1.11 
   4  -6   0   60.36    1.10 
   4  -6   0   59.88    1.26 
   4  -6   0   60.75    1.24 
   4  -6   0   60.62    1.21 
  -4   6   0   60.65    1.11 
  -4   6   0   60.46    1.13 
  -4   6   0   61.38    1.20 
  -4   6   0   61.29    1.34 
  -4   6   0   61.02    1.05 
  -4   6   0   60.32    1.25 
  -4   6   0   61.64    1.32 
  -4   6   0   60.02    1.12 
   3  -6   0    0.90    0.15 
   3  -6   0    1.06    0.10 
   3  -6   0    1.11    0.13 
   3  -6   0    1.26    0.28 
   3  -6   0    1.02    0.12 
   3  -6   0    1.49    0.19 
   3  -6   0    1.28    0.16 
   3  -6   0    0.51    0.13 
   3  -6   0    1.17    0.16 
  -3   6   0    1.08    0.18 
  -3   6   0    1.14    0.15 
  -3   6   0    1.05    0.18 
  -3   6   0    0.88    0.12 
  -3   6   0    1.00    0.10 
  -3   6   0    1.49    0.15 
  -3   6   0    1.42    0.14 
  -3   6   0    0.90    0.16 
   2  -6   0  150.28    2.35 
   2  -6   0  149.79    2.48 
   2  -6   0  148.63    2.43 
   2  -6   0  147.07    2.41 
   2  -6   0  148.53    2.24 
   2  -6   0  145.60    2.82 
   2  -6   0  149.80    2.31 
   2  -6   0  147.90    2.31 
   2  -6   0  145.40    2.40 
   2  -6   0  148.93    2.46 
  -2   6   0  148.91    2.36 
  -2   6   0  149.68    2.46 
  -2   6   0  147.99    2.51 
  -2   6   0  143.66    2.35 
  -2   6   0  150.10    2.30 
  -2   6   0  149.82    2.64 
  -2   6   0  143.31    2.47 
  -2   6   0  151.91    2.41 
  -2   6   0  147.73    2.31 
   1  -6   0  358.36    5.37 
   1  -6   0  367.57    5.46 
   1  -6   0  355.40    5.68 
   1  -6   0  357.93    5.58 
   1  -6   0  369.55    5.47 
   1  -6   0  362.16    5.43 
   1  -6   0  354.01    5.34 
   1  -6   0  355.49    5.42 
   1  -6   0  354.24    6.14 
   1  -6   0  354.35    5.34 
   1  -6   0  361.89    5.48 
  -1   6   0  372.76    5.45 
  -1   6   0  353.41    5.53 
  -1   6   0  368.89    5.38 
  -1   6   0  364.42    5.71 
  -1   6   0  365.17    5.49 
  -1   6   0  366.93    5.35 
  -1   6   0  366.48    5.42 
  -1   6   0  350.42    5.65 
  -1   6   0  357.77    5.28 
  -1   6   0  363.33    5.60 
   0  -6   0  104.80    1.70 
   0  -6   0  104.49    1.72 
   0  -6   0  100.57    1.68 
   0  -6   0  100.99    1.66 
   0  -6   0  101.07    1.99 
   0  -6   0  103.16    1.76 
   0  -6   0  105.26    1.65 
   0  -6   0  105.22    1.71 
   0  -6   0  103.40    1.60 
   0   6   0  102.92    1.78 
   0   6   0  106.64    1.71 
   0   6   0  101.09    1.69 
   0   6   0  101.36    1.58 
   0   6   0  103.86    1.73 
   0   6   0  103.12    1.69 
   0   6   0  104.47    1.71 
   0   6   0  102.64    1.60 
   0   6   0  104.64    1.72 
   0   6   0  106.33    1.67 
   0   6   0  102.06    1.93 
  -1  -6   0    6.23    0.36 
  -1  -6   0    5.96    0.21 
  -1  -6   0    6.16    0.24 
  -1  -6   0    6.72    0.21 
  -1  -6   0    6.30    0.20 
  -1  -6   0    5.59    0.23 
  -1  -6   0    6.46    0.24 
  -1  -6   0    6.23    0.23 
   1   6   0    5.93    0.19 
   1   6   0    6.25    0.24 
   1   6   0    6.36    0.18 
   1   6   0    5.98    0.16 
   1   6   0    7.66    0.28 
   1   6   0    7.09    0.22 
   1   6   0    5.95    0.23 
   1   6   0    5.54    0.26 
   1   6   0    6.13    0.34 
  -2  -6   0  369.27    5.74 
  -2  -6   0  374.29    5.77 
  -2  -6   0  376.82    5.60 
  -2  -6   0  384.79    5.76 
  -2  -6   0  373.33    5.84 
  -2  -6   0  358.69    5.77 
  -2  -6   0  372.62    5.67 
  -2  -6   0  370.50    5.74 
   2   6   0  365.04    6.19 
   2   6   0  374.20    5.65 
   2   6   0  370.49    5.66 
   2   6   0  351.52    5.92 
   2   6   0  380.31    5.67 
   2   6   0  372.63    5.60 
   2   6   0  379.72    5.69 
   2   6   0  379.83    5.76 
   2   6   0  388.20    5.58 
   2   6   0  363.98    5.68 
  -3  -6   0  273.29    4.09 
  -3  -6   0  277.50    4.02 
  -3  -6   0  279.19    4.05 
  -3  -6   0  278.77    4.14 
  -3  -6   0  263.24    4.16 
  -3  -6   0  274.29    4.16 
  -3  -6   0  268.93    4.11 
  -3  -6   0  272.80    4.12 
  -3  -6   0  271.40    4.11 
   3   6   0  264.26    4.06 
   3   6   0  273.93    4.08 
   3   6   0  265.14    4.12 
   3   6   0  273.26    4.36 
   3   6   0  267.15    4.05 
   3   6   0  272.12    4.11 
   3   6   0  278.63    4.13 
   3   6   0  277.41    4.23 
   3   6   0  266.73    4.16 
   3   6   0  270.44    4.06 
  -4  -6   0  118.55    1.91 
  -4  -6   0  120.07    1.91 
  -4  -6   0  118.25    1.94 
  -4  -6   0  119.69    1.95 
  -4  -6   0  113.65    1.94 
  -4  -6   0  118.87    1.86 
  -4  -6   0  118.09    1.93 
   4   6   0  115.32    1.88 
   4   6   0  120.57    1.93 
   4   6   0  116.39    1.81 
   4   6   0  122.05    1.87 
   4   6   0  120.27    2.04 
   4   6   0  117.06    1.88 
   4   6   0  116.52    1.89 
   4   6   0  116.51    2.11 
   4   6   0  121.36    1.89 
   4   6   0  116.90    1.92 
   4   6   0  117.08    1.86 
  -5  -6   0    1.69    0.18 
  -5  -6   0    2.19    0.18 
  -5  -6   0    1.78    0.16 
  -5  -6   0    1.69    0.17 
  -5  -6   0    1.94    0.19 
  -5  -6   0    1.96    0.15 
  -5  -6   0    1.96    0.17 
   5   6   0    2.25    0.16 
   5   6   0    1.47    0.18 
   5   6   0    1.72    0.14 
   5   6   0    2.33    0.23 
   5   6   0    1.77    0.14 
   5   6   0    1.83    0.17 
   5   6   0    2.46    0.15 
   5   6   0    1.98    0.17 
   5   6   0    1.93    0.15 
  -6  -6   0  151.18    2.52 
  -6  -6   0  149.31    2.40 
  -6  -6   0  153.85    2.30 
  -6  -6   0  151.10    2.46 
  -6  -6   0  152.03    2.45 
  -6  -6   0  148.74    2.37 
  -6  -6   0  148.71    2.46 
  -6  -6   0  147.85    2.44 
  -6  -6   0  147.65    2.49 
  -6  -6   0  149.01    2.43 
   6   6   0  148.14    2.43 
   6   6   0  153.47    2.45 
   6   6   0  152.85    2.41 
   6   6   0  149.46    2.35 
   6   6   0  149.10    2.57 
   6   6   0  149.03    2.34 
   6   6   0  148.71    2.41 
   6   6   0  148.56    2.57 
   6   6   0  147.54    2.42 
  -7  -6   0  164.69    2.73 
  -7  -6   0  166.26    2.73 
  -7  -6   0  165.74    2.67 
  -7  -6   0  164.82    2.76 
  -7  -6   0  161.24    2.72 
  -7  -6   0  168.71    2.84 
  -7  -6   0  171.90    2.57 
  -7  -6   0  165.23    2.65 
  -7  -6   0  166.23    2.79 
   7   6   0  166.57    2.67 
   7   6   0  172.85    2.73 
   7   6   0  165.36    2.69 
   7   6   0  163.65    2.61 
   7   6   0  159.03    2.72 
   7   6   0  166.64    2.86 
   7   6   0  170.34    2.80 
   7   6   0  165.72    2.71 
   7   6   0  168.46    2.71 
  -8  -6   0    6.06    0.33 
  -8  -6   0    5.01    0.35 
  -8  -6   0    6.74    0.30 
  -8  -6   0    5.83    0.25 
  -8  -6   0    5.87    0.33 
  -8  -6   0    5.67    0.29 
  -8  -6   0    5.73    0.32 
  -8  -6   0    5.48    0.38 
   8   6   0    5.73    0.31 
   8   6   0    6.17    0.33 
   8   6   0    5.24    0.26 
   8   6   0    5.50    0.32 
   8   6   0    5.89    0.33 
   8   6   0    6.49    0.33 
   8   6   0    5.78    0.27 
   8   6   0    5.55    0.37 
  -9  -6   0    5.41    0.27 
  -9  -6   0    5.20    0.34 
  -9  -6   0    4.89    0.33 
  -9  -6   0    4.94    0.35 
  -9  -6   0    4.87    0.29 
  -9  -6   0    4.84    0.30 
  -9  -6   0    5.31    0.40 
  -9  -6   0    5.27    0.38 
   9   6   0    4.95    0.31 
   9   6   0    5.02    0.33 
   9   6   0    5.18    0.33 
   9   6   0    5.31    0.32 
   9   6   0    5.11    0.35 
   9   6   0    5.12    0.38 
   9   6   0    5.09    0.27 
 -10  -6   0   54.40    1.13 
 -10  -6   0   53.99    1.26 
 -10  -6   0   54.03    1.21 
 -10  -6   0   54.03    1.20 
 -10  -6   0   53.65    1.13 
 -10  -6   0   55.99    1.40 
 -10  -6   0   54.97    1.30 
  10   6   0   56.64    1.21 
  10   6   0   55.41    1.25 
  10   6   0   54.08    1.32 
  10   6   0   55.79    1.23 
  10   6   0   54.83    1.28 
 -11  -6   0   57.68    1.22 
 -11  -6   0   57.40    1.37 
 -11  -6   0   56.85    1.31 
 -11  -6   0   58.74    1.24 
 -11  -6   0   58.19    1.29 
 -11  -6   0   60.34    1.43 
 -11  -6   0   59.60    1.33 
  11   6   0   57.84    1.42 
  11   6   0   58.68    1.41 
  11   6   0   60.32    1.38 
  11   6   0   59.26    1.30 
  11   6   0   58.31    1.34 
 -12  -6   0   17.70    0.63 
 -12  -6   0   16.88    0.69 
 -12  -6   0   17.41    0.60 
 -12  -6   0   17.69    0.66 
 -12  -6   0   18.52    0.77 
  12   6   0   17.65    0.76 
  12   6   0   17.38    0.70 
  12   6   0   19.31    0.69 
  12   6   0   16.82    0.71 
 -13  -6   0    3.35    0.31 
 -13  -6   0    3.18    0.35 
 -13  -6   0    3.41    0.33 
 -13  -6   0    3.19    0.53 
 -13  -6   0    3.47    0.44 
  13   6   0    3.32    0.39 
  13   6   0    3.15    0.36 
  13   6   0    3.10    0.35 
  13   6   0    3.65    0.44 
 -14  -6   0    8.27    0.61 
 -14  -6   0    8.97    0.52 
 -14  -6   0    7.90    0.46 
 -14  -6   0    7.94    0.56 
  14   6   0    7.63    0.58 
  14   6   0    8.26    0.53 
  14   6   0    8.60    0.56 
  14   6   0    8.44    0.65 
  10  -7   0   36.97    1.18 
  10  -7   0   38.50    1.23 
  10  -7   0   36.98    1.12 
 -10   7   0   36.30    1.11 
 -10   7   0   37.19    1.22 
 -10   7   0   34.65    1.01 
 -10   7   0   37.71    1.14 
   9  -7   0    4.09    0.42 
   9  -7   0    3.44    0.39 
   9  -7   0    3.76    0.41 
   9  -7   0    4.30    0.46 
  -9   7   0    4.42    0.46 
  -9   7   0    4.46    0.45 
  -9   7   0    3.73    0.46 
  -9   7   0    3.98    0.37 
   8  -7   0    2.76    0.35 
   8  -7   0    3.43    0.40 
   8  -7   0    2.81    0.34 
   8  -7   0    3.38    0.39 
   8  -7   0    3.00    0.34 
  -8   7   0    3.16    0.38 
  -8   7   0    2.63    0.37 
  -8   7   0    3.08    0.31 
  -8   7   0    2.85    0.33 
   7  -7   0   44.93    1.19 
   7  -7   0   43.47    1.17 
   7  -7   0   45.14    1.19 
   7  -7   0   47.03    1.23 
   7  -7   0   43.42    1.14 
   7  -7   0   44.41    1.15 
  -7   7   0   45.02    1.10 
  -7   7   0   44.50    1.04 
  -7   7   0   44.70    1.18 
  -7   7   0   43.88    1.13 
  -7   7   0   45.49    1.25 
   6  -7   0   50.58    1.20 
   6  -7   0   52.02    1.26 
   6  -7   0   52.04    1.25 
   6  -7   0   51.11    1.05 
   6  -7   0   52.52    1.25 
   6  -7   0   51.14    1.27 
   6  -7   0   50.68    1.21 
  -6   7   0   53.67    1.33 
  -6   7   0   51.46    1.38 
  -6   7   0   52.22    1.25 
  -6   7   0   53.36    1.21 
  -6   7   0   52.48    1.11 
   5  -7   0   22.05    0.70 
   5  -7   0   21.99    0.69 
   5  -7   0   21.68    0.72 
   5  -7   0   22.14    0.73 
   5  -7   0   22.38    0.58 
   5  -7   0   22.37    0.71 
  -5   7   0   21.56    0.57 
  -5   7   0   21.63    0.60 
  -5   7   0   21.61    0.78 
  -5   7   0   22.89    0.78 
  -5   7   0   22.70    0.68 
  -5   7   0   21.43    0.70 
   4  -7   0   20.91    0.66 
   4  -7   0   20.09    0.63 
   4  -7   0   19.72    0.52 
   4  -7   0   20.29    0.65 
   4  -7   0   20.55    0.62 
   4  -7   0   20.64    0.64 
   4  -7   0   22.94    0.99 
  -4   7   0   20.04    0.54 
  -4   7   0   20.09    0.61 
  -4   7   0   20.43    0.57 
  -4   7   0   20.63    0.47 
  -4   7   0   20.67    0.70 
  -4   7   0   20.38    0.66 
  -4   7   0   19.87    0.70 
  -4   7   0   20.46    0.54 
   3  -7   0   84.79    1.64 
   3  -7   0   84.78    1.48 
   3  -7   0   84.42    1.62 
   3  -7   0   82.28    1.57 
   3  -7   0   84.94    1.57 
   3  -7   0   86.07    2.04 
   3  -7   0   84.21    1.59 
   3  -7   0   87.10    1.45 
  -3   7   0   84.40    1.66 
  -3   7   0   86.56    1.50 
  -3   7   0   85.60    1.56 
  -3   7   0   84.23    1.48 
  -3   7   0   84.35    1.67 
  -3   7   0   84.03    1.62 
  -3   7   0   81.85    1.45 
   2  -7   0   96.27    1.62 
   2  -7   0   96.01    1.70 
   2  -7   0   91.93    1.55 
   2  -7   0   93.89    1.67 
   2  -7   0   95.55    2.11 
   2  -7   0   93.87    1.69 
   2  -7   0   95.64    1.57 
   2  -7   0   95.12    1.73 
   2  -7   0   94.41    1.75 
   2  -7   0   97.40    1.56 
  -2   7   0   94.70    1.73 
  -2   7   0   94.55    1.78 
  -2   7   0   94.44    1.57 
  -2   7   0   96.69    1.68 
  -2   7   0   94.94    1.57 
  -2   7   0   96.10    1.64 
  -2   7   0   94.82    1.63 
  -2   7   0   94.49    1.75 
   1  -7   0   16.66    0.41 
   1  -7   0   16.84    0.39 
   1  -7   0   16.90    0.36 
   1  -7   0   17.64    0.49 
   1  -7   0   16.84    0.46 
   1  -7   0   17.25    0.49 
   1  -7   0   16.50    0.69 
   1  -7   0   17.56    0.51 
   1  -7   0   17.00    0.44 
  -1   7   0   16.35    0.39 
  -1   7   0   16.50    0.42 
  -1   7   0   16.52    0.46 
  -1   7   0   16.61    0.50 
  -1   7   0   16.66    0.54 
  -1   7   0   16.52    0.47 
  -1   7   0   17.05    0.64 
  -1   7   0   17.46    0.47 
  -1   7   0   17.03    0.49 
   0  -7   0   68.01    1.11 
   0  -7   0   67.22    1.23 
   0  -7   0   68.74    1.17 
   0  -7   0   68.42    1.23 
   0  -7   0   65.47    1.18 
   0  -7   0   68.46    1.25 
   0  -7   0   67.60    1.21 
   0  -7   0   68.79    1.30 
   0  -7   0   67.28    1.53 
   0   7   0   69.83    1.25 
   0   7   0   68.81    1.22 
   0   7   0   67.02    1.22 
   0   7   0   68.74    1.19 
   0   7   0   67.71    1.09 
   0   7   0   68.09    1.31 
   0   7   0   69.25    1.11 
   0   7   0   70.08    1.27 
   0   7   0   68.67    1.23 
   0   7   0   68.18    1.48 
  -1  -7   0  274.06    4.13 
  -1  -7   0  269.65    4.12 
  -1  -7   0  277.99    4.11 
  -1  -7   0  275.18    4.15 
  -1  -7   0  266.42    4.20 
  -1  -7   0  276.71    4.21 
  -1  -7   0  280.95    4.19 
  -1  -7   0  274.90    4.28 
  -1  -7   0  266.34    4.55 
  -1  -7   0  279.24    4.21 
   1   7   0  268.89    4.28 
   1   7   0  274.49    4.22 
   1   7   0  272.89    4.09 
   1   7   0  274.38    4.20 
   1   7   0  274.45    4.15 
   1   7   0  276.52    4.05 
   1   7   0  279.68    4.21 
   1   7   0  273.46    4.51 
   1   7   0  275.54    4.08 
   1   7   0  279.12    4.26 
  -2  -7   0  296.80    4.41 
  -2  -7   0  290.00    4.31 
  -2  -7   0  297.04    4.44 
  -2  -7   0  289.89    4.49 
  -2  -7   0  290.43    4.42 
  -2  -7   0  286.04    4.45 
  -2  -7   0  286.92    4.38 
  -2  -7   0  292.51    4.40 
  -2  -7   0  282.61    4.80 
   2   7   0  289.31    4.34 
   2   7   0  292.58    4.52 
   2   7   0  293.11    4.26 
   2   7   0  288.64    4.36 
   2   7   0  293.12    4.43 
   2   7   0  300.76    4.44 
   2   7   0  296.03    4.34 
   2   7   0  292.78    4.42 
   2   7   0  282.62    4.35 
   2   7   0  281.59    4.49 
   2   7   0  293.66    4.74 
  -3  -7   0   67.59    1.23 
  -3  -7   0   65.84    1.17 
  -3  -7   0   65.43    1.17 
  -3  -7   0   66.54    1.13 
  -3  -7   0   66.63    1.19 
  -3  -7   0   64.27    1.21 
  -3  -7   0   66.50    1.03 
  -3  -7   0   65.47    1.16 
  -3  -7   0   67.28    1.09 
   3   7   0   65.75    1.13 
   3   7   0   63.08    1.10 
   3   7   0   65.74    1.17 
   3   7   0   70.09    1.20 
   3   7   0   64.87    1.13 
   3   7   0   66.91    1.12 
   3   7   0   64.95    1.10 
   3   7   0   67.42    1.43 
   3   7   0   65.56    1.23 
   3   7   0   66.56    1.28 
  -4  -7   0    0.93    0.13 
  -4  -7   0    1.08    0.10 
  -4  -7   0    1.01    0.13 
  -4  -7   0    1.42    0.15 
  -4  -7   0    1.08    0.12 
   4   7   0    0.94    0.13 
   4   7   0    1.26    0.14 
   4   7   0    1.54    0.19 
   4   7   0    0.81    0.18 
   4   7   0    0.94    0.11 
   4   7   0    1.25    0.11 
   4   7   0    1.34    0.13 
   4   7   0    1.18    0.13 
   4   7   0    0.83    0.11 
   4   7   0    1.05    0.11 
  -5  -7   0  140.75    2.20 
  -5  -7   0  136.40    2.31 
  -5  -7   0  139.60    2.29 
  -5  -7   0  137.37    2.29 
  -5  -7   0  138.31    2.25 
  -5  -7   0  140.04    2.27 
  -5  -7   0  139.17    2.31 
   5   7   0  135.44    2.23 
   5   7   0  142.99    2.28 
   5   7   0  138.28    2.24 
   5   7   0  139.39    2.21 
   5   7   0  140.94    2.20 
   5   7   0  136.65    2.41 
   5   7   0  141.90    2.25 
   5   7   0  139.89    2.29 
   5   7   0  139.35    2.23 
   5   7   0  137.93    2.50 
  -6  -7   0   85.75    1.48 
  -6  -7   0   84.60    1.51 
  -6  -7   0   83.49    1.51 
  -6  -7   0   83.16    1.54 
  -6  -7   0   83.40    1.53 
  -6  -7   0   84.41    1.51 
  -6  -7   0   83.69    1.43 
   6   7   0   82.51    1.45 
   6   7   0   82.80    1.47 
   6   7   0   84.33    1.48 
   6   7   0   84.99    1.43 
   6   7   0   84.36    1.69 
   6   7   0   82.21    1.48 
   6   7   0   85.17    1.42 
   6   7   0   85.26    1.51 
   6   7   0   82.35    1.64 
  -7  -7   0   23.68    0.63 
  -7  -7   0   25.22    0.66 
  -7  -7   0   24.32    0.65 
  -7  -7   0   23.31    0.57 
  -7  -7   0   24.38    0.60 
  -7  -7   0   23.80    0.62 
  -7  -7   0   24.26    0.64 
  -7  -7   0   23.02    0.67 
   7   7   0   23.57    0.60 
   7   7   0   24.59    0.62 
   7   7   0   23.22    0.62 
   7   7   0   23.97    0.54 
   7   7   0   23.72    0.72 
   7   7   0   25.00    0.56 
   7   7   0   23.72    0.61 
   7   7   0   23.69    0.62 
   7   7   0   23.48    0.73 
  -8  -7   0   33.42    0.82 
  -8  -7   0   34.79    0.84 
  -8  -7   0   34.43    0.81 
  -8  -7   0   33.95    0.83 
  -8  -7   0   35.22    0.92 
  -8  -7   0   33.91    0.88 
  -8  -7   0   34.46    0.78 
  -8  -7   0   33.34    0.75 
   8   7   0   33.27    0.81 
   8   7   0   35.84    0.83 
   8   7   0   33.80    0.94 
   8   7   0   34.03    0.80 
   8   7   0   33.93    0.80 
   8   7   0   33.30    0.72 
   8   7   0   33.88    0.83 
   8   7   0   33.75    0.77 
  -9  -7   0   76.88    1.67 
  -9  -7   0   77.36    1.53 
  -9  -7   0   75.21    1.59 
  -9  -7   0   74.45    1.42 
  -9  -7   0   76.26    1.44 
  -9  -7   0   78.94    1.49 
  -9  -7   0   77.19    1.52 
  -9  -7   0   77.61    1.52 
   9   7   0   78.60    1.44 
   9   7   0   76.36    1.43 
   9   7   0   72.83    1.65 
   9   7   0   79.42    1.51 
   9   7   0   76.86    1.51 
   9   7   0   78.68    1.51 
   9   7   0   75.39    1.54 
 -10  -7   0   47.13    1.05 
 -10  -7   0   49.03    1.22 
 -10  -7   0   47.47    1.14 
 -10  -7   0   47.70    1.04 
 -10  -7   0   48.16    1.12 
 -10  -7   0   50.41    1.15 
 -10  -7   0   48.06    1.09 
  10   7   0   47.60    1.25 
  10   7   0   47.99    1.17 
  10   7   0   47.21    1.12 
  10   7   0   48.90    1.13 
  10   7   0   49.39    1.12 
 -11  -7   0    2.49    0.26 
 -11  -7   0    2.57    0.27 
 -11  -7   0    2.87    0.31 
 -11  -7   0    2.94    0.31 
 -11  -7   0    2.81    0.36 
 -11  -7   0    2.87    0.32 
 -11  -7   0    2.98    0.35 
  11   7   0    3.06    0.31 
  11   7   0    2.88    0.35 
  11   7   0    2.78    0.31 
  11   7   0    3.16    0.33 
  11   7   0    2.81    0.35 
 -12  -7   0   14.81    0.57 
 -12  -7   0   15.26    0.65 
 -12  -7   0   16.69    0.60 
 -12  -7   0   14.58    0.61 
 -12  -7   0   16.08    0.73 
  12   7   0   15.26    0.66 
  12   7   0   15.29    0.65 
  12   7   0   15.00    0.70 
  12   7   0   14.46    0.62 
 -13  -7   0   50.85    1.29 
 -13  -7   0   50.59    1.38 
 -13  -7   0   48.18    1.15 
 -13  -7   0   48.80    1.17 
  13   7   0   50.02    1.38 
  13   7   0   47.93    1.29 
  13   7   0   47.77    1.24 
  13   7   0   50.55    1.30 
 -14  -7   0   38.68    1.13 
 -14  -7   0   37.35    1.02 
 -14  -7   0   38.02    0.99 
 -14  -7   0   38.39    1.21 
  14   7   0   36.91    1.08 
  14   7   0   37.25    1.22 
  14   7   0   37.11    1.13 
  14   7   0   37.71    1.15 
   9  -8   0   11.89    0.67 
   9  -8   0   12.48    0.65 
   9  -8   0   12.02    0.72 
  -9   8   0   11.47    0.64 
  -9   8   0   11.89    0.75 
  -9   8   0   11.47    0.57 
  -9   8   0   11.89    0.67 
   8  -8   0   48.12    1.28 
   8  -8   0   47.18    1.33 
   8  -8   0   50.04    1.33 
  -8   8   0   46.64    1.15 
  -8   8   0   47.18    1.30 
  -8   8   0   48.21    1.38 
  -8   8   0   46.07    1.25 
   7  -8   0   51.83    1.35 
   7  -8   0   48.55    1.27 
   7  -8   0   54.35    1.36 
   7  -8   0   51.78    1.36 
   7  -8   0   51.83    1.33 
  -7   8   0   50.03    1.32 
  -7   8   0   49.44    1.26 
  -7   8   0   51.25    1.17 
  -7   8   0   49.90    1.25 
  -7   8   0   51.71    1.39 
   6  -8   0    0.35    0.20 
   6  -8   0    0.89    0.20 
   6  -8   0    0.71    0.23 
   6  -8   0    0.39    0.17 
   6  -8   0    0.81    0.22 
   6  -8   0    0.47    0.21 
   6  -8   0    0.31    0.20 
  -6   8   0    0.91    0.24 
  -6   8   0    0.59    0.19 
  -6   8   0    0.46    0.23 
  -6   8   0    0.74    0.18 
  -6   8   0    1.08    0.24 
   5  -8   0   22.78    0.76 
   5  -8   0   23.52    0.75 
   5  -8   0   23.95    0.79 
   5  -8   0   23.07    0.62 
   5  -8   0   23.20    0.76 
   5  -8   0   23.88    0.79 
  -5   8   0   22.59    0.84 
  -5   8   0   24.66    0.84 
  -5   8   0   23.81    0.74 
  -5   8   0   23.57    0.68 
  -5   8   0   23.30    0.65 
  -5   8   0   22.68    0.78 
   4  -8   0   90.90    1.82 
   4  -8   0   91.33    1.76 
   4  -8   0   91.59    1.78 
   4  -8   0   91.50    1.63 
   4  -8   0   92.03    1.82 
   4  -8   0   90.64    1.76 
  -4   8   0   91.35    1.74 
  -4   8   0   90.79    1.81 
  -4   8   0   93.47    1.88 
  -4   8   0   88.39    1.61 
  -4   8   0   92.25    1.65 
  -4   8   0   90.27    1.87 
   3  -8   0   40.32    1.33 
   3  -8   0   38.42    0.92 
   3  -8   0   38.59    0.92 
   3  -8   0   39.34    0.99 
   3  -8   0   37.84    0.96 
   3  -8   0   38.30    0.83 
   3  -8   0   39.36    0.94 
  -3   8   0   40.58    0.87 
  -3   8   0   38.43    0.81 
  -3   8   0   39.85    1.00 
  -3   8   0   39.33    0.92 
  -3   8   0   37.46    0.85 
  -3   8   0   38.65    1.01 
  -3   8   0   38.78    0.97 
   2  -8   0   11.24    0.43 
   2  -8   0   11.07    0.38 
   2  -8   0   10.95    0.43 
   2  -8   0   11.30    0.47 
   2  -8   0   10.88    0.34 
   2  -8   0   11.18    0.65 
   2  -8   0   11.03    0.41 
   2  -8   0   11.74    0.46 
  -2   8   0   10.42    0.34 
  -2   8   0   10.86    0.45 
  -2   8   0   10.24    0.44 
  -2   8   0   11.59    0.43 
  -2   8   0   10.58    0.48 
  -2   8   0   11.01    0.35 
  -2   8   0   10.71    0.39 
  -2   8   0   11.42    0.40 
   1  -8   0  167.60    2.74 
   1  -8   0  167.77    2.58 
   1  -8   0  164.81    2.68 
   1  -8   0  165.00    2.57 
   1  -8   0  161.88    2.80 
   1  -8   0  166.13    2.73 
   1  -8   0  167.10    3.17 
   1  -8   0  166.74    2.61 
   1  -8   0  165.48    2.76 
   1  -8   0  165.54    2.67 
  -1   8   0  165.59    2.84 
  -1   8   0  166.03    2.58 
  -1   8   0  165.45    2.71 
  -1   8   0  165.99    3.05 
  -1   8   0  166.70    2.78 
  -1   8   0  163.15    2.69 
  -1   8   0  165.50    2.74 
  -1   8   0  166.36    2.64 
  -1   8   0  169.34    2.72 
   0  -8   0  119.19    1.87 
   0  -8   0  116.32    2.38 
   0  -8   0  119.23    1.99 
   0  -8   0  119.33    1.96 
   0  -8   0  119.44    1.94 
   0  -8   0  122.29    2.04 
   0  -8   0  119.29    1.90 
   0  -8   0  121.39    2.02 
   0  -8   0  119.17    2.05 
   0  -8   0  119.84    2.10 
   0   8   0  118.51    2.12 
   0   8   0  117.68    2.06 
   0   8   0  120.89    1.98 
   0   8   0  120.29    2.01 
   0   8   0  117.76    1.87 
   0   8   0  118.39    1.99 
   0   8   0  118.04    2.33 
   0   8   0  121.51    2.03 
  -1  -8   0   96.50    1.76 
  -1  -8   0   97.84    1.66 
  -1  -8   0   94.87    1.68 
  -1  -8   0   95.57    1.59 
  -1  -8   0   97.04    1.57 
  -1  -8   0   96.39    1.59 
  -1  -8   0   98.19    1.69 
  -1  -8   0   96.81    1.67 
  -1  -8   0   96.54    2.02 
  -1  -8   0   97.71    1.62 
   1   8   0   96.48    1.99 
   1   8   0   96.88    1.70 
   1   8   0   97.61    1.68 
   1   8   0   97.00    1.54 
   1   8   0   97.43    1.65 
   1   8   0   98.07    1.68 
   1   8   0   97.18    1.61 
   1   8   0   98.06    1.72 
   1   8   0   97.69    1.51 
   1   8   0   96.49    1.76 
  -2  -8   0   25.55    0.58 
  -2  -8   0   24.54    0.85 
  -2  -8   0   26.10    0.62 
  -2  -8   0   25.61    0.60 
  -2  -8   0   24.84    0.61 
  -2  -8   0   25.98    0.49 
  -2  -8   0   25.69    0.56 
  -2  -8   0   25.62    0.58 
  -2  -8   0   25.55    0.66 
   2   8   0   26.14    0.53 
   2   8   0   24.88    0.60 
   2   8   0   24.58    0.66 
   2   8   0   25.59    0.52 
   2   8   0   26.68    0.52 
   2   8   0   24.96    0.66 
   2   8   0   24.71    0.81 
   2   8   0   24.65    0.51 
   2   8   0   25.11    0.60 
  -3  -8   0   67.02    1.23 
  -3  -8   0   63.22    1.24 
  -3  -8   0   66.89    1.18 
  -3  -8   0   66.66    1.19 
  -3  -8   0   65.09    1.20 
  -3  -8   0   65.84    1.19 
  -3  -8   0   65.89    1.27 
  -3  -8   0   66.63    1.15 
  -3  -8   0   66.61    1.10 
   3   8   0   66.81    1.32 
   3   8   0   66.74    1.11 
   3   8   0   67.21    1.13 
   3   8   0   67.73    1.22 
   3   8   0   65.12    1.27 
   3   8   0   66.90    1.22 
   3   8   0   63.51    1.11 
   3   8   0   65.41    1.18 
   3   8   0   66.34    1.50 
   3   8   0   66.85    1.14 
  -4  -8   0  189.44    3.07 
  -4  -8   0  186.57    3.02 
  -4  -8   0  190.14    2.97 
  -4  -8   0  191.50    3.03 
  -4  -8   0  189.24    3.00 
  -4  -8   0  188.07    3.00 
  -4  -8   0  190.46    3.07 
  -4  -8   0  192.65    2.91 
   4   8   0  187.79    2.93 
   4   8   0  189.78    3.08 
   4   8   0  186.46    2.92 
   4   8   0  191.07    3.17 
   4   8   0  191.59    2.96 
   4   8   0  185.66    2.92 
   4   8   0  187.81    3.34 
   4   8   0  196.38    3.03 
   4   8   0  188.20    3.01 
  -5  -8   0   52.31    1.08 
  -5  -8   0   54.44    0.96 
  -5  -8   0   52.85    1.02 
  -5  -8   0   53.29    1.07 
  -5  -8   0   52.29    1.03 
  -5  -8   0   52.62    1.07 
  -5  -8   0   53.34    0.92 
  -5  -8   0   53.44    1.06 
   5   8   0   52.50    1.28 
   5   8   0   52.34    1.02 
   5   8   0   52.82    0.97 
   5   8   0   53.04    0.99 
   5   8   0   51.96    1.17 
   5   8   0   52.03    1.00 
   5   8   0   54.16    1.05 
  -6  -8   0   10.81    0.40 
  -6  -8   0   10.38    0.39 
  -6  -8   0   10.10    0.33 
  -6  -8   0   10.52    0.42 
  -6  -8   0   10.12    0.37 
  -6  -8   0   10.33    0.39 
  -6  -8   0   10.48    0.41 
   6   8   0   10.47    0.33 
   6   8   0   10.54    0.39 
   6   8   0   10.46    0.51 
   6   8   0    9.88    0.36 
   6   8   0   10.20    0.35 
   6   8   0    9.93    0.34 
   6   8   0   10.24    0.47 
  -7  -8   0  123.65    2.12 
  -7  -8   0  122.05    2.14 
  -7  -8   0  120.11    2.11 
  -7  -8   0  118.37    2.06 
  -7  -8   0  119.40    2.10 
  -7  -8   0  121.36    2.07 
  -7  -8   0  119.39    2.16 
  -7  -8   0  121.67    2.01 
   7   8   0  120.57    2.27 
   7   8   0  123.42    2.10 
   7   8   0  120.17    2.00 
   7   8   0  119.03    2.07 
   7   8   0  119.21    2.06 
   7   8   0  118.94    2.07 
   7   8   0  122.12    2.32 
   7   8   0  120.77    2.03 
   7   8   0  122.48    1.99 
  -8  -8   0   57.18    1.22 
  -8  -8   0   58.99    1.21 
  -8  -8   0   58.40    1.17 
  -8  -8   0   59.31    1.25 
  -8  -8   0   57.89    1.28 
  -8  -8   0   59.87    1.25 
  -8  -8   0   58.11    1.20 
  -8  -8   0   58.30    1.14 
   8   8   0   58.93    1.20 
   8   8   0   57.32    1.21 
   8   8   0   59.31    1.18 
   8   8   0   57.67    1.19 
   8   8   0   58.65    1.38 
   8   8   0   58.68    1.20 
   8   8   0   62.16    1.23 
   8   8   0   60.19    1.11 
  -9  -8   0    9.39    0.45 
  -9  -8   0    9.72    0.41 
  -9  -8   0   10.30    0.52 
  -9  -8   0   10.90    0.45 
  -9  -8   0    9.53    0.41 
  -9  -8   0    9.55    0.45 
  -9  -8   0   10.79    0.46 
   9   8   0    8.80    0.44 
   9   8   0    9.48    0.44 
   9   8   0    9.08    0.44 
   9   8   0    9.04    0.53 
   9   8   0    9.99    0.43 
   9   8   0    9.84    0.42 
 -10  -8   0    0.43    0.20 
 -10  -8   0    0.28    0.15 
 -10  -8   0    0.41    0.16 
 -10  -8   0    0.76    0.17 
 -10  -8   0    0.40    0.16 
 -10  -8   0    0.37    0.18 
 -10  -8   0    0.96    0.22 
  10   8   0    0.49    0.18 
  10   8   0    0.81    0.21 
  10   8   0    0.73    0.22 
  10   8   0    0.62    0.18 
  10   8   0    0.59    0.19 
  10   8   0    0.51    0.17 
 -11  -8   0   35.76    1.07 
 -11  -8   0   36.66    0.90 
 -11  -8   0   34.08    0.92 
 -11  -8   0   35.48    0.98 
 -11  -8   0   34.95    0.99 
 -11  -8   0   34.85    0.96 
 -11  -8   0   35.58    0.90 
  11   8   0   35.44    0.96 
  11   8   0   37.21    0.99 
  11   8   0   35.03    1.10 
  11   8   0   35.28    1.02 
  11   8   0   36.07    0.98 
 -12  -8   0   53.82    1.30 
 -12  -8   0   54.35    1.35 
 -12  -8   0   53.74    1.22 
 -12  -8   0   55.28    1.23 
 -12  -8   0   53.45    1.32 
 -12  -8   0   56.69    1.45 
  12   8   0   54.99    1.34 
  12   8   0   54.27    1.39 
  12   8   0   57.09    1.34 
  12   8   0   55.41    1.48 
  12   8   0   53.58    1.33 
 -13  -8   0    2.44    0.30 
 -13  -8   0    2.94    0.31 
 -13  -8   0    2.81    0.33 
 -13  -8   0    2.98    0.42 
  13   8   0    2.78    0.35 
  13   8   0    3.60    0.43 
  13   8   0    2.65    0.33 
  13   8   0    2.45    0.34 
 -14  -8   0   -0.13    0.19 
 -14  -8   0   -0.18    0.18 
 -14  -8   0   -0.01    0.27 
 -14  -8   0    0.28    0.22 
  14   8   0    0.16    0.25 
  14   8   0    0.16    0.23 
  14   8   0    0.22    0.21 
   8  -9   0    7.41    0.55 
   8  -9   0    7.24    0.55 
   8  -9   0    7.88    0.60 
  -8   9   0    7.24    0.62 
  -8   9   0    6.94    0.54 
  -8   9   0    7.93    0.49 
  -8   9   0    7.42    0.57 
   7  -9   0    7.44    0.56 
   7  -9   0    7.03    0.51 
   7  -9   0    6.89    0.52 
   7  -9   0    7.37    0.55 
   7  -9   0    6.71    0.52 
  -7   9   0    7.67    0.57 
  -7   9   0    7.19    0.45 
  -7   9   0    7.08    0.52 
  -7   9   0    7.56    0.61 
  -7   9   0    7.55    0.51 
   6  -9   0   34.66    1.07 
   6  -9   0   34.10    1.02 
   6  -9   0   36.66    1.08 
   6  -9   0   35.56    1.04 
   6  -9   0   37.50    1.08 
   6  -9   0   35.82    1.05 
  -6   9   0   34.49    1.07 
  -6   9   0   37.02    1.14 
  -6   9   0   37.65    1.04 
  -6   9   0   35.01    1.02 
  -6   9   0   35.40    0.91 
   5  -9   0   53.05    1.31 
   5  -9   0   52.67    1.26 
   5  -9   0   52.14    1.27 
   5  -9   0   52.02    1.26 
   5  -9   0   51.63    1.27 
   5  -9   0   52.94    1.33 
   5  -9   0   50.96    1.10 
  -5   9   0   54.14    1.25 
  -5   9   0   53.98    1.38 
  -5   9   0   51.18    1.12 
  -5   9   0   51.86    1.31 
   4  -9   0   22.67    0.62 
   4  -9   0   22.26    0.72 
   4  -9   0   22.18    0.76 
   4  -9   0   21.42    0.72 
   4  -9   0   22.66    0.77 
   4  -9   0   21.73    0.72 
  -4   9   0   23.37    0.82 
  -4   9   0   21.53    0.63 
  -4   9   0   22.92    0.62 
  -4   9   0   22.79    0.77 
  -4   9   0   22.94    0.72 
   3  -9   0    6.80    0.41 
   3  -9   0    6.96    0.40 
   3  -9   0    6.79    0.39 
   3  -9   0    7.05    0.43 
   3  -9   0    7.50    0.35 
   3  -9   0    6.50    0.41 
  -3   9   0    7.06    0.40 
  -3   9   0    7.29    0.44 
  -3   9   0    6.75    0.35 
  -3   9   0    7.55    0.47 
  -3   9   0    6.76    0.31 
   2  -9   0   28.74    0.77 
   2  -9   0   28.55    0.65 
   2  -9   0   28.16    0.74 
   2  -9   0   28.57    0.79 
   2  -9   0   27.98    0.76 
   2  -9   0   27.86    0.69 
   2  -9   0   27.26    0.81 
  -2   9   0   28.17    0.81 
  -2   9   0   30.08    0.73 
  -2   9   0   29.13    0.86 
  -2   9   0   28.22    0.65 
  -2   9   0   29.24    0.73 
  -2   9   0   28.55    0.75 
  -2   9   0   28.22    0.64 
   1  -9   0   72.67    1.42 
   1  -9   0   73.32    1.45 
   1  -9   0   74.97    1.31 
   1  -9   0   74.38    1.44 
   1  -9   0   72.18    1.50 
   1  -9   0   75.86    1.38 
   1  -9   0   73.22    1.81 
  -1   9   0   73.27    1.53 
  -1   9   0   72.19    1.33 
  -1   9   0   72.43    1.39 
  -1   9   0   72.89    1.26 
  -1   9   0   73.46    1.42 
  -1   9   0   72.98    1.48 
  -1   9   0   73.35    1.65 
   0  -9   0    0.65    0.15 
   0  -9   0    0.39    0.14 
   0  -9   0    0.48    0.12 
   0  -9   0    0.48    0.09 
   0  -9   0    0.80    0.15 
   0  -9   0    0.72    0.14 
   0   9   0    0.82    0.15 
   0   9   0    0.90    0.18 
   0   9   0    0.13    0.14 
   0   9   0    0.23    0.12 
   0   9   0    0.28    0.20 
   0   9   0    0.32    0.13 
  -1  -9   0   55.95    1.04 
  -1  -9   0   57.81    1.07 
  -1  -9   0   56.04    1.00 
  -1  -9   0   55.31    1.45 
  -1  -9   0   56.67    1.13 
  -1  -9   0   57.46    1.11 
  -1  -9   0   56.44    1.11 
  -1  -9   0   55.82    1.20 
  -1  -9   0   57.80    1.14 
  -1  -9   0   57.78    1.03 
   1   9   0   57.78    1.44 
   1   9   0   55.90    1.16 
   1   9   0   57.04    1.23 
   1   9   0   57.69    1.00 
   1   9   0   55.93    1.15 
   1   9   0   57.44    1.11 
   1   9   0   55.92    1.13 
  -2  -9   0  170.56    2.77 
  -2  -9   0  170.63    2.68 
  -2  -9   0  170.59    2.71 
  -2  -9   0  169.99    2.75 
  -2  -9   0  170.13    2.78 
  -2  -9   0  170.23    2.65 
  -2  -9   0  167.03    2.85 
  -2  -9   0  166.25    3.20 
  -2  -9   0  169.99    2.73 
   2   9   0  167.51    2.85 
   2   9   0  168.65    2.75 
   2   9   0  171.66    3.16 
   2   9   0  170.72    2.85 
   2   9   0  164.39    2.75 
   2   9   0  169.01    2.76 
   2   9   0  166.79    2.62 
   2   9   0  169.81    2.76 
  -3  -9   0  165.68    2.71 
  -3  -9   0  167.39    2.69 
  -3  -9   0  169.71    2.82 
  -3  -9   0  167.22    2.57 
  -3  -9   0  167.41    2.63 
  -3  -9   0  166.90    2.69 
  -3  -9   0  168.39    2.75 
  -3  -9   0  166.85    2.69 
  -3  -9   0  165.98    2.75 
  -3  -9   0  167.66    3.22 
   3   9   0  166.88    2.85 
   3   9   0  160.74    2.80 
   3   9   0  173.00    2.62 
   3   9   0  171.00    2.74 
   3   9   0  165.67    2.69 
   3   9   0  168.36    2.73 
   3   9   0  165.92    2.62 
   3   9   0  167.25    2.73 
   3   9   0  166.31    3.11 
  -4  -9   0   48.96    0.93 
  -4  -9   0   48.48    1.03 
  -4  -9   0   47.26    0.94 
  -4  -9   0   47.43    1.00 
  -4  -9   0   46.79    0.96 
  -4  -9   0   46.77    0.95 
  -4  -9   0   47.40    1.01 
  -4  -9   0   48.15    0.86 
  -4  -9   0   47.43    0.97 
   4   9   0   46.85    0.91 
   4   9   0   48.63    1.27 
   4   9   0   47.07    0.97 
   4   9   0   46.76    0.91 
   4   9   0   46.96    1.03 
   4   9   0   46.41    1.09 
   4   9   0   48.60    0.99 
   4   9   0   47.23    0.88 
  -5  -9   0    6.01    0.30 
  -5  -9   0    5.67    0.28 
  -5  -9   0    6.83    0.34 
  -5  -9   0    6.05    0.32 
  -5  -9   0    6.39    0.25 
  -5  -9   0    6.12    0.30 
  -5  -9   0    5.62    0.32 
  -5  -9   0    6.06    0.32 
   5   9   0    6.12    0.26 
   5   9   0    6.52    0.29 
   5   9   0    6.08    0.25 
   5   9   0    6.06    0.43 
   5   9   0    6.02    0.32 
   5   9   0    6.68    0.30 
  -6  -9   0  139.74    2.36 
  -6  -9   0  139.57    2.36 
  -6  -9   0  142.15    2.27 
  -6  -9   0  140.81    2.43 
  -6  -9   0  139.52    2.39 
  -6  -9   0  140.69    2.41 
  -6  -9   0  141.29    2.42 
   6   9   0  138.81    2.57 
   6   9   0  142.30    2.39 
   6   9   0  139.00    2.33 
   6   9   0  140.95    2.28 
   6   9   0  140.46    2.70 
   6   9   0  140.62    2.31 
   6   9   0  140.82    2.34 
  -7  -9   0   56.46    1.15 
  -7  -9   0   57.40    1.08 
  -7  -9   0   55.55    1.17 
  -7  -9   0   55.35    1.18 
  -7  -9   0   55.69    1.18 
  -7  -9   0   56.76    1.22 
  -7  -9   0   58.10    1.22 
   7   9   0   56.06    1.13 
   7   9   0   56.71    1.11 
   7   9   0   56.13    1.41 
   7   9   0   55.70    1.14 
   7   9   0   58.59    1.18 
   7   9   0   56.07    1.17 
   7   9   0   56.37    1.10 
   7   9   0   54.74    1.33 
  -8  -9   0   26.36    0.74 
  -8  -9   0   27.58    0.67 
  -8  -9   0   27.96    0.78 
  -8  -9   0   26.76    0.73 
  -8  -9   0   27.48    0.72 
  -8  -9   0   26.37    0.71 
  -8  -9   0   26.73    0.76 
  -8  -9   0   27.17    0.80 
   8   9   0   28.04    0.73 
   8   9   0   27.50    0.69 
   8   9   0   27.37    0.73 
   8   9   0   27.87    0.89 
   8   9   0   26.85    0.73 
  -9  -9   0   10.56    0.53 
  -9  -9   0    9.91    0.47 
  -9  -9   0    9.73    0.41 
  -9  -9   0    9.94    0.47 
  -9  -9   0   10.34    0.45 
  -9  -9   0   10.75    0.46 
  -9  -9   0    9.85    0.43 
   9   9   0    9.74    0.45 
   9   9   0    9.86    0.57 
   9   9   0   10.70    0.47 
   9   9   0   10.23    0.43 
   9   9   0   10.30    0.46 
   9   9   0   10.48    0.46 
 -10  -9   0   36.98    0.97 
 -10  -9   0   35.82    0.90 
 -10  -9   0   36.34    0.96 
 -10  -9   0   36.13    0.94 
 -10  -9   0   37.57    1.06 
 -10  -9   0   35.65    0.92 
 -10  -9   0   36.79    0.88 
  10   9   0   36.31    0.95 
  10   9   0   36.64    0.92 
  10   9   0   34.62    1.11 
  10   9   0   35.95    0.91 
  10   9   0   35.42    0.96 
  10   9   0   33.98    1.01 
  10   9   0   35.64    0.94 
 -11  -9   0   37.22    1.02 
 -11  -9   0   37.57    1.11 
 -11  -9   0   36.70    0.92 
 -11  -9   0   36.68    1.01 
 -11  -9   0   37.23    0.95 
 -11  -9   0   36.80    1.01 
 -11  -9   0   36.07    0.96 
  11   9   0   36.65    1.17 
  11   9   0   37.68    0.99 
  11   9   0   37.50    1.05 
  11   9   0   37.29    1.01 
  11   9   0   37.51    1.01 
 -12  -9   0    0.62    0.20 
 -12  -9   0    0.78    0.28 
 -12  -9   0    0.59    0.20 
 -12  -9   0    0.84    0.24 
 -12  -9   0    0.95    0.41 
 -12  -9   0    0.66    0.21 
  12   9   0    0.63    0.22 
  12   9   0    0.60    0.22 
  12   9   0    0.67    0.26 
  12   9   0    0.58    0.26 
  12   9   0    0.88    0.23 
 -13  -9   0   14.54    0.67 
 -13  -9   0   14.68    0.60 
 -13  -9   0   13.87    0.60 
 -13  -9   0   14.45    0.76 
  13   9   0   13.70    0.65 
  13   9   0   13.90    0.71 
  13   9   0   14.12    0.66 
  13   9   0   15.35    0.69 
   7 -10   0   42.30    1.26 
   7 -10   0   41.92    1.22 
   7 -10   0   45.04    1.28 
   7 -10   0   43.20    1.22 
  -7  10   0   44.09    1.34 
  -7  10   0   41.77    1.18 
  -7  10   0   42.14    1.07 
  -7  10   0   38.87    1.21 
  -7  10   0   42.16    1.26 
   6 -10   0   17.90    0.75 
   6 -10   0   18.54    0.77 
   6 -10   0   17.19    0.74 
   6 -10   0   17.11    0.76 
   6 -10   0   18.38    0.78 
  -6  10   0   17.42    0.62 
  -6  10   0   18.17    0.73 
  -6  10   0   17.73    0.83 
  -6  10   0   15.90    0.76 
  -6  10   0   16.00    0.72 
   5 -10   0    0.65    0.23 
   5 -10   0    0.22    0.22 
   5 -10   0    0.45    0.19 
   5 -10   0    0.43    0.19 
   5 -10   0    0.11    0.20 
   5 -10   0    0.59    0.21 
   5 -10   0    0.38    0.16 
  -5  10   0    0.23    0.16 
  -5  10   0    0.42    0.24 
  -5  10   0    0.38    0.22 
  -5  10   0    0.13    0.17 
  -5  10   0    0.16    0.23 
   4 -10   0    8.76    0.49 
   4 -10   0    8.72    0.49 
   4 -10   0    9.21    0.50 
   4 -10   0    8.92    0.53 
   4 -10   0    9.15    0.42 
   4 -10   0    8.61    0.50 
  -4  10   0    9.19    0.50 
  -4  10   0    8.17    0.52 
  -4  10   0    7.82    0.56 
  -4  10   0    8.70    0.43 
  -4  10   0    8.62    0.40 
   3 -10   0   59.18    1.22 
   3 -10   0   60.73    1.34 
   3 -10   0   60.55    1.37 
   3 -10   0   59.93    1.41 
   3 -10   0   59.47    1.32 
   3 -10   0   59.29    1.33 
  -3  10   0   60.01    1.26 
  -3  10   0   60.07    1.47 
  -3  10   0   61.00    1.18 
  -3  10   0   59.35    1.33 
  -3  10   0   59.52    1.40 
   2 -10   0   45.09    1.10 
   2 -10   0   44.63    1.07 
   2 -10   0   46.01    0.93 
   2 -10   0   44.09    1.07 
   2 -10   0   45.86    0.99 
   2 -10   0   44.65    1.14 
   2 -10   0   45.62    1.04 
  -2  10   0   45.33    1.03 
  -2  10   0   44.69    0.91 
  -2  10   0   45.21    1.13 
  -2  10   0   44.61    1.18 
  -2  10   0   45.87    1.07 
   1 -10   0    1.66    0.22 
   1 -10   0    1.65    0.21 
   1 -10   0    1.62    0.24 
   1 -10   0    2.12    0.22 
   1 -10   0    1.83    0.17 
   1 -10   0    1.43    0.19 
  -1  10   0    1.71    0.26 
  -1  10   0    1.73    0.24 
  -1  10   0    1.58    0.21 
  -1  10   0    1.51    0.20 
  -1  10   0    1.71    0.19 
   0 -10   0   95.18    1.75 
   0 -10   0   95.64    1.65 
   0 -10   0   95.58    1.72 
   0 -10   0   97.25    1.79 
   0 -10   0   96.19    1.86 
   0 -10   0   93.05    1.78 
   0 -10   0   96.44    1.69 
   0  10   0   93.38    1.81 
   0  10   0   96.87    2.16 
   0  10   0   95.16    1.70 
   0  10   0   93.06    1.75 
   0  10   0   97.07    1.77 
   0  10   0   95.44    1.89 
  -1 -10   0   80.00    1.50 
  -1 -10   0   82.13    1.54 
  -1 -10   0   81.41    1.62 
  -1 -10   0   79.29    1.43 
  -1 -10   0   79.04    1.41 
  -1 -10   0   79.76    1.50 
  -1 -10   0   80.64    1.54 
  -1 -10   0   79.26    1.35 
  -1 -10   0   80.22    2.19 
   1  10   0   78.64    1.52 
   1  10   0   80.49    1.89 
   1  10   0   79.91    1.63 
   1  10   0   79.59    1.55 
   1  10   0   79.79    1.49 
   1  10   0   80.16    1.52 
  -2 -10   0   47.08    1.03 
  -2 -10   0   48.17    1.11 
  -2 -10   0   48.04    0.99 
  -2 -10   0   46.95    1.36 
  -2 -10   0   47.04    0.90 
  -2 -10   0   47.02    1.01 
  -2 -10   0   49.06    0.97 
  -2 -10   0   49.60    0.95 
  -2 -10   0   48.13    1.02 
   2  10   0   46.84    1.02 
   2  10   0   48.35    0.88 
   2  10   0   47.68    1.11 
   2  10   0   46.98    1.09 
   2  10   0   46.71    1.02 
   2  10   0   45.98    1.02 
   2  10   0   49.51    1.03 
   2  10   0   48.58    1.36 
  -3 -10   0    1.96    0.34 
  -3 -10   0    1.22    0.18 
  -3 -10   0    1.42    0.18 
  -3 -10   0    1.86    0.18 
  -3 -10   0    1.13    0.16 
  -3 -10   0    1.60    0.18 
  -3 -10   0    1.57    0.21 
  -3 -10   0    2.00    0.20 
  -3 -10   0    1.25    0.17 
   3  10   0    1.96    0.21 
   3  10   0    1.21    0.21 
   3  10   0    1.48    0.21 
   3  10   0    2.07    0.34 
   3  10   0    1.56    0.18 
   3  10   0    1.86    0.16 
   3  10   0    1.91    0.21 
  -4 -10   0   66.17    1.30 
  -4 -10   0   64.19    1.25 
  -4 -10   0   64.21    1.73 
  -4 -10   0   64.90    1.25 
  -4 -10   0   65.14    1.24 
  -4 -10   0   65.44    1.26 
  -4 -10   0   64.15    1.35 
  -4 -10   0   66.53    1.20 
  -4 -10   0   66.32    1.13 
  -4 -10   0   64.45    1.31 
   4  10   0   63.41    1.34 
   4  10   0   66.26    1.19 
   4  10   0   64.23    1.28 
   4  10   0   68.00    1.29 
   4  10   0   64.12    1.29 
   4  10   0   65.57    1.63 
   4  10   0   65.31    1.42 
   4  10   0   63.66    1.30 
  -5 -10   0   93.73    1.73 
  -5 -10   0   94.71    1.66 
  -5 -10   0   94.87    1.77 
  -5 -10   0   95.64    1.70 
  -5 -10   0   92.59    1.77 
  -5 -10   0   93.07    1.74 
  -5 -10   0   93.03    1.69 
  -5 -10   0   95.34    1.58 
  -5 -10   0   94.59    1.67 
   5  10   0   98.32    1.74 
   5  10   0   93.74    1.90 
   5  10   0   94.36    2.10 
   5  10   0   91.57    1.74 
   5  10   0   94.72    1.65 
   5  10   0   95.02    1.72 
  -6 -10   0   20.39    0.63 
  -6 -10   0   20.04    0.63 
  -6 -10   0   20.76    0.52 
  -6 -10   0   21.06    0.65 
  -6 -10   0   20.36    0.59 
  -6 -10   0   20.55    0.58 
  -6 -10   0   20.36    0.63 
  -6 -10   0   20.72    0.60 
   6  10   0   19.91    0.73 
   6  10   0   20.53    0.59 
   6  10   0   20.10    0.83 
   6  10   0   21.25    0.58 
   6  10   0   20.33    0.61 
   6  10   0   22.35    0.77 
   6  10   0   20.90    0.63 
  -7 -10   0    8.24    0.43 
  -7 -10   0    7.46    0.32 
  -7 -10   0    7.82    0.40 
  -7 -10   0    7.42    0.39 
  -7 -10   0    8.20    0.43 
  -7 -10   0    7.25    0.37 
  -7 -10   0    7.65    0.38 
  -7 -10   0    8.01    0.37 
   7  10   0    7.04    0.36 
   7  10   0    7.80    0.49 
   7  10   0    8.04    0.40 
   7  10   0    7.88    0.36 
   7  10   0    7.94    0.53 
   7  10   0    7.88    0.40 
   7  10   0    7.97    0.33 
  -8 -10   0   29.69    0.84 
  -8 -10   0   30.94    0.79 
  -8 -10   0   31.36    0.79 
  -8 -10   0   28.62    0.80 
  -8 -10   0   30.16    0.83 
  -8 -10   0   30.69    0.88 
  -8 -10   0   30.45    0.72 
  -8 -10   0   30.27    0.83 
   8  10   0   30.42    0.77 
   8  10   0   30.58    0.93 
   8  10   0   31.01    0.99 
   8  10   0   30.01    0.79 
   8  10   0   29.63    0.73 
   8  10   0   30.53    0.83 
  -9 -10   0   27.28    0.76 
  -9 -10   0   26.88    0.80 
  -9 -10   0   26.55    0.81 
  -9 -10   0   28.50    0.71 
  -9 -10   0   27.02    0.80 
  -9 -10   0   27.25    0.87 
  -9 -10   0   26.84    0.78 
   9  10   0   27.63    0.73 
   9  10   0   27.08    0.96 
   9  10   0   27.15    0.79 
   9  10   0   26.04    0.78 
   9  10   0   27.10    0.77 
 -10 -10   0   19.73    0.71 
 -10 -10   0   19.17    0.66 
 -10 -10   0   20.62    0.78 
 -10 -10   0   19.84    0.70 
 -10 -10   0   19.70    0.61 
 -10 -10   0   19.12    0.65 
  10  10   0   18.94    0.67 
  10  10   0   19.35    0.68 
  10  10   0   20.05    0.64 
  10  10   0   19.42    0.68 
  10  10   0   19.27    0.84 
 -11 -10   0    2.87    0.30 
 -11 -10   0    3.50    0.35 
 -11 -10   0    3.27    0.36 
 -11 -10   0    3.43    0.41 
 -11 -10   0    3.40    0.32 
 -11 -10   0    3.69    0.32 
  11  10   0    4.08    0.40 
  11  10   0    3.62    0.43 
  11  10   0    3.23    0.33 
  11  10   0    3.70    0.40 
  11  10   0    3.38    0.34 
 -12 -10   0   22.55    0.81 
 -12 -10   0   23.78    0.77 
 -12 -10   0   24.09    0.93 
 -12 -10   0   22.71    0.72 
  12  10   0   22.55    0.96 
  12  10   0   22.70    0.83 
  12  10   0   21.68    0.76 
  12  10   0   23.55    0.82 
 -13 -10   0   23.51    0.77 
 -13 -10   0   23.70    0.95 
 -13 -10   0   23.55    0.76 
 -13 -10   0   22.63    0.83 
  13  10   0   22.41    0.99 
  13  10   0   22.69    0.88 
  13  10   0   24.54    0.86 
  13  10   0   23.80    0.82 
   6 -11   0    2.41    0.36 
   6 -11   0    2.27    0.35 
   6 -11   0    2.70    0.36 
   6 -11   0    2.63    0.36 
  -6  11   0    2.00    0.30 
  -6  11   0    2.38    0.36 
  -6  11   0    1.95    0.36 
  -6  11   0    1.99    0.36 
  -6  11   0    2.58    0.35 
   5 -11   0   19.83    0.80 
   5 -11   0   20.45    0.79 
   5 -11   0   19.87    0.79 
   5 -11   0   20.76    0.80 
   5 -11   0   20.36    0.84 
   5 -11   0   20.28    0.80 
  -5  11   0   18.01    0.90 
  -5  11   0   21.93    0.92 
  -5  11   0   19.22    0.82 
  -5  11   0   19.69    0.78 
  -5  11   0   19.74    0.83 
   4 -11   0   34.02    1.00 
   4 -11   0   33.02    1.01 
   4 -11   0   34.30    1.01 
   4 -11   0   34.52    0.88 
   4 -11   0   33.57    0.99 
   4 -11   0   33.75    1.07 
  -4  11   0   34.79    1.13 
  -4  11   0   33.84    1.07 
  -4  11   0   33.67    0.91 
  -4  11   0   34.60    1.00 
  -4  11   0   33.49    1.05 
   3 -11   0    9.49    0.50 
   3 -11   0    8.87    0.51 
   3 -11   0    9.88    0.57 
   3 -11   0    9.54    0.53 
   3 -11   0    9.42    0.51 
   3 -11   0   10.06    0.44 
  -3  11   0   10.91    0.50 
  -3  11   0    9.18    0.56 
  -3  11   0   10.23    0.62 
  -3  11   0    9.15    0.51 
   2 -11   0   17.09    0.63 
   2 -11   0   17.14    0.66 
   2 -11   0   16.11    0.68 
   2 -11   0   16.59    0.57 
   2 -11   0   16.59    0.60 
   2 -11   0   16.88    0.64 
  -2  11   0   16.99    0.60 
  -2  11   0   17.39    0.69 
  -2  11   0   16.34    0.72 
  -2  11   0   16.12    0.62 
   1 -11   0   47.58    1.13 
   1 -11   0   47.85    1.10 
   1 -11   0   46.39    1.05 
   1 -11   0   47.13    1.05 
   1 -11   0   47.49    0.97 
   1 -11   0   46.95    1.12 
   1 -11   0   45.92    1.19 
  -1  11   0   48.20    1.10 
  -1  11   0   47.91    1.12 
  -1  11   0   44.89    1.16 
  -1  11   0   46.56    1.01 
  -1  11   0   46.62    1.23 
   0 -11   0   59.67    1.33 
   0 -11   0   60.96    1.23 
   0 -11   0   63.88    1.31 
   0 -11   0   63.66    1.21 
   0 -11   0   60.86    1.40 
   0 -11   0   65.21    1.28 
   0 -11   0   63.80    1.34 
   0  11   0   62.15    1.26 
   0  11   0   60.10    1.37 
   0  11   0   65.24    1.34 
   0  11   0   63.13    1.32 
   0  11   0   60.86    1.44 
  -1 -11   0   11.48    0.53 
  -1 -11   0   11.24    0.48 
  -1 -11   0   11.11    0.47 
  -1 -11   0   12.25    0.47 
  -1 -11   0   10.98    0.45 
  -1 -11   0   11.25    0.41 
   1  11   0   11.46    0.48 
   1  11   0   11.06    0.48 
   1  11   0   11.12    0.68 
   1  11   0   11.23    0.55 
   1  11   0   10.92    0.45 
   1  11   0   10.75    0.48 
  -2 -11   0    4.02    0.31 
  -2 -11   0    5.43    0.35 
  -2 -11   0    4.36    0.30 
  -2 -11   0    4.31    0.35 
  -2 -11   0    4.19    0.28 
  -2 -11   0    4.24    0.31 
  -2 -11   0    4.49    0.24 
   2  11   0    4.33    0.35 
   2  11   0    4.18    0.32 
   2  11   0    3.99    0.45 
   2  11   0    4.64    0.32 
   2  11   0    5.48    0.34 
   2  11   0    4.43    0.31 
   2  11   0    4.08    0.36 
  -3 -11   0   54.48    1.05 
  -3 -11   0   55.47    1.18 
  -3 -11   0   55.93    1.10 
  -3 -11   0   54.24    1.11 
  -3 -11   0   56.09    1.15 
  -3 -11   0   55.18    1.19 
  -3 -11   0   54.25    1.11 
  -3 -11   0   54.40    1.25 
   3  11   0   55.41    1.18 
   3  11   0   54.83    1.27 
   3  11   0   54.31    1.16 
   3  11   0   52.51    1.14 
   3  11   0   54.24    1.18 
   3  11   0   54.74    1.54 
   3  11   0   54.32    1.02 
   3  11   0   53.78    1.25 
  -4 -11   0   59.52    1.21 
  -4 -11   0   61.89    1.23 
  -4 -11   0   60.43    1.73 
  -4 -11   0   61.42    1.21 
  -4 -11   0   61.30    1.28 
  -4 -11   0   60.44    1.22 
  -4 -11   0   60.57    1.34 
  -4 -11   0   59.56    1.28 
   4  11   0   60.55    1.40 
   4  11   0   61.76    1.65 
   4  11   0   62.26    1.27 
   4  11   0   59.55    1.33 
   4  11   0   61.38    1.15 
   4  11   0   62.23    1.28 
   4  11   0   60.55    1.28 
  -5 -11   0    5.91    0.33 
  -5 -11   0    5.21    0.33 
  -5 -11   0    5.84    0.37 
  -5 -11   0    5.52    0.32 
  -5 -11   0    5.45    0.57 
  -5 -11   0    5.94    0.30 
  -5 -11   0    5.49    0.37 
  -5 -11   0    5.32    0.36 
  -5 -11   0    5.62    0.31 
   5  11   0    5.31    0.34 
   5  11   0    5.87    0.51 
   5  11   0    5.11    0.29 
   5  11   0    5.55    0.42 
   5  11   0    5.71    0.37 
   5  11   0    5.85    0.36 
  -6 -11   0   25.94    0.74 
  -6 -11   0   26.76    0.78 
  -6 -11   0   26.54    0.69 
  -6 -11   0   27.03    0.62 
  -6 -11   0   27.19    0.70 
  -6 -11   0   26.47    0.72 
  -6 -11   0   26.33    0.77 
  -6 -11   0   27.48    0.72 
  -6 -11   0   25.89    0.76 
   6  11   0   26.85    0.73 
   6  11   0   27.15    0.69 
   6  11   0   28.06    0.90 
   6  11   0   28.42    0.76 
   6  11   0   27.30    0.78 
   6  11   0   27.74    1.03 
  -7 -11   0   72.54    1.45 
  -7 -11   0   74.47    1.55 
  -7 -11   0   74.16    1.51 
  -7 -11   0   72.70    1.46 
  -7 -11   0   75.27    1.36 
  -7 -11   0   73.62    1.47 
  -7 -11   0   74.21    1.54 
  -7 -11   0   72.51    1.52 
   7  11   0   73.62    1.71 
   7  11   0   73.83    1.45 
   7  11   0   75.02    1.87 
   7  11   0   76.37    1.47 
   7  11   0   75.22    1.54 
  -8 -11   0   62.52    1.22 
  -8 -11   0   63.11    1.40 
  -8 -11   0   63.03    1.37 
  -8 -11   0   62.11    1.31 
  -8 -11   0   62.32    1.42 
  -8 -11   0   62.13    1.34 
  -8 -11   0   60.86    1.35 
  -8 -11   0   61.35    1.31 
   8  11   0   62.37    1.31 
   8  11   0   62.32    1.57 
   8  11   0   64.63    1.30 
   8  11   0   63.70    1.39 
  -9 -11   0   22.53    0.70 
  -9 -11   0   22.77    0.76 
  -9 -11   0   22.92    0.64 
  -9 -11   0   22.04    0.79 
  -9 -11   0   21.98    0.74 
  -9 -11   0   21.83    0.71 
   9  11   0   22.07    0.88 
   9  11   0   22.36    0.74 
   9  11   0   22.78    0.71 
 -10 -11   0    7.74    0.48 
 -10 -11   0    7.76    0.45 
 -10 -11   0    7.78    0.40 
 -10 -11   0    7.46    0.49 
 -10 -11   0    8.07    0.55 
 -10 -11   0    7.68    0.44 
  10  11   0    7.02    0.58 
  10  11   0    7.89    0.47 
  10  11   0    8.10    0.47 
 -11 -11   0   28.35    0.89 
 -11 -11   0   27.57    0.90 
 -11 -11   0   28.08    0.85 
 -11 -11   0   29.02    1.00 
 -11 -11   0   28.73    0.85 
 -11 -11   0   28.76    0.79 
  11  11   0   28.02    1.00 
  11  11   0   28.54    0.89 
  11  11   0   26.98    1.07 
 -12 -11   0   21.83    0.90 
 -12 -11   0   21.38    0.79 
 -12 -11   0   22.20    0.75 
 -12 -11   0   20.68    0.69 
  12  11   0   21.94    0.80 
  12  11   0   20.16    0.94 
 -13 -11   0    0.05    0.26 
 -13 -11   0   -0.05    0.17 
 -13 -11   0   -0.15    0.18 
 -13 -11   0    0.02    0.19 
  13  11   0    0.43    0.27 
  13  11   0    0.01    0.20 
   5 -12   0    9.61    0.58 
   5 -12   0   10.20    0.65 
   5 -12   0   10.17    0.61 
   5 -12   0   10.26    0.62 
  -5  12   0   10.39    0.73 
  -5  12   0    9.74    0.65 
  -5  12   0    9.61    0.60 
  -5  12   0   10.07    0.66 
   4 -12   0    0.44    0.21 
   4 -12   0    0.46    0.24 
   4 -12   0    0.24    0.17 
   4 -12   0    0.36    0.23 
   4 -12   0    0.88    0.25 
  -4  12   0    0.35    0.24 
  -4  12   0    0.66    0.30 
  -4  12   0    0.49    0.26 
  -4  12   0    0.50    0.21 
  -4  12   0    0.38    0.21 
   3 -12   0   10.19    0.55 
   3 -12   0   10.64    0.58 
   3 -12   0   11.07    0.49 
   3 -12   0   11.64    0.57 
   3 -12   0   10.52    0.62 
   3 -12   0   11.01    0.59 
  -3  12   0   11.64    0.69 
  -3  12   0   10.56    0.52 
  -3  12   0   10.22    0.61 
  -3  12   0   10.04    0.56 
   2 -12   0   50.40    1.23 
   2 -12   0   51.40    1.36 
   2 -12   0   52.75    1.21 
   2 -12   0   50.12    1.27 
   2 -12   0   52.59    1.16 
   2 -12   0   50.62    1.26 
  -2  12   0   51.28    1.22 
  -2  12   0   51.55    1.34 
  -2  12   0   52.55    1.42 
  -2  12   0   51.65    1.25 
   1 -12   0   23.14    0.76 
   1 -12   0   22.26    0.75 
   1 -12   0   22.75    0.62 
   1 -12   0   21.54    0.80 
   1 -12   0   20.23    0.73 
   1 -12   0   23.25    0.74 
   1 -12   0   21.41    0.67 
  -1  12   0   21.34    0.78 
  -1  12   0   21.92    0.72 
  -1  12   0   22.07    0.84 
  -1  12   0   21.65    0.73 
  -1  12   0   22.86    0.74 
   0 -12   0    2.19    0.27 
   0 -12   0    2.16    0.22 
   0 -12   0    2.31    0.26 
   0 -12   0    1.96    0.26 
   0 -12   0    2.55    0.33 
   0  12   0    2.05    0.29 
   0  12   0    2.51    0.33 
   0  12   0    2.09    0.24 
   0  12   0    2.42    0.26 
   0  12   0    1.95    0.25 
  -1 -12   0   22.11    0.67 
  -1 -12   0   21.67    0.72 
  -1 -12   0   22.94    0.69 
  -1 -12   0   21.83    0.62 
  -1 -12   0   23.24    0.71 
  -1 -12   0   22.20    0.77 
   1  12   0   22.47    0.71 
   1  12   0   20.65    0.66 
   1  12   0   21.71    0.80 
   1  12   0   21.85    0.70 
   1  12   0   22.04    0.73 
  -2 -12   0   43.52    1.03 
  -2 -12   0   42.72    1.06 
  -2 -12   0   42.97    0.95 
  -2 -12   0   43.01    1.12 
  -2 -12   0   44.97    1.02 
  -2 -12   0   45.23    1.04 
   2  12   0   43.43    1.15 
   2  12   0   42.21    1.04 
   2  12   0   42.00    1.05 
   2  12   0   44.22    1.07 
   2  12   0   43.63    1.04 
  -3 -12   0   44.51    1.14 
  -3 -12   0   44.72    1.08 
  -3 -12   0   44.44    1.03 
  -3 -12   0   45.49    1.06 
  -3 -12   0   44.65    0.98 
  -3 -12   0   45.54    0.92 
  -3 -12   0   44.17    1.00 
   3  12   0   45.09    1.06 
   3  12   0   45.06    1.16 
   3  12   0   46.53    1.08 
   3  12   0   44.09    1.14 
   3  12   0   43.00    1.03 
   3  12   0   43.38    1.06 
  -4 -12   0    1.67    0.23 
  -4 -12   0    1.31    0.18 
  -4 -12   0    1.40    0.24 
  -4 -12   0    1.37    0.19 
  -4 -12   0    1.62    0.20 
  -4 -12   0    1.64    0.21 
  -4 -12   0    1.62    0.23 
  -4 -12   0    1.80    0.22 
   4  12   0    1.95    0.25 
   4  12   0    1.70    0.25 
   4  12   0    1.35    0.21 
   4  12   0    1.53    0.24 
   4  12   0    1.56    0.18 
   4  12   0    1.62    0.27 
  -5 -12   0   45.79    1.02 
  -5 -12   0   44.56    0.99 
  -5 -12   0   45.31    1.09 
  -5 -12   0   44.50    1.02 
  -5 -12   0   45.52    1.04 
  -5 -12   0   44.22    1.08 
  -5 -12   0   44.74    1.13 
   5  12   0   46.38    1.07 
   5  12   0   44.51    1.07 
   5  12   0   46.04    1.23 
   5  12   0   42.37    1.78 
   5  12   0   45.96    0.97 
   5  12   0   44.96    1.09 
  -6 -12   0   46.54    1.06 
  -6 -12   0   47.73    1.28 
  -6 -12   0   46.35    1.10 
  -6 -12   0   47.38    1.13 
  -6 -12   0   46.78    1.15 
  -6 -12   0   47.55    1.04 
  -6 -12   0   47.49    1.14 
  -6 -12   0   46.99    1.07 
   6  12   0   48.08    1.19 
   6  12   0   45.17    2.03 
   6  12   0   45.65    1.09 
   6  12   0   45.54    1.27 
   6  12   0   46.18    1.14 
   6  12   0   47.99    1.03 
  -7 -12   0   10.92    0.52 
  -7 -12   0   11.77    0.48 
  -7 -12   0   11.60    0.63 
  -7 -12   0   11.24    0.49 
  -7 -12   0   10.97    0.53 
  -7 -12   0   11.63    0.54 
  -7 -12   0   10.94    0.53 
   7  12   0   11.89    0.56 
   7  12   0   11.71    0.48 
   7  12   0   11.77    0.65 
   7  12   0   10.85    0.49 
  -8 -12   0    0.28    0.16 
  -8 -12   0    0.15    0.16 
  -8 -12   0    0.42    0.15 
  -8 -12   0    0.36    0.18 
  -8 -12   0   -0.02    0.17 
  -8 -12   0    0.38    0.18 
  -8 -12   0    0.18    0.18 
   8  12   0    0.22    0.15 
   8  12   0    0.34    0.16 
   8  12   0    0.24    0.18 
   8  12   0    0.21    0.22 
  -9 -12   0   15.32    0.70 
  -9 -12   0   15.58    0.64 
  -9 -12   0   15.52    0.62 
  -9 -12   0   15.30    0.52 
  -9 -12   0   16.23    0.66 
  -9 -12   0   16.49    0.61 
   9  12   0   16.48    0.66 
   9  12   0   16.33    0.62 
   9  12   0   15.10    0.78 
 -10 -12   0   30.25    0.90 
 -10 -12   0   30.83    0.94 
 -10 -12   0   31.81    1.02 
 -10 -12   0   32.58    0.81 
 -10 -12   0   29.82    0.87 
 -10 -12   0   31.02    0.95 
  10  12   0   29.99    0.94 
  10  12   0   28.98    1.11 
  10  12   0   31.45    0.92 
 -11 -12   0    5.52    0.38 
 -11 -12   0    4.48    0.40 
 -11 -12   0    5.63    0.46 
 -11 -12   0    4.98    0.43 
 -11 -12   0    5.79    0.55 
  11  12   0    5.30    0.44 
  11  12   0    5.05    0.45 
  11  12   0    5.12    0.52 
  11  12   0    5.02    0.57 
 -12 -12   0    0.30    0.20 
 -12 -12   0    0.43    0.27 
 -12 -12   0    0.30    0.18 
 -12 -12   0    0.43    0.20 
  12  12   0    0.46    0.21 
  12  12   0    0.32    0.27 
   4 -13   0   13.60    0.67 
   4 -13   0   13.18    0.65 
   4 -13   0   13.31    0.73 
   4 -13   0   13.24    0.67 
  -4  13   0   13.14    0.73 
  -4  13   0   13.23    0.68 
  -4  13   0   15.41    0.84 
  -4  13   0   13.34    0.75 
   3 -13   0   30.62    1.05 
   3 -13   0   30.11    0.86 
   3 -13   0   31.04    0.95 
   3 -13   0   29.34    0.98 
   3 -13   0   30.27    0.95 
  -3  13   0   29.85    1.05 
  -3  13   0   31.22    0.93 
  -3  13   0   32.97    1.14 
  -3  13   0   30.11    1.04 
  -3  13   0   31.65    0.99 
   2 -13   0    0.02    0.18 
   2 -13   0    0.13    0.22 
   2 -13   0    0.06    0.18 
   2 -13   0    0.26    0.17 
  -2  13   0    0.13    0.22 
  -2  13   0    0.07    0.19 
  -2  13   0   -0.03    0.18 
  -2  13   0   -0.07    0.22 
   1 -13   0    4.05    0.39 
   1 -13   0    4.34    0.46 
   1 -13   0    4.68    0.38 
   1 -13   0    4.30    0.43 
  -1  13   0    4.39    0.41 
  -1  13   0    4.68    0.45 
  -1  13   0    3.90    0.44 
  -1  13   0    5.00    0.43 
   0 -13   0   27.20    0.89 
   0 -13   0   28.75    0.96 
   0 -13   0   29.89    0.85 
   0 -13   0   29.02    0.75 
   0 -13   0   29.65    0.83 
   0  13   0   28.26    0.87 
   0  13   0   27.46    0.92 
   0  13   0   27.62    0.87 
   0  13   0   29.60    0.82 
   0  13   0   29.02    1.00 
  -1 -13   0   36.49    1.08 
  -1 -13   0   37.64    0.89 
  -1 -13   0   37.44    0.96 
  -1 -13   0   38.25    1.04 
  -1 -13   0   38.49    0.97 
   1  13   0   38.08    1.01 
   1  13   0   37.52    1.13 
   1  13   0   37.13    1.01 
   1  13   0   36.67    0.96 
   1  13   0   37.37    1.04 
  -2 -13   0    7.16    0.42 
  -2 -13   0    7.53    0.42 
  -2 -13   0    6.57    0.48 
  -2 -13   0    7.53    0.47 
  -2 -13   0    7.05    0.37 
   2  13   0    7.27    0.51 
   2  13   0    7.09    0.44 
   2  13   0    6.81    0.43 
   2  13   0    6.67    0.45 
   2  13   0    7.16    0.44 
  -3 -13   0    7.91    0.44 
  -3 -13   0    7.75    0.40 
  -3 -13   0    7.51    0.47 
  -3 -13   0    8.20    0.51 
   3  13   0    8.03    0.46 
   3  13   0    8.73    0.48 
   3  13   0    7.79    0.52 
   3  13   0    8.26    0.46 
  -4 -13   0   56.88    1.32 
  -4 -13   0   59.18    1.27 
  -4 -13   0   57.22    1.39 
  -4 -13   0   55.73    1.21 
  -4 -13   0   56.99    1.30 
   4  13   0   57.58    1.32 
   4  13   0   58.26    1.30 
   4  13   0   57.43    1.44 
   4  13   0   59.23    1.33 
   4  13   0   56.73    1.38 
  -5 -13   0   31.17    0.82 
  -5 -13   0   31.10    0.84 
  -5 -13   0   29.27    0.87 
  -5 -13   0   30.18    0.94 
  -5 -13   0   30.13    0.77 
  -5 -13   0   29.87    0.89 
   5  13   0   31.28    0.92 
   5  13   0   32.34    0.92 
   5  13   0   29.29    0.99 
   5  13   0   29.85    0.88 
   5  13   0   30.32    0.76 
  -6 -13   0   18.81    0.69 
  -6 -13   0   18.44    0.62 
  -6 -13   0   18.74    0.66 
  -6 -13   0   18.04    0.71 
  -6 -13   0   18.41    0.68 
   6  13   0   20.07    0.83 
   6  13   0   18.80    0.59 
   6  13   0   19.43    0.71 
   6  13   0   18.16    0.66 
  -7 -13   0   10.33    0.54 
  -7 -13   0   11.23    0.55 
  -7 -13   0   11.53    0.57 
  -7 -13   0   11.42    0.56 
  -7 -13   0   11.28    0.50 
   7  13   0   11.44    0.68 
   7  13   0   11.24    0.52 
   7  13   0   11.50    0.49 
   7  13   0   11.37    0.57 
  -8 -13   0   21.39    0.70 
  -8 -13   0   20.93    0.75 
  -8 -13   0   20.64    0.76 
  -8 -13   0   20.27    0.75 
  -8 -13   0   21.55    0.79 
   8  13   0   21.65    0.93 
   8  13   0   21.47    0.79 
   8  13   0   20.27    0.70 
   8  13   0   20.98    0.70 
  -9 -13   0   42.40    1.12 
  -9 -13   0   40.76    1.12 
  -9 -13   0   41.55    1.17 
  -9 -13   0   41.19    1.12 
  -9 -13   0   40.88    1.05 
   9  13   0   41.63    1.34 
   9  13   0   42.31    1.16 
   9  13   0   43.59    1.08 
 -10 -13   0    1.26    0.26 
 -10 -13   0    1.54    0.26 
 -10 -13   0    1.24    0.25 
 -10 -13   0    1.46    0.32 
  10  13   0    1.52    0.26 
  10  13   0    1.42    0.36 
  10  13   0    1.09    0.27 
  10  13   0    1.26    0.34 
 -11 -13   0    5.02    0.47 
 -11 -13   0    4.94    0.44 
 -11 -13   0    5.11    0.52 
  11  13   0    4.79    0.42 
  11  13   0    4.38    0.52 
  11  13   0    4.68    0.45 
  11  13   0    5.35    0.56 
 -12 -13   0   26.59    1.02 
 -12 -13   0   24.29    0.83 
 -12 -13   0   25.04    0.89 
  12  13   0   25.65    0.89 
  12  13   0   23.44    1.02 
  12  13   0   23.99    1.08 
   3 -14   0    1.09    0.22 
   3 -14   0    1.09    0.28 
   3 -14   0    1.03    0.31 
  -3  14   0    1.48    0.34 
  -3  14   0    1.19    0.34 
  -3  14   0    1.02    0.26 
  -3  14   0    1.20    0.34 
  -3  14   0    1.31    0.28 
   2 -14   0   14.09    0.74 
   2 -14   0   12.96    0.68 
   2 -14   0   14.93    0.61 
  -2  14   0   13.73    0.74 
  -2  14   0   13.67    0.64 
  -2  14   0   14.04    0.68 
  -2  14   0   14.78    0.82 
  -2  14   0   14.03    0.75 
   1 -14   0   18.48    0.67 
   1 -14   0   17.10    0.75 
   1 -14   0   18.13    0.82 
  -1  14   0   18.97    0.75 
  -1  14   0   17.17    0.72 
  -1  14   0   20.33    0.91 
  -1  14   0   17.37    0.78 
  -1  14   0   17.28    0.83 
   0 -14   0   14.25    0.59 
   0 -14   0   13.72    0.66 
   0 -14   0   13.65    0.71 
   0  14   0   14.76    0.77 
   0  14   0   14.86    0.66 
   0  14   0   13.08    0.81 
   0  14   0   13.86    0.64 
   0  14   0   13.29    0.66 
  -1 -14   0    1.15    0.28 
  -1 -14   0    1.42    0.21 
  -1 -14   0    1.03    0.24 
   1  14   0    1.46    0.28 
   1  14   0    1.20    0.26 
   1  14   0    1.09    0.24 
   1  14   0    0.93    0.23 
   1  14   0    1.04    0.29 
  -2 -14   0   14.11    0.54 
  -2 -14   0   14.79    0.60 
  -2 -14   0   15.11    0.70 
  -2 -14   0   14.85    0.66 
   2  14   0   16.14    0.64 
   2  14   0   14.92    0.64 
   2  14   0   15.20    0.64 
   2  14   0   15.31    0.64 
   2  14   0   15.18    0.73 
  -3 -14   0   54.41    1.39 
  -3 -14   0   54.88    1.34 
  -3 -14   0   55.10    1.21 
  -3 -14   0   55.64    1.29 
   3  14   0   54.12    1.33 
   3  14   0   56.31    1.43 
   3  14   0   54.41    1.30 
   3  14   0   55.98    1.32 
  -4 -14   0   32.62    0.88 
  -4 -14   0   34.95    0.97 
  -4 -14   0   34.80    1.05 
  -4 -14   0   34.37    1.00 
   4  14   0   35.12    1.07 
   4  14   0   34.88    1.01 
   4  14   0   36.06    1.01 
  -5 -14   0   -0.12    0.19 
  -5 -14   0   -0.11    0.15 
  -5 -14   0    0.16    0.18 
  -5 -14   0   -0.03    0.14 
   5  14   0    0.45    0.21 
   5  14   0    0.08    0.22 
   5  14   0    0.33    0.19 
   5  14   0    0.01    0.18 
  -6 -14   0    6.89    0.39 
  -6 -14   0    7.25    0.52 
  -6 -14   0    7.12    0.43 
  -6 -14   0    7.46    0.50 
  -6 -14   0    6.52    0.46 
  -6 -14   0    6.58    0.46 
   6  14   0    6.64    0.46 
   6  14   0    7.32    0.50 
   6  14   0    7.19    0.59 
  -7 -14   0   13.72    0.64 
  -7 -14   0   13.47    0.63 
  -7 -14   0   13.77    0.63 
  -7 -14   0   14.71    0.68 
  -7 -14   0   14.21    0.58 
   7  14   0   14.78    0.57 
   7  14   0   13.58    0.77 
   7  14   0   13.26    0.61 
   7  14   0   13.52    0.67 
  -8 -14   0    6.08    0.47 
  -8 -14   0    6.10    0.47 
  -8 -14   0    6.09    0.50 
  -8 -14   0    6.44    0.48 
  -8 -14   0    6.56    0.43 
   8  14   0    5.95    0.43 
   8  14   0    6.01    0.60 
   8  14   0    5.77    0.50 
   8  14   0    6.24    0.45 
  -9 -14   0    0.90    0.29 
  -9 -14   0    0.70    0.21 
  -9 -14   0    0.82    0.23 
  -9 -14   0    0.81    0.24 
   9  14   0    0.72    0.26 
   9  14   0    0.71    0.31 
   9  14   0    0.53    0.21 
 -10 -14   0   16.54    0.71 
 -10 -14   0   16.03    0.70 
 -10 -14   0   16.90    0.67 
 -10 -14   0   16.36    0.77 
  10  14   0   15.29    0.66 
  10  14   0   16.05    0.72 
  10  14   0   16.06    0.88 
  10  14   0   17.28    0.87 
 -11 -14   0   22.00    0.78 
 -11 -14   0   21.64    0.90 
 -11 -14   0   21.19    0.82 
  11  14   0   21.01    0.97 
  11  14   0   22.07    1.05 
  11  14   0   20.74    0.79 
  11  14   0   20.17    0.83 
   1 -15   0    2.37    0.33 
   1 -15   0    3.20    0.34 
   1 -15   0    2.67    0.39 
  -1  15   0    2.41    0.34 
  -1  15   0    3.06    0.44 
  -1  15   0    2.30    0.41 
  -1  15   0    2.66    0.34 
  -1  15   0    2.40    0.37 
   0 -15   0   -0.10    0.18 
   0 -15   0    0.11    0.24 
   0 -15   0    0.17    0.21 
   0  15   0   -0.11    0.23 
   0  15   0   -0.13    0.18 
   0  15   0   -0.14    0.25 
   0  15   0    0.08    0.21 
   0  15   0    0.01    0.21 
  -1 -15   0   11.62    0.69 
  -1 -15   0   12.16    0.65 
  -1 -15   0   12.25    0.58 
   1  15   0   11.82    0.64 
   1  15   0   11.29    0.76 
   1  15   0   12.01    0.74 
   1  15   0   12.40    0.64 
   1  15   0   12.95    0.61 
   1  15   0   11.96    0.71 
  -2 -15   0   12.49    0.65 
  -2 -15   0   13.19    0.54 
  -2 -15   0   12.80    0.61 
  -2 -15   0   12.90    0.70 
   2  15   0   12.59    0.61 
   2  15   0   13.95    0.75 
   2  15   0   12.05    0.70 
   2  15   0   13.16    0.66 
  -3 -15   0    0.25    0.19 
  -3 -15   0    0.22    0.19 
  -3 -15   0    0.20    0.16 
  -3 -15   0    0.42    0.24 
   3  15   0    0.33    0.23 
   3  15   0    0.32    0.22 
   3  15   0    0.61    0.26 
   3  15   0    0.30    0.23 
  -4 -15   0   12.68    0.64 
  -4 -15   0   12.74    0.59 
  -4 -15   0   12.62    0.55 
  -4 -15   0   12.30    0.67 
   4  15   0   12.53    0.62 
   4  15   0   11.50    0.67 
   4  15   0   12.01    0.66 
   4  15   0   13.30    0.63 
  -5 -15   0   27.87    0.90 
  -5 -15   0   29.06    0.85 
  -5 -15   0   29.37    0.96 
  -5 -15   0   29.90    1.00 
   5  15   0   30.96    0.96 
   5  15   0   30.69    0.97 
   5  15   0   30.14    0.99 
  -6 -15   0   42.87    1.18 
  -6 -15   0   40.92    1.05 
  -6 -15   0   42.41    1.21 
  -6 -15   0   41.49    1.13 
   6  15   0   42.75    1.33 
   6  15   0   44.10    1.21 
   6  15   0   41.83    1.16 
  -7 -15   0    8.82    0.49 
  -7 -15   0    7.96    0.45 
  -7 -15   0    7.95    0.55 
  -7 -15   0    8.75    0.58 
   7  15   0    7.49    0.62 
   7  15   0    8.67    0.57 
   7  15   0    8.18    0.51 
  -8 -15   0    2.21    0.34 
  -8 -15   0    1.75    0.28 
  -8 -15   0    1.83    0.29 
  -8 -15   0    1.91    0.32 
   8  15   0    2.03    0.40 
   8  15   0    1.97    0.28 
   8  15   0    2.41    0.33 
   8  15   0    1.86    0.33 
  -9 -15   0   16.03    0.73 
  -9 -15   0   15.95    0.65 
  -9 -15   0   16.69    0.76 
  -9 -15   0   17.02    0.74 
   9  15   0   15.49    0.87 
   9  15   0   16.93    0.91 
   9  15   0   16.59    0.76 
   9  15   0   15.99    0.66 
 -10 -15   0   13.68    0.73 
 -10 -15   0   11.72    0.58 
 -10 -15   0   12.94    0.67 
 -10 -15   0   12.51    0.65 
  10  15   0   13.37    0.69 
  10  15   0   13.21    0.82 
  10  15   0   12.09    0.84 
  10  15   0   11.87    0.61 
  -1 -16   0    3.64    0.44 
  -1 -16   0    2.99    0.36 
  -1 -16   0    3.87    0.39 
   1  16   0    3.12    0.39 
   1  16   0    3.44    0.44 
   1  16   0    2.59    0.41 
  -2 -16   0    0.61    0.25 
  -2 -16   0    0.72    0.29 
  -2 -16   0    0.65    0.24 
   2  16   0    1.27    0.29 
   2  16   0    1.17    0.30 
   2  16   0    1.20    0.32 
   2  16   0    0.82    0.29 
  -3 -16   0   15.38    0.74 
  -3 -16   0   15.63    0.77 
  -3 -16   0   15.23    0.61 
   3  16   0   16.82    0.75 
   3  16   0   15.92    0.80 
   3  16   0   15.82    0.80 
   3  16   0   17.19    0.73 
  -4 -16   0   45.96    1.32 
  -4 -16   0   46.28    1.13 
  -4 -16   0   45.58    1.28 
   4  16   0   47.49    1.29 
   4  16   0   45.10    1.33 
   4  16   0   47.93    1.28 
   4  16   0   46.80    1.36 
  -5 -16   0   23.50    0.77 
  -5 -16   0   24.15    0.92 
  -5 -16   0   24.27    0.90 
   5  16   0   23.84    1.27 
   5  16   0   24.61    0.90 
   5  16   0   24.12    0.89 
  -6 -16   0    1.04    0.29 
  -6 -16   0    0.89    0.27 
  -6 -16   0    1.32    0.25 
   6  16   0    1.26    0.30 
   6  16   0    1.13    0.29 
  -7 -16   0    2.33    0.36 
  -7 -16   0    2.93    0.36 
  -7 -16   0    2.84    0.31 
   7  16   0    2.88    0.38 
   7  16   0    2.83    0.37 
   7  16   0    2.31    0.43 
  -8 -16   0    8.58    0.59 
  -8 -16   0    7.82    0.57 
  -8 -16   0    8.34    0.51 
   8  16   0    8.07    0.56 
   8  16   0    7.49    0.72 
   8  16   0    7.62    0.59 
   8  16   0    9.22    0.72 
  -9 -16   0    6.91    0.48 
  -9 -16   0    6.90    0.55 
  -9 -16   0    6.43    0.53 
   9  16   0    6.12    0.66 
   9  16   0    6.26    0.57 
   9  16   0    7.24    0.69 
   8  16  -1   20.57    0.81 
   8  16  -1   21.90    0.89 
   8  16  -1   21.26    1.01 
  -8 -16   1   20.08    0.82 
  -8 -16   1   19.97    0.86 
  -8 -16   1   19.60    0.73 
   7  16  -1   16.05    0.72 
   7  16  -1   17.48    0.90 
   7  16  -1   16.82    0.77 
  -7 -16   1   15.86    0.64 
  -7 -16   1   18.25    0.82 
  -7 -16   1   15.99    0.73 
   6  16  -1    0.71    0.27 
   6  16  -1    0.39    0.31 
   6  16  -1    0.61    0.25 
  -6 -16   1    0.45    0.19 
  -6 -16   1    0.30    0.21 
  -6 -16   1    0.66    0.27 
   5  16  -1    8.81    0.58 
   5  16  -1    9.04    0.69 
   5  16  -1    9.36    0.59 
  -5 -16   1    8.99    0.61 
  -5 -16   1    7.82    0.57 
  -5 -16   1    8.79    0.49 
   4  16  -1   27.32    0.94 
   4  16  -1   25.36    0.99 
   4  16  -1   27.22    0.96 
   4  16  -1   27.69    1.06 
  -4 -16   1   27.97    0.96 
  -4 -16   1   26.58    0.81 
  -4 -16   1   26.74    1.00 
   3  16  -1   15.93    0.73 
   3  16  -1   15.20    0.81 
   3  16  -1   15.93    0.81 
   3  16  -1   16.56    0.81 
   3  16  -1   16.37    0.77 
  -3 -16   1   15.40    0.78 
  -3 -16   1   16.13    0.76 
   2  16  -1    1.13    0.29 
   2  16  -1    1.45    0.33 
   2  16  -1    1.02    0.31 
   2  16  -1    1.31    0.28 
  -2 -16   1    1.22    0.32 
  -2 -16   1    1.47    0.30 
   1  16  -1    4.69    0.52 
   1  16  -1    5.14    0.53 
   1  16  -1    4.76    0.46 
  -1 -16   1    5.82    0.56 
  -1 -16   1    4.35    0.42 
  -1 -16   1    5.11    0.52 
  10  15  -1   10.73    0.78 
  10  15  -1   10.65    0.77 
  10  15  -1   11.88    0.59 
  10  15  -1   10.14    0.63 
 -10 -15   1   11.04    0.56 
 -10 -15   1   10.50    0.62 
 -10 -15   1   11.67    0.69 
 -10 -15   1   11.11    0.63 
   9  15  -1   27.25    0.97 
   9  15  -1   26.49    0.86 
   9  15  -1   27.46    1.14 
   9  15  -1   27.68    1.15 
  -9 -15   1   26.84    0.95 
  -9 -15   1   28.06    0.97 
  -9 -15   1   26.85    0.85 
  -9 -15   1   26.90    0.93 
   8  15  -1   12.87    0.79 
   8  15  -1   13.77    0.64 
   8  15  -1   13.31    0.69 
   8  15  -1   13.34    0.58 
   8  15  -1   12.09    0.78 
  -8 -15   1   12.80    0.68 
  -8 -15   1   12.74    0.66 
  -8 -15   1   12.97    0.59 
  -8 -15   1   13.17    0.66 
   7  15  -1    0.49    0.22 
   7  15  -1    0.63    0.26 
   7  15  -1    0.53    0.28 
   7  15  -1    0.69    0.32 
  -7 -15   1    0.94    0.26 
  -7 -15   1    0.76    0.24 
  -7 -15   1    0.59    0.21 
  -7 -15   1    1.06    0.29 
   6  15  -1   12.59    0.64 
   6  15  -1   12.19    0.65 
  -6 -15   1   12.26    0.63 
  -6 -15   1   12.31    0.55 
  -6 -15   1   12.49    0.63 
  -6 -15   1   12.32    0.67 
   5  15  -1   14.62    0.69 
   5  15  -1   14.38    0.71 
   5  15  -1   14.19    0.68 
  -5 -15   1   14.32    0.71 
  -5 -15   1   14.03    0.58 
  -5 -15   1   14.19    0.67 
  -5 -15   1   14.45    0.64 
   4  15  -1    7.01    0.51 
   4  15  -1    6.37    0.56 
   4  15  -1    6.67    0.54 
   4  15  -1    6.64    0.51 
  -4 -15   1    5.87    0.53 
  -4 -15   1    5.83    0.49 
  -4 -15   1    6.28    0.41 
  -4 -15   1    5.64    0.44 
   3  15  -1    7.30    0.58 
   3  15  -1    6.44    0.57 
   3  15  -1    7.95    0.51 
   3  15  -1    6.87    0.56 
   3  15  -1    7.35    0.53 
  -3 -15   1    6.84    0.55 
  -3 -15   1    7.18    0.52 
  -3 -15   1    6.80    0.42 
  -3 -15   1    7.10    0.46 
   2  15  -1   47.83    1.38 
   2  15  -1   44.71    1.28 
   2  15  -1   45.99    1.24 
   2  15  -1   45.90    1.34 
   2  15  -1   45.36    1.19 
  -2 -15   1   45.00    1.24 
  -2 -15   1   44.59    1.24 
  -2 -15   1   43.39    1.29 
   1  15  -1   43.76    1.34 
   1  15  -1   42.28    1.30 
   1  15  -1   43.10    1.13 
   1  15  -1   40.24    1.19 
   1  15  -1   40.64    1.17 
  -1 -15   1   42.50    1.27 
  -1 -15   1   41.12    1.19 
  -1 -15   1   40.58    1.07 
   0  15  -1   19.33    0.88 
   0  15  -1   18.65    0.80 
   0  15  -1   19.04    0.78 
   0  15  -1   19.43    0.93 
   0 -15   1   18.51    0.85 
   0 -15   1   18.92    0.71 
   0 -15   1   18.02    0.79 
  -1  15  -1    0.04    0.24 
  -1  15  -1    0.28    0.26 
  -1  15  -1    0.13    0.22 
  -1  15  -1    0.10    0.27 
   1 -15   1    0.13    0.19 
   1 -15   1    0.40    0.21 
   1 -15   1    0.41    0.25 
  11  14  -1   22.22    0.83 
  11  14  -1   21.47    0.85 
  11  14  -1   22.50    1.01 
  11  14  -1   20.96    1.03 
 -11 -14   1   22.91    0.79 
 -11 -14   1   21.05    0.81 
 -11 -14   1   22.96    0.94 
 -11 -14   1   21.40    0.83 
  10  14  -1   24.91    1.04 
  10  14  -1   23.29    0.88 
  10  14  -1   24.04    1.07 
  10  14  -1   24.69    0.84 
 -10 -14   1   24.06    0.86 
 -10 -14   1   23.83    0.80 
 -10 -14   1   22.28    0.84 
 -10 -14   1   24.07    0.93 
   9  14  -1    0.86    0.22 
   9  14  -1    0.90    0.27 
   9  14  -1    1.11    0.34 
   9  14  -1    0.98    0.32 
  -9 -14   1    1.12    0.26 
  -9 -14   1    1.00    0.24 
  -9 -14   1    0.74    0.21 
  -9 -14   1    1.17    0.29 
   8  14  -1    7.44    0.62 
   8  14  -1    8.33    0.55 
   8  14  -1    9.07    0.48 
   8  14  -1    8.48    0.51 
  -8 -14   1    9.31    0.57 
  -8 -14   1    8.78    0.55 
  -8 -14   1    8.06    0.47 
  -8 -14   1    7.69    0.52 
  -8 -14   1    8.96    0.55 
   7  14  -1   27.02    0.79 
   7  14  -1   26.47    1.04 
   7  14  -1   27.58    0.92 
   7  14  -1   25.19    0.84 
  -7 -14   1   26.44    0.80 
  -7 -14   1   26.76    0.88 
  -7 -14   1   26.29    0.87 
  -7 -14   1   26.10    0.86 
  -7 -14   1   26.17    0.91 
   6  14  -1   31.87    1.12 
   6  14  -1   32.22    0.95 
   6  14  -1   30.68    0.97 
   6  14  -1   33.06    0.86 
  -6 -14   1   33.04    0.93 
  -6 -14   1   31.59    0.95 
  -6 -14   1   31.03    0.94 
  -6 -14   1   33.59    0.88 
  -6 -14   1   30.74    1.00 
   5  14  -1    0.57    0.23 
   5  14  -1    0.56    0.23 
   5  14  -1    0.63    0.21 
  -5 -14   1    0.47    0.20 
  -5 -14   1    0.52    0.18 
  -5 -14   1    0.63    0.24 
  -5 -14   1    0.31    0.20 
   4  14  -1   17.96    0.79 
   4  14  -1   18.39    0.76 
   4  14  -1   17.88    0.71 
   4  14  -1   18.63    0.72 
  -4 -14   1   18.42    0.68 
  -4 -14   1   19.41    0.78 
  -4 -14   1   18.57    0.62 
  -4 -14   1   18.82    0.72 
   3  14  -1   31.61    0.96 
   3  14  -1   32.38    0.95 
   3  14  -1   30.52    1.01 
   3  14  -1   32.73    1.05 
  -3 -14   1   31.52    1.02 
  -3 -14   1   30.97    0.83 
  -3 -14   1   31.16    0.95 
  -3 -14   1   30.11    0.88 
   2  14  -1   26.09    1.07 
   2  14  -1   27.92    0.89 
   2  14  -1   29.47    1.00 
   2  14  -1   28.12    1.00 
   2  14  -1   29.85    0.89 
  -2 -14   1   28.98    0.92 
  -2 -14   1   26.91    0.82 
  -2 -14   1   28.64    0.77 
  -2 -14   1   27.48    0.96 
   1  14  -1    0.54    0.26 
   1  14  -1    0.87    0.27 
   1  14  -1    0.95    0.25 
   1  14  -1    0.70    0.23 
   1  14  -1    0.66    0.27 
   1  14  -1    0.79    0.25 
  -1 -14   1    0.64    0.24 
  -1 -14   1    0.59    0.25 
  -1 -14   1    0.61    0.33 
  -1 -14   1    0.49    0.21 
   0  14  -1    6.64    0.47 
   0  14  -1    6.95    0.60 
   0  14  -1    7.10    0.50 
   0  14  -1    6.52    0.54 
   0  14  -1    6.47    0.50 
   0  14  -1    6.18    0.55 
   0 -14   1    6.33    0.51 
   0 -14   1    5.97    0.50 
   0 -14   1    7.57    0.46 
   0 -14   1    6.11    0.54 
  -1  14  -1   28.33    0.99 
  -1  14  -1   29.54    0.95 
  -1  14  -1   30.16    1.10 
  -1  14  -1   28.28    0.94 
  -1  14  -1   29.34    1.06 
   1 -14   1   28.71    0.96 
   1 -14   1   28.79    1.02 
   1 -14   1   28.66    0.85 
   1 -14   1   29.41    0.97 
  -2  14  -1    5.93    0.48 
  -2  14  -1    5.78    0.62 
  -2  14  -1    5.07    0.52 
  -2  14  -1    4.87    0.50 
  -2  14  -1    5.76    0.51 
   2 -14   1    5.09    0.51 
   2 -14   1    4.82    0.49 
   2 -14   1    5.44    0.42 
   2 -14   1    4.92    0.52 
  -3  14  -1    2.48    0.40 
  -3  14  -1    2.93    0.45 
  -3  14  -1    2.47    0.39 
  -3  14  -1    2.76    0.36 
  -3  14  -1    2.51    0.38 
   3 -14   1    2.57    0.39 
   3 -14   1    2.85    0.50 
   3 -14   1    2.14    0.33 
  12  13  -1   35.77    1.31 
  12  13  -1   35.76    1.08 
  12  13  -1   35.22    1.24 
 -12 -13   1   36.72    1.04 
 -12 -13   1   38.70    1.22 
 -12 -13   1   35.02    1.07 
  11  13  -1   11.15    0.75 
  11  13  -1   11.51    0.60 
  11  13  -1   10.16    0.59 
  11  13  -1   11.25    0.72 
 -11 -13   1   10.84    0.56 
 -11 -13   1   11.00    0.59 
 -11 -13   1   11.54    0.70 
 -11 -13   1   11.06    0.60 
  10  13  -1    0.12    0.25 
  10  13  -1    0.25    0.21 
  10  13  -1   -0.14    0.17 
  10  13  -1   -0.02    0.26 
 -10 -13   1    0.13    0.18 
 -10 -13   1    0.35    0.25 
 -10 -13   1    0.23    0.20 
 -10 -13   1    0.31    0.19 
   9  13  -1   14.48    0.66 
   9  13  -1   13.45    0.60 
   9  13  -1   14.63    0.80 
   9  13  -1   13.50    0.77 
  -9 -13   1   13.44    0.64 
  -9 -13   1   13.64    0.69 
  -9 -13   1   13.41    0.63 
  -9 -13   1   13.58    0.63 
  -9 -13   1   13.49    0.58 
   8  13  -1   42.34    1.07 
   8  13  -1   40.56    1.14 
   8  13  -1   41.87    1.05 
   8  13  -1   41.90    1.32 
  -8 -13   1   41.39    1.13 
  -8 -13   1   43.53    1.16 
  -8 -13   1   42.32    1.06 
  -8 -13   1   42.71    1.12 
  -8 -13   1   41.20    1.05 
  -8 -13   1   42.50    1.13 
   7  13  -1    6.04    0.55 
   7  13  -1    6.87    0.42 
   7  13  -1    7.08    0.48 
   7  13  -1    6.98    0.43 
  -7 -13   1    6.85    0.46 
  -7 -13   1    6.40    0.46 
  -7 -13   1    6.76    0.47 
  -7 -13   1    6.57    0.42 
  -7 -13   1    6.15    0.45 
   6  13  -1    4.55    0.41 
   6  13  -1    5.03    0.50 
   6  13  -1    4.44    0.37 
   6  13  -1    4.49    0.33 
  -6 -13   1    4.79    0.36 
  -6 -13   1    4.16    0.41 
  -6 -13   1    4.19    0.41 
  -6 -13   1    4.54    0.37 
  -6 -13   1    4.23    0.38 
  -6 -13   1    4.95    0.40 
   5  13  -1   35.18    0.84 
   5  13  -1   36.01    1.00 
   5  13  -1   36.30    1.12 
   5  13  -1   36.15    1.00 
   5  13  -1   35.72    0.97 
  -5 -13   1   35.02    0.92 
  -5 -13   1   33.68    0.94 
  -5 -13   1   35.94    1.04 
  -5 -13   1   35.03    0.89 
  -5 -13   1   34.99    0.98 
  -5 -13   1   35.27    0.90 
   4  13  -1   43.83    1.16 
   4  13  -1   42.24    1.11 
   4  13  -1   43.60    1.22 
   4  13  -1   44.41    1.20 
   4  13  -1   43.68    1.11 
  -4 -13   1   43.09    1.03 
  -4 -13   1   43.63    1.11 
  -4 -13   1   43.16    1.08 
  -4 -13   1   42.77    1.00 
  -4 -13   1   44.78    1.11 
  -4 -13   1   43.81    1.18 
   3  13  -1   28.06    0.93 
   3  13  -1   28.16    0.84 
   3  13  -1   26.62    0.92 
   3  13  -1   27.31    0.84 
  -3 -13   1   27.79    0.82 
  -3 -13   1   26.66    0.73 
  -3 -13   1   26.91    0.79 
  -3 -13   1   27.31    0.79 
  -3 -13   1   28.59    0.86 
  -3 -13   1   27.12    0.91 
   2  13  -1    2.48    0.30 
   2  13  -1    2.91    0.29 
   2  13  -1    2.76    0.31 
   2  13  -1    2.61    0.35 
   2  13  -1    3.34    0.35 
  -2 -13   1    2.75    0.30 
  -2 -13   1    3.05    0.32 
  -2 -13   1    2.83    0.34 
  -2 -13   1    3.03    0.30 
  -2 -13   1    2.33    0.28 
  -2 -13   1    2.88    0.26 
   1  13  -1   40.05    1.17 
   1  13  -1   36.35    1.05 
   1  13  -1   37.53    0.98 
   1  13  -1   39.42    1.05 
   1  13  -1   39.96    1.03 
  -1 -13   1   38.09    1.03 
  -1 -13   1   39.51    1.06 
  -1 -13   1   38.13    1.00 
  -1 -13   1   38.43    1.12 
  -1 -13   1   37.95    0.96 
  -1 -13   1   37.34    0.89 
   0  13  -1   32.15    1.00 
   0  13  -1   34.15    0.92 
   0  13  -1   35.58    1.13 
   0  13  -1   33.61    1.08 
   0  13  -1   34.64    0.97 
   0  13  -1   34.71    0.98 
   0 -13   1   33.87    1.00 
   0 -13   1   34.06    0.95 
   0 -13   1   33.57    1.05 
   0 -13   1   33.44    0.97 
  -1  13  -1   11.67    0.63 
  -1  13  -1   11.35    0.57 
  -1  13  -1   11.54    0.65 
  -1  13  -1   11.52    0.69 
  -1  13  -1   10.34    0.56 
   1 -13   1   11.19    0.60 
   1 -13   1   10.55    0.51 
   1 -13   1   11.42    0.57 
   1 -13   1   10.51    0.58 
   1 -13   1   10.37    0.61 
  -2  13  -1    2.21    0.30 
  -2  13  -1    2.07    0.34 
  -2  13  -1    2.06    0.34 
  -2  13  -1    2.35    0.38 
  -2  13  -1    2.10    0.31 
   2 -13   1    2.36    0.35 
   2 -13   1    1.92    0.31 
   2 -13   1    2.40    0.27 
   2 -13   1    2.17    0.31 
   2 -13   1    2.41    0.33 
  -3  13  -1   15.60    0.79 
  -3  13  -1   17.37    0.87 
  -3  13  -1   16.81    0.69 
  -3  13  -1   16.50    0.78 
  -3  13  -1   15.71    0.70 
   3 -13   1   15.34    0.72 
   3 -13   1   17.29    0.79 
   3 -13   1   16.80    0.62 
   3 -13   1   15.85    0.70 
  -4  13  -1   24.48    0.89 
  -4  13  -1   27.43    1.08 
  -4  13  -1   24.44    0.97 
  -4  13  -1   23.22    0.95 
   4 -13   1   24.26    0.91 
   4 -13   1   24.82    0.97 
   4 -13   1   25.09    0.91 
   4 -13   1   23.19    0.87 
  12  12  -1    6.54    0.50 
  12  12  -1    6.32    0.63 
 -12 -12   1    6.08    0.47 
 -12 -12   1    5.88    0.41 
 -12 -12   1    6.05    0.50 
 -12 -12   1    6.97    0.61 
  11  12  -1    5.70    0.48 
  11  12  -1    5.53    0.45 
  11  12  -1    5.16    0.58 
  11  12  -1    4.84    0.50 
 -11 -12   1    5.44    0.55 
 -11 -12   1    5.60    0.45 
 -11 -12   1    4.65    0.41 
 -11 -12   1    4.98    0.43 
 -11 -12   1    5.05    0.37 
  10  12  -1   28.78    1.10 
  10  12  -1   27.66    0.89 
  10  12  -1   28.80    0.88 
  10  12  -1   27.52    1.05 
 -10 -12   1   27.96    0.88 
 -10 -12   1   28.85    0.92 
 -10 -12   1   27.90    0.85 
 -10 -12   1   27.41    0.87 
 -10 -12   1   28.41    0.98 
   9  12  -1   31.07    1.11 
   9  12  -1   31.35    0.89 
   9  12  -1   31.90    1.09 
   9  12  -1   31.30    0.94 
  -9 -12   1   30.28    0.93 
  -9 -12   1   31.19    0.98 
  -9 -12   1   31.30    0.92 
  -9 -12   1   30.84    0.91 
  -9 -12   1   29.07    0.90 
  -9 -12   1   29.87    0.86 
   8  12  -1    1.78    0.28 
   8  12  -1    1.53    0.31 
   8  12  -1    1.56    0.23 
   8  12  -1    1.42    0.23 
  -8 -12   1    1.47    0.26 
  -8 -12   1    1.23    0.24 
  -8 -12   1    1.30    0.22 
  -8 -12   1    1.59    0.26 
  -8 -12   1    1.73    0.28 
  -8 -12   1    1.29    0.22 
  -8 -12   1    1.44    0.25 
   7  12  -1   18.24    0.80 
   7  12  -1   17.84    0.60 
   7  12  -1   18.02    0.63 
   7  12  -1   17.28    0.66 
  -7 -12   1   17.91    0.61 
  -7 -12   1   18.05    0.60 
  -7 -12   1   18.10    0.67 
  -7 -12   1   17.53    0.66 
  -7 -12   1   17.42    0.60 
  -7 -12   1   18.53    0.66 
  -7 -12   1   18.49    0.63 
  -7 -12   1   17.31    0.67 
   6  12  -1   71.24    1.69 
   6  12  -1   72.22    1.54 
   6  12  -1   72.95    1.41 
   6  12  -1   72.94    1.49 
  -6 -12   1   71.51    1.52 
  -6 -12   1   73.52    1.48 
  -6 -12   1   70.86    1.49 
  -6 -12   1   70.74    1.56 
  -6 -12   1   70.00    1.44 
  -6 -12   1   70.75    1.43 
  -6 -12   1   72.37    1.52 
  -6 -12   1   72.78    1.43 
   5  12  -1   63.43    1.25 
   5  12  -1   63.95    1.39 
   5  12  -1   62.97    1.39 
   5  12  -1   64.99    1.54 
   5  12  -1   61.57    1.35 
  -5 -12   1   63.54    1.44 
  -5 -12   1   62.54    1.33 
  -5 -12   1   63.84    1.38 
  -5 -12   1   63.98    1.38 
  -5 -12   1   63.74    1.30 
  -5 -12   1   62.62    1.30 
  -5 -12   1   63.94    1.34 
   4  12  -1    4.74    0.43 
   4  12  -1    5.80    0.31 
   4  12  -1    4.74    0.41 
   4  12  -1    4.99    0.35 
   4  12  -1    5.61    0.39 
   4  12  -1    5.06    0.37 
  -4 -12   1    4.87    0.40 
  -4 -12   1    4.54    0.32 
  -4 -12   1    4.86    0.35 
  -4 -12   1    4.70    0.34 
  -4 -12   1    5.30    0.33 
  -4 -12   1    4.68    0.35 
  -4 -12   1    5.09    0.38 
   3  12  -1    6.15    0.40 
   3  12  -1    5.60    0.40 
   3  12  -1    6.25    0.45 
   3  12  -1    6.01    0.45 
   3  12  -1    6.46    0.39 
  -3 -12   1    6.72    0.38 
  -3 -12   1    6.19    0.34 
  -3 -12   1    6.92    0.38 
  -3 -12   1    6.13    0.41 
  -3 -12   1    6.32    0.44 
  -3 -12   1    6.30    0.39 
  -3 -12   1    6.33    0.34 
   2  12  -1   32.91    0.90 
   2  12  -1   31.75    0.97 
   2  12  -1   31.38    0.87 
   2  12  -1   32.18    0.86 
   2  12  -1   32.50    0.87 
  -2 -12   1   31.13    0.88 
  -2 -12   1   32.20    0.84 
  -2 -12   1   32.79    0.85 
  -2 -12   1   31.36    0.95 
  -2 -12   1   33.43    0.79 
  -2 -12   1   33.76    0.89 
   1  12  -1   25.82    0.78 
   1  12  -1   26.62    0.78 
   1  12  -1   27.10    0.90 
   1  12  -1   25.22    0.80 
   1  12  -1   25.48    0.75 
  -1 -12   1   25.04    0.72 
  -1 -12   1   26.28    0.79 
  -1 -12   1   25.69    0.79 
  -1 -12   1   25.98    0.85 
  -1 -12   1   25.98    0.67 
  -1 -12   1   26.61    0.77 
   0  12  -1    0.47    0.17 
   0  12  -1    0.59    0.18 
   0  12  -1    0.27    0.18 
   0  12  -1    0.24    0.21 
   0  12  -1    0.45    0.20 
   0 -12   1    0.29    0.16 
   0 -12   1    0.51    0.19 
   0 -12   1    0.59    0.19 
   0 -12   1    0.22    0.13 
   0 -12   1    0.45    0.22 
  -1  12  -1   30.66    1.03 
  -1  12  -1   29.85    0.94 
  -1  12  -1   32.50    0.83 
  -1  12  -1   30.76    0.89 
  -1  12  -1   30.99    0.89 
   1 -12   1   30.63    0.91 
   1 -12   1   30.95    0.97 
   1 -12   1   30.46    0.92 
   1 -12   1   29.70    0.81 
   1 -12   1   29.63    0.88 
  -2  12  -1   40.49    1.21 
  -2  12  -1   38.18    1.12 
  -2  12  -1   36.64    1.13 
  -2  12  -1   38.76    1.02 
  -2  12  -1   39.65    1.06 
   2 -12   1   38.18    0.95 
   2 -12   1   38.02    1.13 
   2 -12   1   38.73    1.00 
   2 -12   1   38.51    1.08 
   2 -12   1   38.14    1.07 
   2 -12   1   38.44    1.06 
  -3  12  -1   27.81    0.99 
  -3  12  -1   29.59    0.93 
  -3  12  -1   30.01    1.01 
  -3  12  -1   31.92    1.09 
  -3  12  -1   28.49    0.87 
   3 -12   1   29.67    0.92 
   3 -12   1   28.58    0.93 
   3 -12   1   30.26    0.90 
   3 -12   1   28.89    0.81 
   3 -12   1   28.03    0.98 
   3 -12   1   27.96    0.94 
  -4  12  -1    7.28    0.56 
  -4  12  -1    8.27    0.58 
  -4  12  -1    7.74    0.54 
  -4  12  -1    7.01    0.47 
  -4  12  -1    7.36    0.64 
   4 -12   1    7.53    0.52 
   4 -12   1    7.72    0.55 
   4 -12   1    7.24    0.57 
   4 -12   1    7.46    0.78 
   4 -12   1    7.34    0.51 
  -5  12  -1    4.06    0.41 
  -5  12  -1    5.16    0.60 
  -5  12  -1    4.18    0.48 
  -5  12  -1    4.59    0.47 
   5 -12   1    4.13    0.41 
   5 -12   1    5.41    0.49 
   5 -12   1    4.86    0.48 
   5 -12   1    5.29    0.50 
   5 -12   1    4.90    0.47 
  13  11  -1    1.50    0.28 
  13  11  -1    1.72    0.38 
 -13 -11   1    1.40    0.26 
 -13 -11   1    1.85    0.38 
 -13 -11   1    1.45    0.26 
 -13 -11   1    1.53    0.26 
  12  11  -1   26.72    0.88 
  12  11  -1   24.70    1.03 
 -12 -11   1   26.81    1.00 
 -12 -11   1   26.12    0.87 
 -12 -11   1   24.66    0.93 
 -12 -11   1   25.42    0.77 
 -12 -11   1   25.64    0.83 
  11  11  -1   36.55    1.17 
  11  11  -1   38.58    1.06 
  11  11  -1   35.90    1.24 
 -11 -11   1   38.79    1.01 
 -11 -11   1   37.50    1.05 
 -11 -11   1   37.59    1.08 
 -11 -11   1   39.18    1.17 
 -11 -11   1   37.67    0.93 
 -11 -11   1   37.55    1.03 
  10  11  -1   20.57    0.90 
  10  11  -1   20.83    0.72 
  10  11  -1   19.86    0.72 
  10  11  -1   19.75    0.84 
 -10 -11   1   21.23    0.74 
 -10 -11   1   19.08    0.70 
 -10 -11   1   20.25    0.69 
 -10 -11   1   20.75    0.76 
 -10 -11   1   20.78    0.82 
 -10 -11   1   21.27    0.63 
   9  11  -1    1.15    0.22 
   9  11  -1    1.47    0.25 
   9  11  -1    1.48    0.32 
  -9 -11   1    1.00    0.21 
  -9 -11   1    1.38    0.22 
  -9 -11   1    1.68    0.28 
  -9 -11   1    1.36    0.25 
  -9 -11   1    1.23    0.19 
  -9 -11   1    1.28    0.22 
  -9 -11   1    0.99    0.25 
   8  11  -1   36.13    0.98 
   8  11  -1   37.06    0.93 
   8  11  -1   36.00    1.14 
   8  11  -1   36.92    1.11 
  -8 -11   1   37.77    0.97 
  -8 -11   1   37.07    1.02 
  -8 -11   1   37.41    0.95 
  -8 -11   1   36.58    0.94 
  -8 -11   1   37.60    0.93 
  -8 -11   1   37.31    0.83 
  -8 -11   1   35.62    0.96 
  -8 -11   1   37.55    1.00 
   7  11  -1   35.51    0.87 
   7  11  -1   36.64    0.95 
   7  11  -1   35.87    1.11 
   7  11  -1   35.26    0.88 
  -7 -11   1   36.66    0.96 
  -7 -11   1   35.85    0.90 
  -7 -11   1   35.17    0.94 
  -7 -11   1   35.24    0.94 
  -7 -11   1   35.02    0.92 
  -7 -11   1   36.46    0.89 
  -7 -11   1   33.81    0.88 
  -7 -11   1   34.98    0.90 
   6  11  -1    6.51    0.53 
   6  11  -1    6.62    0.35 
   6  11  -1    6.25    0.46 
   6  11  -1    5.61    0.35 
   6  11  -1    6.12    0.39 
  -6 -11   1    6.62    0.41 
  -6 -11   1    5.90    0.35 
  -6 -11   1    6.24    0.36 
  -6 -11   1    6.10    0.35 
  -6 -11   1    6.41    0.35 
  -6 -11   1    6.36    0.40 
  -6 -11   1    6.24    0.38 
  -6 -11   1    6.10    0.39 
   5  11  -1   14.94    0.53 
   5  11  -1   15.22    0.56 
   5  11  -1   14.20    0.52 
   5  11  -1   15.02    0.48 
   5  11  -1   14.31    0.75 
   5  11  -1   14.93    0.65 
   5  11  -1   14.84    0.55 
  -5 -11   1   14.32    0.49 
  -5 -11   1   14.17    0.47 
  -5 -11   1   14.09    0.54 
  -5 -11   1   13.85    0.51 
  -5 -11   1   14.29    0.57 
  -5 -11   1   15.02    0.50 
  -5 -11   1   13.82    0.85 
  -5 -11   1   14.21    0.52 
  -5 -11   1   14.66    0.55 
   4  11  -1   34.48    0.98 
   4  11  -1   34.08    0.76 
   4  11  -1   34.15    0.85 
   4  11  -1   33.59    0.93 
   4  11  -1   34.01    1.17 
   4  11  -1   34.71    0.87 
   4  11  -1   34.11    0.88 
  -4 -11   1   33.90    1.28 
  -4 -11   1   34.55    0.87 
  -4 -11   1   34.27    0.84 
  -4 -11   1   34.21    0.82 
  -4 -11   1   33.96    0.80 
  -4 -11   1   34.54    0.82 
  -4 -11   1   33.44    0.87 
  -4 -11   1   34.30    0.77 
  -4 -11   1   34.20    0.93 
   3  11  -1  133.90    2.21 
   3  11  -1  134.47    2.50 
   3  11  -1  135.33    2.33 
   3  11  -1  135.01    2.38 
   3  11  -1  133.38    2.35 
   3  11  -1  133.81    2.83 
   3  11  -1  136.47    2.38 
   3  11  -1  134.83    2.49 
  -3 -11   1  129.47    2.95 
  -3 -11   1  135.85    2.21 
  -3 -11   1  135.84    2.38 
  -3 -11   1  137.05    2.37 
  -3 -11   1  140.15    2.38 
  -3 -11   1  134.64    2.29 
  -3 -11   1  132.38    2.47 
  -3 -11   1  134.74    2.33 
  -3 -11   1  136.66    2.29 
   2  11  -1   35.31    0.89 
   2  11  -1   36.29    0.88 
   2  11  -1   35.54    0.88 
   2  11  -1   35.54    0.98 
   2  11  -1   36.17    0.88 
  -2 -11   1   34.28    0.79 
  -2 -11   1   35.37    0.86 
  -2 -11   1   36.26    0.80 
  -2 -11   1   33.81    0.88 
  -2 -11   1   34.90    0.96 
  -2 -11   1   35.47    0.87 
  -2 -11   1   34.08    0.88 
   1  11  -1    6.93    0.38 
   1  11  -1    6.17    0.37 
   1  11  -1    6.87    0.46 
   1  11  -1    6.72    0.39 
   1  11  -1    6.29    0.37 
  -1 -11   1    6.36    0.38 
  -1 -11   1    6.67    0.36 
  -1 -11   1    6.30    0.38 
  -1 -11   1    6.55    0.39 
  -1 -11   1    6.01    0.42 
  -1 -11   1    6.55    0.32 
   0  11  -1   35.98    0.95 
   0  11  -1   35.14    0.86 
   0  11  -1   34.63    0.89 
   0  11  -1   34.09    0.90 
   0  11  -1   33.40    1.00 
   0 -11   1   35.95    0.93 
   0 -11   1   35.94    0.94 
   0 -11   1   35.64    0.84 
   0 -11   1   35.27    0.91 
   0 -11   1   35.12    0.78 
  -1  11  -1   39.26    0.91 
  -1  11  -1   39.34    1.06 
  -1  11  -1   39.53    1.12 
  -1  11  -1   38.98    0.97 
  -1  11  -1   40.34    0.99 
   1 -11   1   39.28    1.02 
   1 -11   1   40.04    1.02 
   1 -11   1   38.68    0.99 
   1 -11   1   39.27    0.85 
   1 -11   1   38.81    0.93 
   1 -11   1   38.66    1.07 
  -2  11  -1   13.93    0.59 
  -2  11  -1   14.71    0.57 
  -2  11  -1   14.54    0.64 
  -2  11  -1   14.65    0.70 
   2 -11   1   13.92    0.63 
   2 -11   1   14.50    0.52 
   2 -11   1   13.68    0.60 
   2 -11   1   14.07    0.61 
   2 -11   1   14.03    0.59 
   2 -11   1   13.71    0.55 
  -3  11  -1    0.70    0.20 
  -3  11  -1    0.77    0.25 
  -3  11  -1    0.70    0.24 
  -3  11  -1    0.68    0.20 
  -3  11  -1    0.55    0.24 
   3 -11   1    0.79    0.21 
   3 -11   1    0.84    0.25 
   3 -11   1    0.65    0.22 
   3 -11   1    0.80    0.23 
   3 -11   1    0.68    0.21 
   3 -11   1    0.80    0.18 
  -4  11  -1   44.36    1.07 
  -4  11  -1   45.32    1.30 
  -4  11  -1   41.91    1.21 
  -4  11  -1   40.91    1.12 
  -4  11  -1   41.75    1.20 
   4 -11   1   42.32    1.15 
   4 -11   1   41.66    1.20 
   4 -11   1   41.01    0.98 
   4 -11   1   41.29    1.16 
   4 -11   1   41.67    1.14 
   4 -11   1   41.48    1.12 
  -5  11  -1   24.52    0.98 
  -5  11  -1   23.73    0.90 
  -5  11  -1   23.40    0.91 
  -5  11  -1   24.86    0.86 
   5 -11   1   22.46    0.89 
   5 -11   1   23.49    0.89 
   5 -11   1   25.28    0.88 
   5 -11   1   24.09    0.86 
   5 -11   1   23.96    0.87 
   5 -11   1   22.34    0.85 
  -6  11  -1    2.54    0.33 
  -6  11  -1    2.77    0.41 
  -6  11  -1    2.98    0.42 
  -6  11  -1    2.73    0.37 
   6 -11   1    2.66    0.35 
   6 -11   1    2.81    0.38 
   6 -11   1    2.63    0.37 
   6 -11   1    2.57    0.38 
  13  10  -1   20.36    0.79 
  13  10  -1   22.18    0.82 
 -13 -10   1   20.68    0.74 
 -13 -10   1   20.86    0.80 
 -13 -10   1   21.65    0.93 
 -13 -10   1   21.58    0.73 
  12  10  -1   21.94    0.79 
  12  10  -1   20.46    0.92 
  12  10  -1   20.92    0.76 
 -12 -10   1   22.23    0.90 
 -12 -10   1   21.28    0.78 
 -12 -10   1   20.62    0.68 
 -12 -10   1   20.51    0.74 
 -12 -10   1   21.13    0.73 
  11  10  -1   11.25    0.61 
  11  10  -1   12.22    0.58 
  11  10  -1   11.76    0.54 
  11  10  -1   11.05    0.67 
 -11 -10   1   10.79    0.58 
 -11 -10   1   11.48    0.49 
 -11 -10   1   11.40    0.54 
 -11 -10   1   12.42    0.66 
 -11 -10   1   11.08    0.56 
 -11 -10   1   10.76    0.52 
 -11 -10   1   11.13    0.63 
  10  10  -1    9.00    0.48 
  10  10  -1    7.72    0.53 
  10  10  -1    8.13    0.58 
  10  10  -1    7.95    0.45 
  10  10  -1    8.23    0.44 
 -10 -10   1    8.35    0.54 
 -10 -10   1    8.45    0.45 
 -10 -10   1    7.85    0.40 
 -10 -10   1    8.61    0.47 
 -10 -10   1    7.75    0.46 
 -10 -10   1    8.11    0.46 
 -10 -10   1    8.39    0.49 
   9  10  -1   39.62    1.18 
   9  10  -1   38.54    0.97 
   9  10  -1   39.74    0.94 
   9  10  -1   39.02    0.99 
  -9 -10   1   38.78    1.07 
  -9 -10   1   39.17    0.89 
  -9 -10   1   38.52    1.02 
  -9 -10   1   38.15    0.95 
  -9 -10   1   39.88    0.99 
  -9 -10   1   38.07    0.99 
  -9 -10   1   39.75    1.03 
  -9 -10   1   39.24    0.99 
   8  10  -1   69.99    1.40 
   8  10  -1   70.59    1.36 
   8  10  -1   67.62    1.43 
   8  10  -1   68.94    1.63 
  -8 -10   1   70.14    1.30 
  -8 -10   1   67.19    1.43 
  -8 -10   1   67.07    1.45 
  -8 -10   1   68.74    1.43 
  -8 -10   1   71.20    1.51 
  -8 -10   1   67.88    1.38 
  -8 -10   1   69.05    1.43 
  -8 -10   1   68.22    1.39 
   7  10  -1    0.61    0.21 
   7  10  -1    1.24    0.17 
   7  10  -1    0.95    0.16 
   7  10  -1    0.85    0.17 
   7  10  -1    0.59    0.17 
   7  10  -1    1.24    0.28 
  -7 -10   1    0.87    0.20 
  -7 -10   1    1.29    0.19 
  -7 -10   1    0.68    0.13 
  -7 -10   1    0.95    0.17 
  -7 -10   1    0.76    0.16 
  -7 -10   1    0.84    0.19 
  -7 -10   1    0.74    0.18 
  -7 -10   1    0.83    0.19 
   6  10  -1    8.17    0.48 
   6  10  -1    8.68    0.42 
   6  10  -1    8.72    0.35 
   6  10  -1    9.35    0.57 
   6  10  -1    8.64    0.38 
   6  10  -1    8.47    0.43 
   6  10  -1    9.31    0.38 
  -6 -10   1    8.41    0.38 
  -6 -10   1    8.49    0.41 
  -6 -10   1    8.69    0.43 
  -6 -10   1    8.78    0.41 
  -6 -10   1    8.49    0.31 
  -6 -10   1    9.03    0.40 
  -6 -10   1    8.97    0.43 
  -6 -10   1    8.70    0.38 
   5  10  -1  154.82    2.57 
   5  10  -1  151.44    2.61 
   5  10  -1  152.90    2.78 
   5  10  -1  150.98    2.57 
   5  10  -1  150.93    2.47 
   5  10  -1  152.36    2.98 
   5  10  -1  153.09    2.50 
  -5 -10   1  153.36    2.58 
  -5 -10   1  149.53    2.54 
  -5 -10   1  150.51    2.54 
  -5 -10   1  152.47    2.52 
  -5 -10   1  153.17    2.65 
  -5 -10   1  153.69    2.47 
  -5 -10   1  151.39    2.62 
  -5 -10   1  151.31    2.59 
  -5 -10   1  151.54    2.58 
   4  10  -1   64.12    1.18 
   4  10  -1   64.47    1.28 
   4  10  -1   62.66    1.28 
   4  10  -1   64.95    1.34 
   4  10  -1   66.29    1.27 
   4  10  -1   62.74    1.35 
   4  10  -1   64.89    1.63 
   4  10  -1   63.97    1.41 
  -4 -10   1   63.57    1.35 
  -4 -10   1   61.60    1.76 
  -4 -10   1   63.47    1.23 
  -4 -10   1   64.72    1.28 
  -4 -10   1   64.59    1.30 
  -4 -10   1   62.59    1.19 
  -4 -10   1   62.69    1.25 
  -4 -10   1   61.99    1.26 
  -4 -10   1   63.75    1.24 
   3  10  -1   15.75    0.59 
   3  10  -1   15.80    0.43 
   3  10  -1   15.00    0.57 
   3  10  -1   16.90    0.52 
   3  10  -1   16.45    0.74 
   3  10  -1   15.81    0.52 
   3  10  -1   15.27    0.48 
   3  10  -1   15.62    0.51 
  -3 -10   1   15.30    0.80 
  -3 -10   1   15.28    0.52 
  -3 -10   1   14.94    0.56 
  -3 -10   1   16.22    0.48 
  -3 -10   1   16.40    0.48 
  -3 -10   1   15.54    0.49 
  -3 -10   1   15.19    0.44 
  -3 -10   1   15.71    0.51 
  -3 -10   1   15.67    0.52 
   2  10  -1   41.89    0.81 
   2  10  -1   41.02    0.95 
   2  10  -1   41.61    0.94 
   2  10  -1   41.93    0.94 
   2  10  -1   41.97    1.26 
   2  10  -1   42.00    1.02 
   2  10  -1   42.85    0.94 
   2  10  -1   42.26    1.04 
  -2 -10   1   41.15    1.32 
  -2 -10   1   43.10    0.93 
  -2 -10   1   41.32    1.02 
  -2 -10   1   42.87    0.82 
  -2 -10   1   43.07    0.88 
  -2 -10   1   43.02    0.88 
  -2 -10   1   41.74    0.95 
  -2 -10   1   41.03    0.94 
  -2 -10   1   42.47    0.93 
   1  10  -1   83.12    1.53 
   1  10  -1   78.18    1.56 
   1  10  -1   81.72    1.55 
   1  10  -1   81.11    1.53 
   1  10  -1   82.07    1.67 
  -1 -10   1   81.71    1.43 
  -1 -10   1   82.17    1.51 
  -1 -10   1   79.98    1.99 
  -1 -10   1   79.48    1.56 
  -1 -10   1   79.65    1.53 
  -1 -10   1   80.13    1.63 
  -1 -10   1   81.37    1.44 
  -1 -10   1   82.43    1.56 
   0  10  -1   65.88    1.28 
   0  10  -1   64.87    1.32 
   0  10  -1   64.52    1.45 
   0  10  -1   64.04    1.37 
   0  10  -1   65.48    1.32 
   0 -10   1   65.60    1.27 
   0 -10   1   65.07    1.41 
   0 -10   1   66.22    1.37 
   0 -10   1   66.06    1.34 
   0 -10   1   66.05    1.24 
   0 -10   1   67.63    1.22 
   0 -10   1   64.69    1.33 
  -1  10  -1    3.68    0.26 
  -1  10  -1    3.10    0.31 
  -1  10  -1    2.86    0.32 
  -1  10  -1    2.56    0.25 
  -1  10  -1    2.93    0.30 
   1 -10   1    3.63    0.33 
   1 -10   1    2.98    0.30 
   1 -10   1    3.05    0.22 
   1 -10   1    3.17    0.33 
   1 -10   1    2.11    0.23 
   1 -10   1    2.97    0.27 
  -2  10  -1   11.39    0.48 
  -2  10  -1   11.43    0.54 
  -2  10  -1   11.22    0.50 
  -2  10  -1   11.89    0.48 
  -2  10  -1   11.64    0.58 
   2 -10   1   11.97    0.45 
   2 -10   1   11.01    0.53 
   2 -10   1   12.00    0.39 
   2 -10   1   11.49    0.47 
   2 -10   1   11.20    0.51 
   2 -10   1   11.81    0.54 
   2 -10   1   11.19    0.50 
  -3  10  -1   35.66    1.01 
  -3  10  -1   35.11    0.86 
  -3  10  -1   36.42    1.08 
  -3  10  -1   35.17    0.89 
  -3  10  -1   34.81    0.94 
   3 -10   1   34.13    0.95 
   3 -10   1   35.79    1.02 
   3 -10   1   34.67    0.84 
   3 -10   1   36.46    0.94 
   3 -10   1   34.82    0.99 
   3 -10   1   35.32    0.96 
  -4  10  -1   36.25    1.06 
  -4  10  -1   35.79    1.05 
  -4  10  -1   35.76    0.92 
  -4  10  -1   35.69    0.85 
  -4  10  -1   38.36    1.14 
  -4  10  -1   36.19    0.99 
   4 -10   1   36.22    1.01 
   4 -10   1   36.87    1.02 
   4 -10   1   34.49    1.03 
   4 -10   1   37.36    1.01 
   4 -10   1   36.42    1.06 
   4 -10   1   35.20    0.86 
  -5  10  -1    1.36    0.28 
  -5  10  -1    0.95    0.27 
  -5  10  -1    0.91    0.22 
  -5  10  -1    1.72    0.24 
  -5  10  -1    0.92    0.28 
   5 -10   1    1.28    0.26 
   5 -10   1    1.15    0.27 
   5 -10   1    1.16    0.25 
   5 -10   1    1.11    0.27 
   5 -10   1    1.11    0.27 
  -6  10  -1   11.08    0.59 
  -6  10  -1   11.11    0.63 
  -6  10  -1   10.58    0.63 
  -6  10  -1   10.12    0.50 
  -6  10  -1   11.64    0.71 
   6 -10   1   10.54    0.67 
   6 -10   1   12.15    0.65 
   6 -10   1   11.41    0.61 
   6 -10   1   11.63    0.63 
   6 -10   1   11.41    0.61 
   6 -10   1   10.96    0.62 
  -7  10  -1    9.04    0.67 
  -7  10  -1   10.07    0.60 
  -7  10  -1    9.57    0.62 
  -7  10  -1    9.25    0.64 
  -7  10  -1   10.27    0.53 
   7 -10   1   10.47    0.64 
   7 -10   1   10.78    0.63 
   7 -10   1    9.99    0.64 
   7 -10   1   10.31    0.62 
  13   9  -1    1.64    0.32 
  13   9  -1    2.07    0.32 
  13   9  -1    2.04    0.31 
 -13  -9   1    1.99    0.30 
 -13  -9   1    1.70    0.27 
 -13  -9   1    2.06    0.28 
 -13  -9   1    1.77    0.36 
  12   9  -1    0.20    0.18 
  12   9  -1    0.22    0.21 
  12   9  -1    0.61    0.26 
  12   9  -1    0.23    0.19 
 -12  -9   1    0.40    0.19 
 -12  -9   1    0.58    0.23 
 -12  -9   1    0.36    0.25 
 -12  -9   1   -0.19    0.16 
 -12  -9   1    0.56    0.21 
 -12  -9   1    0.38    0.19 
 -12  -9   1    0.29    0.25 
  11   9  -1   33.18    0.93 
  11   9  -1   31.47    1.07 
  11   9  -1   32.48    0.93 
  11   9  -1   32.99    0.96 
 -11  -9   1   31.94    0.93 
 -11  -9   1   31.95    0.85 
 -11  -9   1   33.67    0.89 
 -11  -9   1   32.55    1.03 
 -11  -9   1   30.86    0.94 
 -11  -9   1   31.37    0.94 
 -11  -9   1   31.90    0.91 
  10   9  -1   63.07    1.36 
  10   9  -1   65.40    1.37 
  10   9  -1   63.95    1.38 
  10   9  -1   60.40    1.55 
  10   9  -1   59.62    1.45 
  10   9  -1   62.92    1.39 
 -10  -9   1   63.29    1.39 
 -10  -9   1   64.74    1.34 
 -10  -9   1   63.66    1.41 
 -10  -9   1   62.12    1.37 
 -10  -9   1   62.89    1.40 
 -10  -9   1   64.47    1.50 
 -10  -9   1   61.45    1.27 
   9   9  -1   34.74    1.06 
   9   9  -1   36.20    0.88 
   9   9  -1   36.08    0.90 
   9   9  -1   34.70    0.89 
   9   9  -1   34.05    0.99 
   9   9  -1   35.46    0.89 
  -9  -9   1   35.08    0.87 
  -9  -9   1   33.85    0.90 
  -9  -9   1   35.67    0.92 
  -9  -9   1   34.23    0.81 
  -9  -9   1   35.33    0.99 
  -9  -9   1   35.77    0.91 
  -9  -9   1   35.83    0.95 
  -9  -9   1   35.10    0.93 
   8   9  -1    1.75    0.28 
   8   9  -1    1.79    0.20 
   8   9  -1    2.54    0.26 
   8   9  -1    1.84    0.22 
   8   9  -1    1.43    0.20 
   8   9  -1    1.57    0.18 
  -8  -9   1    2.33    0.26 
  -8  -9   1    1.32    0.19 
  -8  -9   1    1.39    0.20 
  -8  -9   1    1.44    0.24 
  -8  -9   1    1.61    0.25 
  -8  -9   1    1.51    0.18 
  -8  -9   1    2.20    0.26 
  -8  -9   1    1.97    0.21 
   7   9  -1   55.25    1.17 
   7   9  -1   55.26    1.39 
   7   9  -1   56.00    1.10 
   7   9  -1   54.42    1.09 
   7   9  -1   56.62    1.14 
   7   9  -1   55.86    1.10 
   7   9  -1   54.48    1.33 
  -7  -9   1   53.17    1.12 
  -7  -9   1   53.82    1.15 
  -7  -9   1   53.95    1.18 
  -7  -9   1   53.25    1.15 
  -7  -9   1   58.22    1.07 
  -7  -9   1   55.26    1.20 
  -7  -9   1   54.28    1.20 
   6   9  -1   41.24    0.95 
   6   9  -1   40.97    0.90 
   6   9  -1   41.78    1.09 
   6   9  -1   43.99    0.93 
   6   9  -1   43.11    0.87 
   6   9  -1   42.51    1.18 
   6   9  -1   41.84    0.90 
  -6  -9   1   41.61    0.96 
  -6  -9   1   40.85    0.92 
  -6  -9   1   42.30    0.94 
  -6  -9   1   42.98    0.98 
  -6  -9   1   43.58    0.98 
  -6  -9   1   41.30    0.91 
  -6  -9   1   41.28    0.93 
  -6  -9   1   42.24    0.83 
   5   9  -1   27.85    0.82 
   5   9  -1   28.86    0.70 
   5   9  -1   28.24    0.68 
   5   9  -1   28.11    0.93 
   5   9  -1   28.19    0.72 
   5   9  -1   27.39    0.63 
   5   9  -1   27.97    0.65 
  -5  -9   1   28.23    0.67 
  -5  -9   1   28.76    0.74 
  -5  -9   1   27.57    0.68 
  -5  -9   1   27.67    0.70 
  -5  -9   1   27.91    0.70 
  -5  -9   1   27.75    0.73 
  -5  -9   1   28.14    0.71 
  -5  -9   1   28.09    0.59 
   4   9  -1    1.29    0.15 
   4   9  -1    0.75    0.17 
   4   9  -1    0.95    0.16 
   4   9  -1    1.03    0.25 
   4   9  -1    0.96    0.15 
   4   9  -1    1.05    0.13 
   4   9  -1    1.10    0.15 
   4   9  -1    1.03    0.17 
  -4  -9   1    0.69    0.15 
  -4  -9   1    1.06    0.18 
  -4  -9   1    0.84    0.13 
  -4  -9   1    1.72    0.14 
  -4  -9   1    1.73    0.19 
  -4  -9   1    1.18    0.16 
  -4  -9   1    0.93    0.15 
  -4  -9   1    1.49    0.17 
   3   9  -1   94.61    1.60 
   3   9  -1  100.10    1.70 
   3   9  -1   98.81    1.62 
   3   9  -1   96.08    1.82 
   3   9  -1   97.77    1.71 
   3   9  -1   92.28    1.65 
   3   9  -1   95.16    1.79 
   3   9  -1   96.21    1.72 
   3   9  -1   97.24    2.06 
  -3  -9   1   94.80    1.78 
  -3  -9   1   94.49    1.66 
  -3  -9   1   93.75    2.19 
  -3  -9   1   94.14    1.66 
  -3  -9   1   98.30    1.73 
  -3  -9   1   96.25    1.71 
  -3  -9   1   97.63    1.69 
  -3  -9   1   93.97    1.70 
   2   9  -1  182.47    2.91 
   2   9  -1  179.84    2.78 
   2   9  -1  180.09    3.31 
   2   9  -1  178.46    3.02 
   2   9  -1  182.04    3.02 
   2   9  -1  175.02    2.90 
   2   9  -1  179.91    2.92 
   2   9  -1  180.26    2.92 
  -2  -9   1  176.75    3.44 
  -2  -9   1  178.56    2.93 
  -2  -9   1  179.18    2.91 
  -2  -9   1  175.38    3.01 
  -2  -9   1  178.23    2.85 
  -2  -9   1  180.74    2.90 
  -2  -9   1  179.23    2.84 
  -2  -9   1  179.69    2.93 
   1   9  -1   26.91    0.55 
   1   9  -1   26.26    0.68 
   1   9  -1   25.55    0.65 
   1   9  -1   25.63    0.66 
   1   9  -1   26.57    0.92 
   1   9  -1   25.56    0.75 
   1   9  -1   27.35    0.67 
  -1  -9   1   26.26    0.54 
  -1  -9   1   26.14    0.68 
  -1  -9   1   25.77    0.67 
  -1  -9   1   25.60    0.59 
  -1  -9   1   25.78    0.66 
  -1  -9   1   26.44    0.58 
  -1  -9   1   27.06    0.99 
  -1  -9   1   25.21    0.64 
  -1  -9   1   26.80    0.60 
  -1  -9   1   25.33    0.73 
   0   9  -1    1.49    0.17 
   0   9  -1    1.78    0.23 
   0   9  -1    1.63    0.19 
   0   9  -1    1.43    0.17 
   0   9  -1    1.60    0.20 
   0  -9   1    2.07    0.20 
   0  -9   1    2.02    0.17 
   0  -9   1    1.35    0.20 
   0  -9   1    1.52    0.18 
   0  -9   1    1.99    0.18 
  -1   9  -1   18.19    0.44 
  -1   9  -1   17.65    0.56 
  -1   9  -1   16.65    0.54 
  -1   9  -1   18.24    0.51 
  -1   9  -1   18.37    0.61 
  -1   9  -1   17.37    0.64 
   1  -9   1   17.69    0.85 
   1  -9   1   17.53    0.52 
   1  -9   1   18.15    0.50 
   1  -9   1   17.73    0.46 
   1  -9   1   17.47    0.52 
   1  -9   1   17.84    0.59 
   1  -9   1   17.77    0.61 
   1  -9   1   17.32    0.56 
   1  -9   1   18.34    0.58 
  -2   9  -1   68.54    1.51 
  -2   9  -1   69.77    1.38 
  -2   9  -1   67.65    1.23 
  -2   9  -1   68.69    1.35 
  -2   9  -1   69.26    1.46 
  -2   9  -1   69.93    1.28 
   2  -9   1   68.67    1.30 
   2  -9   1   67.00    1.46 
   2  -9   1   69.64    1.24 
   2  -9   1   70.16    1.45 
   2  -9   1   70.12    2.36 
   2  -9   1   68.60    1.36 
   2  -9   1   69.19    1.41 
   2  -9   1   68.39    1.41 
  -3   9  -1   23.83    0.71 
  -3   9  -1   23.08    0.59 
  -3   9  -1   23.45    0.80 
  -3   9  -1   22.86    0.76 
  -3   9  -1   23.01    0.66 
   3  -9   1   22.60    0.72 
   3  -9   1   23.41    0.62 
   3  -9   1   23.56    0.75 
   3  -9   1   23.45    0.72 
   3  -9   1   23.51    0.70 
   3  -9   1   23.31    0.76 
  -4   9  -1   18.83    0.71 
  -4   9  -1   19.45    0.56 
  -4   9  -1   18.89    0.59 
  -4   9  -1   19.03    0.66 
  -4   9  -1   19.99    0.77 
   4  -9   1   19.57    0.71 
   4  -9   1   19.06    0.67 
   4  -9   1   19.33    0.71 
   4  -9   1   19.38    0.56 
   4  -9   1   18.46    0.65 
   4  -9   1   19.26    0.69 
  -5   9  -1   43.29    0.99 
  -5   9  -1   43.57    1.04 
  -5   9  -1   43.44    1.11 
  -5   9  -1   43.71    1.15 
  -5   9  -1   45.07    1.25 
  -5   9  -1   45.17    1.20 
   5  -9   1   43.24    1.13 
   5  -9   1   45.42    1.15 
   5  -9   1   45.24    1.16 
   5  -9   1   44.46    1.18 
   5  -9   1   42.55    1.02 
   5  -9   1   43.08    1.17 
  -6   9  -1   34.07    0.99 
  -6   9  -1   35.81    1.12 
  -6   9  -1   34.26    1.01 
  -6   9  -1   33.27    1.05 
  -6   9  -1   33.57    0.88 
   6  -9   1   33.67    1.02 
   6  -9   1   33.97    1.01 
   6  -9   1   34.55    1.04 
   6  -9   1   35.60    1.07 
   6  -9   1   33.44    1.00 
   6  -9   1   34.57    1.05 
  -7   9  -1    5.92    0.52 
  -7   9  -1    5.48    0.47 
  -7   9  -1    5.77    0.41 
  -7   9  -1    6.10    0.57 
  -7   9  -1    6.39    0.49 
   7  -9   1    6.69    0.53 
   7  -9   1    5.79    0.50 
   7  -9   1    6.58    0.52 
   7  -9   1    6.51    0.49 
  -8   9  -1    0.13    0.20 
  -8   9  -1   -0.13    0.23 
  -8   9  -1    0.05    0.18 
  -8   9  -1   -0.02    0.22 
   8  -9   1    0.02    0.20 
   8  -9   1   -0.17    0.21 
   8  -9   1    0.17    0.25 
   8  -9   1   -0.10    0.21 
  13   8  -1    3.32    0.36 
  13   8  -1    3.27    0.37 
  13   8  -1    3.36    0.39 
  13   8  -1    3.95    0.45 
 -13  -8   1    3.26    0.34 
 -13  -8   1    3.44    0.34 
 -13  -8   1    3.33    0.44 
 -13  -8   1    3.08    0.32 
  12   8  -1   26.02    0.84 
  12   8  -1   25.95    0.90 
  12   8  -1   25.50    0.85 
  12   8  -1   25.78    0.86 
 -12  -8   1   25.40    0.76 
 -12  -8   1   25.28    0.93 
 -12  -8   1   25.85    0.84 
 -12  -8   1   25.44    0.78 
 -12  -8   1   24.17    0.82 
 -12  -8   1   26.80    0.82 
 -12  -8   1   25.12    0.88 
  11   8  -1   53.18    1.31 
  11   8  -1   54.48    1.27 
  11   8  -1   52.22    1.40 
  11   8  -1   57.09    1.29 
  11   8  -1   53.11    1.25 
 -11  -8   1   51.86    1.16 
 -11  -8   1   53.27    1.26 
 -11  -8   1   53.09    1.19 
 -11  -8   1   52.85    1.27 
 -11  -8   1   52.21    1.24 
 -11  -8   1   52.03    1.29 
 -11  -8   1   52.87    1.36 
  10   8  -1   16.27    0.60 
  10   8  -1   15.76    0.70 
  10   8  -1   15.77    0.59 
  10   8  -1   15.70    0.60 
  10   8  -1   15.76    0.63 
  10   8  -1   16.02    0.61 
 -10  -8   1   16.45    0.62 
 -10  -8   1   16.15    0.62 
 -10  -8   1   16.08    0.54 
 -10  -8   1   15.37    0.59 
 -10  -8   1   16.09    0.67 
 -10  -8   1   15.68    0.55 
 -10  -8   1   15.85    0.59 
   9   8  -1   18.58    0.54 
   9   8  -1   18.62    0.60 
   9   8  -1   18.58    0.61 
   9   8  -1   18.39    0.57 
   9   8  -1   17.92    0.60 
   9   8  -1   18.70    0.62 
   9   8  -1   18.19    0.72 
   9   8  -1   18.24    0.67 
  -9  -8   1   18.42    0.68 
  -9  -8   1   18.72    0.64 
  -9  -8   1   17.99    0.55 
  -9  -8   1   19.39    0.64 
  -9  -8   1   19.07    0.59 
  -9  -8   1   19.02    0.62 
  -9  -8   1   18.33    0.61 
   8   8  -1   82.77    1.58 
   8   8  -1   85.13    1.58 
   8   8  -1   85.13    1.50 
   8   8  -1   83.00    1.57 
   8   8  -1   84.10    1.56 
   8   8  -1   81.91    1.57 
   8   8  -1   84.01    1.77 
  -8  -8   1   83.95    1.56 
  -8  -8   1   83.38    1.60 
  -8  -8   1   83.59    1.61 
  -8  -8   1   83.43    1.63 
  -8  -8   1   85.40    1.63 
  -8  -8   1   82.81    1.60 
  -8  -8   1   84.31    1.50 
   7   8  -1   94.12    1.67 
   7   8  -1   96.77    1.63 
   7   8  -1   97.34    1.75 
   7   8  -1   92.01    1.88 
   7   8  -1   94.60    1.63 
   7   8  -1   94.28    1.71 
   7   8  -1   93.92    1.67 
   7   8  -1   95.65    1.92 
   7   8  -1   92.11    1.69 
  -7  -8   1   93.32    1.77 
  -7  -8   1   95.65    1.74 
  -7  -8   1   95.51    1.62 
  -7  -8   1   93.34    1.72 
  -7  -8   1   93.95    1.75 
  -7  -8   1   94.56    1.75 
  -7  -8   1   93.73    1.68 
   6   8  -1   19.47    0.66 
   6   8  -1   19.40    0.51 
   6   8  -1   19.82    0.51 
   6   8  -1   19.62    0.56 
   6   8  -1   20.37    0.55 
   6   8  -1   19.54    0.70 
   6   8  -1   18.89    0.53 
   6   8  -1   19.82    0.50 
   6   8  -1   20.34    0.52 
  -6  -8   1   19.84    0.58 
  -6  -8   1   19.72    0.59 
  -6  -8   1   19.64    0.54 
  -6  -8   1   19.67    0.57 
  -6  -8   1   19.18    0.55 
  -6  -8   1   19.76    0.56 
  -6  -8   1   19.93    0.48 
   5   8  -1    3.44    0.19 
   5   8  -1    3.27    0.32 
   5   8  -1    3.19    0.21 
   5   8  -1    3.85    0.24 
   5   8  -1    3.69    0.30 
   5   8  -1    3.22    0.22 
   5   8  -1    4.53    0.27 
   5   8  -1    4.47    0.22 
  -5  -8   1    3.68    0.25 
  -5  -8   1    3.61    0.26 
  -5  -8   1    3.74    0.26 
  -5  -8   1    3.51    0.25 
  -5  -8   1    3.61    0.19 
  -5  -8   1    3.15    0.22 
   4   8  -1  141.66    2.33 
   4   8  -1  140.41    2.46 
   4   8  -1  142.18    2.64 
   4   8  -1  140.32    2.23 
   4   8  -1  140.01    2.26 
   4   8  -1  146.03    2.32 
   4   8  -1  131.84    2.24 
   4   8  -1  142.19    2.31 
   4   8  -1  140.12    2.25 
   4   8  -1  140.43    2.40 
  -4  -8   1  141.62    2.33 
  -4  -8   1  139.54    2.36 
  -4  -8   1  140.27    2.28 
  -4  -8   1  142.52    2.38 
  -4  -8   1  141.90    2.33 
  -4  -8   1  140.75    2.33 
  -4  -8   1  141.44    2.19 
  -4  -8   1  140.69    2.30 
   3   8  -1   56.11    1.03 
   3   8  -1   56.27    1.18 
   3   8  -1   56.41    1.08 
   3   8  -1   55.65    1.00 
   3   8  -1   55.00    1.14 
   3   8  -1   54.63    1.00 
   3   8  -1   58.82    1.07 
   3   8  -1   58.31    1.08 
   3   8  -1   56.91    1.35 
  -3  -8   1   55.04    1.08 
  -3  -8   1   55.66    1.05 
  -3  -8   1   56.68    1.14 
  -3  -8   1   55.29    1.05 
  -3  -8   1   53.25    1.45 
  -3  -8   1   55.53    1.04 
  -3  -8   1   56.37    0.94 
  -3  -8   1   55.01    1.09 
   2   8  -1    5.66    0.31 
   2   8  -1    5.28    0.21 
   2   8  -1    5.50    0.23 
   2   8  -1    5.22    0.26 
   2   8  -1    5.55    0.40 
   2   8  -1    5.28    0.27 
   2   8  -1    5.18    0.26 
   2   8  -1    5.26    0.27 
   2   8  -1    5.92    0.32 
  -2  -8   1    5.80    0.28 
  -2  -8   1    5.61    0.27 
  -2  -8   1    6.10    0.25 
  -2  -8   1    5.67    0.45 
  -2  -8   1    5.45    0.25 
  -2  -8   1    5.29    0.31 
  -2  -8   1    5.28    0.24 
  -2  -8   1    5.33    0.26 
  -2  -8   1    5.31    0.27 
   1   8  -1  105.41    1.91 
   1   8  -1  105.57    1.87 
   1   8  -1  104.89    1.79 
   1   8  -1  106.19    1.82 
   1   8  -1  105.94    1.69 
   1   8  -1  106.23    2.14 
   1   8  -1  105.13    1.83 
   1   8  -1  105.43    1.69 
   1   8  -1  107.33    1.81 
  -1  -8   1  106.22    1.68 
  -1  -8   1  107.88    1.80 
  -1  -8   1  105.22    1.90 
  -1  -8   1  104.79    1.74 
  -1  -8   1  102.93    1.71 
  -1  -8   1  106.99    1.83 
  -1  -8   1  104.46    2.23 
  -1  -8   1  105.46    1.83 
  -1  -8   1  106.35    1.74 
  -1  -8   1  107.14    1.81 
   0   8  -1  233.62    3.63 
   0   8  -1  227.55    3.99 
   0   8  -1  232.27    3.46 
   0   8  -1  234.26    3.59 
   0   8  -1  230.15    3.46 
   0   8  -1  233.38    3.57 
   0   8  -1  224.83    3.67 
   0   8  -1  228.58    3.75 
   0   8  -1  230.06    3.63 
   0  -8   1  230.67    3.58 
   0  -8   1  229.60    3.45 
   0  -8   1  227.67    3.67 
   0  -8   1  224.62    4.11 
   0  -8   1  231.21    3.53 
   0  -8   1  230.60    3.56 
   0  -8   1  229.49    3.72 
   0  -8   1  233.33    3.65 
   0  -8   1  226.78    3.64 
  -1   8  -1  201.87    3.37 
  -1   8  -1  200.68    3.29 
  -1   8  -1  197.26    3.21 
  -1   8  -1  202.64    3.23 
  -1   8  -1  197.82    3.15 
  -1   8  -1  198.11    3.08 
  -1   8  -1  202.76    3.23 
   1  -8   1  200.64    3.19 
   1  -8   1  202.95    3.78 
   1  -8   1  197.92    3.31 
   1  -8   1  202.32    3.16 
   1  -8   1  201.85    3.11 
   1  -8   1  202.73    3.30 
   1  -8   1  200.98    3.12 
   1  -8   1  202.01    3.25 
   1  -8   1  199.09    3.25 
  -2   8  -1   24.82    0.69 
  -2   8  -1   25.04    0.64 
  -2   8  -1   25.56    0.72 
  -2   8  -1   24.23    0.66 
  -2   8  -1   24.93    0.76 
  -2   8  -1   25.72    0.63 
  -2   8  -1   24.64    0.56 
  -2   8  -1   24.66    0.58 
   2  -8   1   24.40    0.72 
   2  -8   1   25.49    0.58 
   2  -8   1   25.81    0.72 
   2  -8   1   25.12    1.01 
   2  -8   1   25.07    0.69 
   2  -8   1   25.31    0.66 
   2  -8   1   25.16    0.68 
   2  -8   1   24.84    0.55 
   2  -8   1   26.09    0.61 
  -3   8  -1    7.19    0.31 
  -3   8  -1    7.88    0.42 
  -3   8  -1    7.74    0.38 
  -3   8  -1    8.03    0.45 
  -3   8  -1    7.70    0.42 
  -3   8  -1    7.67    0.35 
   3  -8   1    7.73    0.62 
   3  -8   1    8.00    0.32 
   3  -8   1    7.82    0.38 
   3  -8   1    7.15    0.39 
   3  -8   1    8.05    0.41 
   3  -8   1    7.58    0.41 
   3  -8   1    7.13    0.41 
  -4   8  -1   42.45    1.07 
  -4   8  -1   41.71    0.93 
  -4   8  -1   42.85    1.12 
  -4   8  -1   42.20    0.90 
  -4   8  -1   43.26    1.02 
  -4   8  -1   42.45    1.11 
   4  -8   1   41.55    1.02 
   4  -8   1   40.51    1.05 
   4  -8   1   40.68    1.01 
   4  -8   1   43.50    1.05 
   4  -8   1   42.88    0.90 
   4  -8   1   43.39    1.08 
  -5   8  -1   32.08    0.91 
  -5   8  -1   31.76    0.88 
  -5   8  -1   30.95    1.02 
  -5   8  -1   31.80    0.94 
  -5   8  -1   31.68    0.98 
  -5   8  -1   32.76    0.79 
  -5   8  -1   32.26    0.79 
   5  -8   1   31.79    0.91 
   5  -8   1   33.16    0.91 
   5  -8   1   32.00    0.75 
   5  -8   1   31.91    0.93 
   5  -8   1   32.03    0.92 
   5  -8   1   32.47    0.94 
  -6   8  -1    0.70    0.21 
  -6   8  -1    0.62    0.18 
  -6   8  -1    1.03    0.20 
  -6   8  -1    0.49    0.22 
  -6   8  -1    0.61    0.23 
   6  -8   1    0.58    0.21 
   6  -8   1    0.56    0.21 
   6  -8   1    0.58    0.19 
   6  -8   1    0.82    0.23 
   6  -8   1    0.56    0.23 
   6  -8   1    0.73    0.22 
  -7   8  -1    8.66    0.52 
  -7   8  -1    8.89    0.52 
  -7   8  -1    8.69    0.61 
  -7   8  -1    8.52    0.46 
  -7   8  -1    8.34    0.55 
   7  -8   1    8.97    0.56 
   7  -8   1    8.93    0.53 
   7  -8   1    8.94    0.54 
   7  -8   1    8.82    0.57 
   7  -8   1    9.41    0.55 
   7  -8   1    9.19    0.58 
  -8   8  -1   24.93    0.86 
  -8   8  -1   22.99    0.89 
  -8   8  -1   24.43    0.95 
  -8   8  -1   23.27    0.77 
   8  -8   1   23.77    0.91 
   8  -8   1   22.47    0.85 
   8  -8   1   21.86    0.83 
   8  -8   1   24.76    0.93 
   8  -8   1   24.00    0.89 
  -9   8  -1   14.73    0.71 
  -9   8  -1   14.68    0.63 
  -9   8  -1   14.17    0.78 
  -9   8  -1   16.30    0.75 
   9  -8   1   14.94    0.71 
   9  -8   1   15.33    0.79 
   9  -8   1   15.06    0.75 
  14   7  -1   27.14    0.90 
  14   7  -1   27.98    1.03 
  14   7  -1   27.18    0.95 
 -14  -7   1   26.04    0.84 
 -14  -7   1   28.07    1.03 
 -14  -7   1   27.97    0.94 
 -14  -7   1   27.47    0.83 
  13   7  -1    9.90    0.62 
  13   7  -1    8.83    0.58 
  13   7  -1    7.85    0.51 
  13   7  -1    9.92    0.58 
 -13  -7   1    9.49    0.55 
 -13  -7   1    9.71    0.50 
 -13  -7   1    9.49    0.64 
 -13  -7   1    9.49    0.50 
  12   7  -1   19.71    0.71 
  12   7  -1   19.66    0.73 
  12   7  -1   20.69    0.76 
  12   7  -1   18.52    0.76 
 -12  -7   1   18.14    0.70 
 -12  -7   1   17.22    0.63 
 -12  -7   1   18.30    0.71 
 -12  -7   1   18.20    0.78 
 -12  -7   1   19.63    0.77 
 -12  -7   1   18.86    0.65 
 -12  -7   1   17.84    0.67 
 -12  -7   1   18.16    0.70 
  11   7  -1    2.65    0.31 
  11   7  -1    2.27    0.31 
  11   7  -1    2.74    0.34 
  11   7  -1    2.26    0.28 
  11   7  -1    2.47    0.28 
 -11  -7   1    2.48    0.29 
 -11  -7   1    2.84    0.28 
 -11  -7   1    2.04    0.27 
 -11  -7   1    2.66    0.34 
 -11  -7   1    2.40    0.29 
 -11  -7   1    2.12    0.33 
 -11  -7   1    2.13    0.25 
  10   7  -1   33.40    0.87 
  10   7  -1   32.45    0.99 
  10   7  -1   33.74    0.89 
  10   7  -1   32.81    0.89 
  10   7  -1   33.84    0.93 
  10   7  -1   34.65    0.98 
 -10  -7   1   32.77    0.92 
 -10  -7   1   32.69    0.81 
 -10  -7   1   32.34    0.83 
 -10  -7   1   35.07    0.99 
 -10  -7   1   33.05    0.89 
 -10  -7   1   32.25    0.88 
 -10  -7   1   32.64    0.87 
   9   7  -1  114.47    2.06 
   9   7  -1  108.86    2.10 
   9   7  -1  111.63    2.08 
   9   7  -1  112.64    2.04 
   9   7  -1  112.07    2.22 
   9   7  -1  116.38    2.07 
   9   7  -1  113.28    1.97 
   9   7  -1  115.30    1.96 
  -9  -7   1  115.12    1.98 
  -9  -7   1  112.32    2.15 
  -9  -7   1  111.90    2.05 
  -9  -7   1  113.29    2.10 
  -9  -7   1  113.33    2.00 
  -9  -7   1  114.91    2.07 
  -9  -7   1  116.64    2.09 
   8   7  -1    8.31    0.32 
   8   7  -1    7.69    0.36 
   8   7  -1    8.32    0.45 
   8   7  -1    7.92    0.35 
   8   7  -1    8.13    0.37 
   8   7  -1    8.15    0.37 
   8   7  -1    8.36    0.37 
  -8  -7   1    8.61    0.39 
  -8  -7   1    7.74    0.38 
  -8  -7   1    8.66    0.34 
  -8  -7   1    7.94    0.35 
  -8  -7   1    7.77    0.41 
  -8  -7   1    7.78    0.40 
  -8  -7   1    7.54    0.37 
  -8  -7   1    8.48    0.38 
   7   7  -1    0.59    0.16 
   7   7  -1    0.54    0.13 
   7   7  -1    0.99    0.19 
   7   7  -1    0.34    0.12 
   7   7  -1    1.01    0.15 
   7   7  -1    0.41    0.09 
   7   7  -1    0.99    0.15 
   7   7  -1    0.58    0.12 
  -7  -7   1    0.68    0.16 
  -7  -7   1    0.37    0.14 
  -7  -7   1    1.06    0.16 
  -7  -7   1    0.24    0.14 
  -7  -7   1    0.53    0.14 
  -7  -7   1    0.44    0.13 
  -7  -7   1    0.43    0.12 
  -7  -7   1    0.27    0.10 
   6   7  -1   64.86    1.21 
   6   7  -1   64.68    1.36 
   6   7  -1   66.82    1.16 
   6   7  -1   66.68    1.40 
   6   7  -1   63.75    1.19 
   6   7  -1   64.01    1.19 
   6   7  -1   64.25    1.21 
   6   7  -1   66.27    1.17 
   6   7  -1   63.51    1.20 
   6   7  -1   67.17    1.22 
  -6  -7   1   63.73    1.23 
  -6  -7   1   65.58    1.21 
  -6  -7   1   65.21    1.26 
  -6  -7   1   63.34    1.27 
  -6  -7   1   66.13    1.15 
  -6  -7   1   65.23    1.24 
  -6  -7   1   65.17    1.25 
   5   7  -1   91.38    1.53 
   5   7  -1   90.60    1.53 
   5   7  -1   86.69    1.50 
   5   7  -1   89.83    1.52 
   5   7  -1   89.43    1.79 
   5   7  -1   90.30    1.54 
   5   7  -1   91.98    1.58 
   5   7  -1   86.74    1.50 
   5   7  -1   92.15    1.57 
  -5  -7   1   90.12    1.49 
  -5  -7   1   92.83    1.56 
  -5  -7   1   89.76    1.61 
  -5  -7   1   93.99    1.62 
  -5  -7   1   91.12    1.58 
  -5  -7   1   88.51    1.60 
  -5  -7   1   90.83    1.57 
   4   7  -1   80.94    1.36 
   4   7  -1   81.29    1.39 
   4   7  -1   79.34    1.32 
   4   7  -1   81.74    1.42 
   4   7  -1   81.33    1.37 
   4   7  -1   79.98    1.30 
   4   7  -1   83.82    1.41 
   4   7  -1   79.29    1.53 
   4   7  -1   80.21    1.65 
  -4  -7   1   79.51    1.45 
  -4  -7   1   81.12    1.46 
  -4  -7   1   81.71    1.27 
  -4  -7   1   79.34    1.42 
  -4  -7   1   80.62    1.39 
  -4  -7   1   78.87    1.41 
  -4  -7   1   81.42    1.41 
  -4  -7   1   80.43    1.40 
  -4  -7   1   80.92    1.32 
   3   7  -1   20.65    0.50 
   3   7  -1   20.41    0.46 
   3   7  -1   19.86    0.57 
   3   7  -1   21.11    0.46 
   3   7  -1   20.45    0.41 
   3   7  -1   20.70    0.50 
   3   7  -1   19.68    0.54 
   3   7  -1   20.38    0.68 
   3   7  -1   21.20    0.46 
   3   7  -1   20.56    0.51 
  -3  -7   1   21.15    0.51 
  -3  -7   1   21.20    0.51 
  -3  -7   1   20.90    0.42 
  -3  -7   1   19.86    0.48 
  -3  -7   1   20.99    0.55 
  -3  -7   1   20.11    0.52 
  -3  -7   1   19.88    0.49 
   2   7  -1  157.06    2.48 
   2   7  -1  156.85    2.48 
   2   7  -1  156.39    2.42 
   2   7  -1  153.23    2.77 
   2   7  -1  158.84    2.48 
   2   7  -1  152.49    2.46 
   2   7  -1  154.20    2.56 
   2   7  -1  157.96    2.57 
   2   7  -1  143.38    2.37 
   2   7  -1  154.11    2.40 
  -2  -7   1  156.62    2.50 
  -2  -7   1  153.52    2.35 
  -2  -7   1  157.71    2.45 
  -2  -7   1  153.94    2.91 
  -2  -7   1  158.54    2.55 
  -2  -7   1  159.07    2.48 
  -2  -7   1  153.77    2.34 
  -2  -7   1  155.97    2.45 
  -2  -7   1  158.48    2.49 
  -2  -7   1  153.62    2.49 
   1   7  -1  262.22    3.88 
   1   7  -1  269.30    4.12 
   1   7  -1  261.26    3.94 
   1   7  -1  262.29    4.05 
   1   7  -1  259.72    3.94 
   1   7  -1  262.50    4.06 
   1   7  -1  263.75    4.37 
   1   7  -1  267.03    4.15 
   1   7  -1  269.61    4.05 
   1   7  -1  271.75    4.05 
  -1  -7   1  257.00    4.48 
  -1  -7   1  265.93    4.06 
  -1  -7   1  256.04    3.95 
  -1  -7   1  266.57    4.05 
  -1  -7   1  256.54    4.03 
  -1  -7   1  263.69    4.13 
  -1  -7   1  264.66    4.07 
  -1  -7   1  263.75    3.99 
   0   7  -1   66.69    1.16 
   0   7  -1   63.91    1.06 
   0   7  -1   64.19    1.05 
   0   7  -1   63.32    1.14 
   0   7  -1   64.36    1.18 
   0   7  -1   64.62    1.27 
   0   7  -1   65.22    1.45 
   0   7  -1   66.32    1.22 
   0   7  -1   65.91    1.18 
   0  -7   1   63.99    1.04 
   0  -7   1   65.40    1.19 
   0  -7   1   65.19    1.11 
   0  -7   1   63.04    1.54 
   0  -7   1   63.65    1.13 
   0  -7   1   63.59    1.15 
   0  -7   1   63.69    1.25 
   0  -7   1   65.14    1.19 
   0  -7   1   64.33    1.21 
  -1   7  -1   17.63    0.40 
  -1   7  -1   18.32    0.38 
  -1   7  -1   17.47    0.56 
  -1   7  -1   17.55    0.45 
  -1   7  -1   18.89    0.54 
  -1   7  -1   18.44    0.50 
  -1   7  -1   18.57    0.50 
  -1   7  -1   18.44    0.49 
   1  -7   1   17.87    0.37 
   1  -7   1   18.16    0.45 
   1  -7   1   17.74    0.47 
   1  -7   1   17.87    0.75 
   1  -7   1   18.31    0.43 
   1  -7   1   18.57    0.51 
   1  -7   1   19.07    0.55 
   1  -7   1   18.43    0.42 
   1  -7   1   17.69    0.53 
   1  -7   1   18.64    0.52 
  -2   7  -1   52.73    1.05 
  -2   7  -1   51.05    0.96 
  -2   7  -1   52.22    1.02 
  -2   7  -1   52.57    0.95 
  -2   7  -1   52.81    1.11 
  -2   7  -1   52.85    1.15 
  -2   7  -1   50.96    1.09 
  -2   7  -1   53.36    1.00 
   2  -7   1   53.29    1.09 
   2  -7   1   52.95    1.07 
   2  -7   1   52.88    0.94 
   2  -7   1   52.39    1.11 
   2  -7   1   50.95    1.10 
   2  -7   1   51.62    0.96 
   2  -7   1   51.92    1.04 
   2  -7   1   53.93    1.49 
  -3   7  -1   84.89    1.52 
  -3   7  -1   85.58    1.57 
  -3   7  -1   84.91    1.43 
  -3   7  -1   82.84    1.46 
  -3   7  -1   83.39    1.68 
  -3   7  -1   84.57    1.66 
  -3   7  -1   84.79    1.69 
  -3   7  -1   85.08    1.64 
   3  -7   1   88.20    1.62 
   3  -7   1   83.92    1.48 
   3  -7   1   85.96    1.64 
   3  -7   1   86.86    1.48 
   3  -7   1   84.19    1.59 
   3  -7   1   86.85    1.65 
   3  -7   1   86.57    2.12 
   3  -7   1   85.45    1.58 
  -4   7  -1   14.59    0.56 
  -4   7  -1   14.98    0.52 
  -4   7  -1   15.56    0.60 
  -4   7  -1   14.11    0.44 
  -4   7  -1   15.29    0.46 
  -4   7  -1   15.03    0.60 
   4  -7   1   14.98    0.55 
   4  -7   1   15.06    0.53 
   4  -7   1   14.84    0.44 
   4  -7   1   15.35    0.85 
   4  -7   1   16.17    0.56 
   4  -7   1   14.93    0.45 
   4  -7   1   14.75    0.53 
   4  -7   1   14.66    0.56 
  -5   7  -1   18.91    0.54 
  -5   7  -1   18.68    0.72 
  -5   7  -1   19.10    0.71 
  -5   7  -1   18.10    0.62 
  -5   7  -1   18.49    0.55 
  -5   7  -1   18.48    0.66 
   5  -7   1   19.05    0.51 
   5  -7   1   18.26    0.63 
   5  -7   1   18.84    0.68 
   5  -7   1   19.15    0.66 
   5  -7   1   18.68    0.66 
   5  -7   1   18.67    1.01 
   5  -7   1   18.48    0.64 
  -6   7  -1   31.06    1.02 
  -6   7  -1   32.81    0.89 
  -6   7  -1   31.82    0.80 
  -6   7  -1   32.41    0.89 
  -6   7  -1   33.43    1.00 
  -6   7  -1   31.50    0.93 
   6  -7   1   32.44    0.93 
   6  -7   1   33.22    0.94 
   6  -7   1   31.82    0.90 
   6  -7   1   32.80    0.93 
   6  -7   1   33.19    0.91 
   6  -7   1   32.31    0.96 
  -7   7  -1   46.82    1.26 
  -7   7  -1   44.69    1.12 
  -7   7  -1   44.59    1.05 
  -7   7  -1   46.63    1.20 
  -7   7  -1   45.14    1.14 
   7  -7   1   45.20    1.20 
   7  -7   1   46.44    1.21 
   7  -7   1   45.19    1.23 
   7  -7   1   44.54    1.16 
   7  -7   1   42.88    1.14 
   7  -7   1   45.83    1.19 
  -8   7  -1   19.64    0.83 
  -8   7  -1   18.12    0.76 
  -8   7  -1   18.02    0.72 
  -8   7  -1   18.51    0.66 
   8  -7   1   18.11    0.74 
   8  -7   1   18.60    0.79 
   8  -7   1   19.20    0.78 
   8  -7   1   18.37    0.79 
   8  -7   1   18.39    0.73 
  -9   7  -1    5.20    0.47 
  -9   7  -1    5.08    0.43 
  -9   7  -1    5.33    0.48 
  -9   7  -1    5.47    0.56 
   9  -7   1    4.81    0.46 
   9  -7   1    5.26    0.46 
   9  -7   1    4.93    0.48 
   9  -7   1    5.09    0.51 
 -10   7  -1   17.85    0.79 
 -10   7  -1   18.70    0.78 
 -10   7  -1   17.96    0.72 
  14   6  -1   14.01    0.75 
  14   6  -1   12.47    0.68 
  14   6  -1   12.80    0.66 
  14   6  -1   12.70    0.62 
 -14  -6   1   12.84    0.56 
 -14  -6   1   11.67    0.70 
 -14  -6   1   12.52    0.59 
 -14  -6   1   12.78    0.65 
  13   6  -1   12.08    0.69 
  13   6  -1   11.12    0.63 
  13   6  -1   12.22    0.59 
  13   6  -1   12.41    0.64 
 -13  -6   1   12.16    0.54 
 -13  -6   1   12.22    0.61 
 -13  -6   1   11.77    0.69 
 -13  -6   1   12.65    0.56 
  12   6  -1    7.33    0.49 
  12   6  -1    7.65    0.51 
  12   6  -1    6.59    0.51 
  12   6  -1    7.68    0.46 
 -12  -6   1    7.69    0.55 
 -12  -6   1    7.04    0.41 
 -12  -6   1    7.50    0.48 
 -12  -6   1    7.42    0.43 
 -12  -6   1    6.95    0.49 
 -12  -6   1    7.22    0.45 
  11   6  -1   58.46    1.39 
  11   6  -1   59.10    1.36 
  11   6  -1   56.77    1.31 
  11   6  -1   58.76    1.28 
 -11  -6   1   58.55    1.40 
 -11  -6   1   54.71    1.36 
 -11  -6   1   56.49    1.21 
 -11  -6   1   56.63    1.30 
 -11  -6   1   56.07    1.28 
 -11  -6   1   56.31    1.22 
  10   6  -1   85.71    1.60 
  10   6  -1   90.65    1.70 
  10   6  -1   88.14    1.72 
  10   6  -1   89.76    1.75 
  10   6  -1   87.06    1.77 
  10   6  -1   88.76    1.83 
 -10  -6   1   88.18    1.71 
 -10  -6   1   85.74    1.80 
 -10  -6   1   86.12    1.77 
 -10  -6   1   87.65    1.63 
 -10  -6   1   82.34    2.24 
 -10  -6   1   87.94    1.63 
 -10  -6   1   87.95    1.72 
   9   6  -1    7.07    0.39 
   9   6  -1    6.94    0.36 
   9   6  -1    6.60    0.37 
   9   6  -1    6.86    0.37 
   9   6  -1    6.52    0.36 
   9   6  -1    6.13    0.40 
   9   6  -1    6.06    0.30 
  -9  -6   1    6.47    0.43 
  -9  -6   1    6.48    0.38 
  -9  -6   1    6.08    0.33 
  -9  -6   1    5.95    0.36 
  -9  -6   1    6.72    0.41 
  -9  -6   1    6.05    0.36 
  -9  -6   1    6.29    0.32 
   8   6  -1    8.78    0.37 
   8   6  -1    8.20    0.38 
   8   6  -1    8.53    0.33 
   8   6  -1    7.72    0.38 
   8   6  -1    8.53    0.38 
   8   6  -1    8.04    0.37 
   8   6  -1    7.69    0.42 
   8   6  -1    8.59    0.33 
  -8  -6   1    8.88    0.40 
  -8  -6   1    7.74    0.34 
  -8  -6   1    8.24    0.37 
  -8  -6   1    9.23    0.43 
  -8  -6   1    7.95    0.38 
  -8  -6   1    8.66    0.41 
  -8  -6   1    8.23    0.43 
  -8  -6   1    7.60    0.33 
   7   6  -1  176.74    2.87 
   7   6  -1  178.67    2.94 
   7   6  -1  174.77    2.87 
   7   6  -1  174.01    3.00 
   7   6  -1  179.36    2.83 
   7   6  -1  175.10    2.79 
   7   6  -1  175.95    2.85 
   7   6  -1  182.58    2.87 
   7   6  -1  177.87    2.87 
  -7  -6   1  174.24    2.82 
  -7  -6   1  178.52    2.80 
  -7  -6   1  175.94    2.94 
  -7  -6   1  175.38    2.89 
  -7  -6   1  176.35    2.88 
  -7  -6   1  175.56    2.90 
  -7  -6   1  174.10    2.91 
  -7  -6   1  180.31    2.97 
   6   6  -1  157.89    2.52 
   6   6  -1  156.17    2.43 
   6   6  -1  158.15    2.67 
   6   6  -1  153.14    2.51 
   6   6  -1  154.20    2.52 
   6   6  -1  153.45    2.50 
   6   6  -1  161.10    2.53 
   6   6  -1  155.38    2.47 
   6   6  -1  154.48    2.51 
   6   6  -1  156.87    2.67 
  -6  -6   1  155.77    2.59 
  -6  -6   1  156.59    2.54 
  -6  -6   1  156.41    2.50 
  -6  -6   1  155.03    2.46 
  -6  -6   1  158.17    2.56 
  -6  -6   1  156.89    2.56 
  -6  -6   1  151.29    2.55 
  -6  -6   1  159.36    2.59 
   5   6  -1   78.21    1.31 
   5   6  -1   80.99    1.36 
   5   6  -1   79.97    1.37 
   5   6  -1   84.39    1.40 
   5   6  -1   81.55    1.52 
   5   6  -1   82.05    1.35 
   5   6  -1   79.76    1.38 
   5   6  -1   77.39    1.36 
   5   6  -1   79.49    1.56 
   5   6  -1   80.38    1.39 
   5   6  -1   80.55    1.38 
  -5  -6   1   80.75    1.44 
  -5  -6   1   82.83    1.34 
  -5  -6   1   78.38    1.43 
  -5  -6   1   80.67    1.38 
  -5  -6   1   79.88    1.44 
  -5  -6   1   81.33    1.41 
  -5  -6   1   80.50    1.41 
   4   6  -1   55.10    0.96 
   4   6  -1   56.20    1.12 
   4   6  -1   54.94    0.95 
   4   6  -1   55.79    1.01 
   4   6  -1   54.71    0.98 
   4   6  -1   55.32    0.98 
   4   6  -1   57.30    0.98 
   4   6  -1   54.80    0.97 
   4   6  -1   54.00    1.18 
  -4  -6   1   55.96    0.95 
  -4  -6   1   55.50    1.03 
  -4  -6   1   54.13    1.04 
  -4  -6   1   56.05    1.05 
  -4  -6   1   55.75    1.00 
  -4  -6   1   56.85    1.02 
  -4  -6   1   54.13    1.00 
   3   6  -1  204.91    3.14 
   3   6  -1  209.50    3.31 
   3   6  -1  205.07    3.15 
   3   6  -1  209.41    3.13 
   3   6  -1  207.75    3.18 
   3   6  -1  205.55    3.11 
   3   6  -1  212.88    3.19 
   3   6  -1  206.41    3.43 
   3   6  -1  204.41    3.25 
  -3  -6   1  204.48    3.23 
  -3  -6   1  211.12    3.19 
  -3  -6   1  206.64    3.11 
  -3  -6   1  204.64    3.20 
  -3  -6   1  210.31    3.20 
  -3  -6   1  203.02    3.19 
  -3  -6   1  208.59    3.24 
   2   6  -1   68.89    1.14 
   2   6  -1   69.23    1.16 
   2   6  -1   67.70    1.16 
   2   6  -1   65.11    1.22 
   2   6  -1   66.13    1.11 
   2   6  -1   66.12    1.10 
   2   6  -1   66.41    1.15 
   2   6  -1   67.24    1.38 
   2   6  -1   67.37    1.24 
  -2  -6   1   68.52    1.16 
  -2  -6   1   66.88    1.14 
  -2  -6   1   65.77    1.05 
  -2  -6   1   63.78    1.04 
  -2  -6   1   66.44    1.14 
  -2  -6   1   65.15    1.17 
  -2  -6   1   67.65    1.21 
  -2  -6   1   66.25    1.17 
   1   6  -1   14.31    0.41 
   1   6  -1   14.13    0.34 
   1   6  -1   14.21    0.38 
   1   6  -1   14.27    0.37 
   1   6  -1   14.59    0.43 
   1   6  -1   14.24    0.27 
   1   6  -1   13.36    0.30 
   1   6  -1   13.44    0.37 
   1   6  -1   13.93    0.37 
   1   6  -1   14.10    0.52 
   1   6  -1   13.61    0.31 
  -1  -6   1   14.06    0.37 
  -1  -6   1   15.01    0.38 
  -1  -6   1   14.75    0.59 
  -1  -6   1   15.92    0.35 
  -1  -6   1   13.61    0.32 
  -1  -6   1   14.54    0.38 
  -1  -6   1   14.31    0.39 
   0   6  -1  142.43    2.41 
   0   6  -1  148.66    2.59 
   0   6  -1  146.64    2.32 
   0   6  -1  149.03    2.30 
   0   6  -1  146.43    2.21 
   0   6  -1  146.60    2.36 
   0   6  -1  144.32    2.22 
   0   6  -1  150.83    2.33 
   0   6  -1  143.51    2.29 
   0  -6   1  143.79    2.30 
   0  -6   1  145.84    2.36 
   0  -6   1  144.15    2.70 
   0  -6   1  150.07    2.26 
   0  -6   1  145.10    2.21 
   0  -6   1  147.70    2.33 
   0  -6   1  144.84    2.39 
   0  -6   1  143.80    2.28 
   0  -6   1  146.86    2.34 
  -1   6  -1  240.48    3.67 
  -1   6  -1  231.53    3.76 
  -1   6  -1  241.25    3.64 
  -1   6  -1  240.05    3.72 
  -1   6  -1  231.98    3.68 
  -1   6  -1  237.89    3.53 
  -1   6  -1  240.88    3.62 
  -1   6  -1  237.74    3.65 
  -1   6  -1  237.77    3.56 
   1  -6   1  226.79    4.09 
   1  -6   1  232.60    3.64 
   1  -6   1  239.33    3.68 
   1  -6   1  237.66    3.72 
   1  -6   1  244.79    3.74 
   1  -6   1  236.31    3.62 
   1  -6   1  244.21    3.58 
   1  -6   1  235.79    3.72 
   1  -6   1  235.21    3.51 
   1  -6   1  242.78    3.70 
   1  -6   1  236.31    3.59 
  -2   6  -1  242.89    3.87 
  -2   6  -1  214.66    3.69 
  -2   6  -1  247.49    3.80 
  -2   6  -1  252.47    3.92 
  -2   6  -1  249.86    3.77 
  -2   6  -1  250.55    3.71 
  -2   6  -1  247.89    3.71 
  -2   6  -1  244.26    3.73 
  -2   6  -1  249.49    3.87 
   2  -6   1  247.26    3.80 
   2  -6   1  251.11    3.69 
   2  -6   1  245.54    4.33 
   2  -6   1  248.60    3.84 
   2  -6   1  248.10    3.87 
   2  -6   1  247.89    3.87 
   2  -6   1  248.80    3.82 
   2  -6   1  245.33    3.72 
   2  -6   1  217.36    3.70 
  -3   6  -1    0.25    0.13 
  -3   6  -1    0.43    0.14 
  -3   6  -1    0.21    0.10 
  -3   6  -1    0.14    0.06 
  -3   6  -1    0.33    0.10 
  -3   6  -1    0.12    0.09 
  -3   6  -1    0.17    0.09 
  -3   6  -1    0.16    0.07 
  -3   6  -1    0.15    0.12 
   3  -6   1    0.46    0.12 
   3  -6   1    0.30    0.11 
   3  -6   1    0.07    0.11 
   3  -6   1    0.25    0.13 
   3  -6   1    0.18    0.08 
   3  -6   1    0.22    0.11 
   3  -6   1    0.42    0.10 
   3  -6   1    0.23    0.20 
  -4   6  -1    8.06    0.39 
  -4   6  -1    8.15    0.43 
  -4   6  -1    7.87    0.31 
  -4   6  -1    8.22    0.32 
  -4   6  -1    8.96    0.26 
  -4   6  -1    8.38    0.37 
  -4   6  -1    7.94    0.43 
   4  -6   1    8.83    0.41 
   4  -6   1    8.40    0.30 
   4  -6   1    9.26    0.39 
   4  -6   1    8.36    0.41 
   4  -6   1    8.33    0.38 
   4  -6   1    8.13    0.32 
   4  -6   1    8.21    0.63 
   4  -6   1    7.84    0.38 
  -5   6  -1  109.19    1.89 
  -5   6  -1  110.95    1.79 
  -5   6  -1  109.76    2.16 
  -5   6  -1  110.66    2.10 
  -5   6  -1  109.83    2.03 
  -5   6  -1  110.86    1.98 
  -5   6  -1  109.24    1.85 
   5  -6   1  108.72    1.88 
   5  -6   1  109.25    2.02 
   5  -6   1  108.71    2.03 
   5  -6   1  110.08    2.04 
   5  -6   1  109.18    1.83 
   5  -6   1  108.30    2.66 
   5  -6   1  111.19    2.07 
   5  -6   1  107.25    1.99 
  -6   6  -1   61.22    1.41 
  -6   6  -1   61.19    1.29 
  -6   6  -1   59.16    1.20 
  -6   6  -1   61.67    1.28 
  -6   6  -1   58.81    1.46 
  -6   6  -1   58.91    1.33 
   6  -6   1   59.71    1.92 
   6  -6   1   59.07    1.37 
   6  -6   1   61.34    1.19 
   6  -6   1   58.86    1.30 
   6  -6   1   59.99    1.30 
   6  -6   1   59.29    1.33 
   6  -6   1   59.43    1.34 
   6  -6   1   61.77    1.39 
   6  -6   1   59.20    1.33 
  -7   6  -1    2.58    0.28 
  -7   6  -1    2.47    0.33 
  -7   6  -1    2.87    0.28 
  -7   6  -1    3.12    0.33 
  -7   6  -1    2.76    0.27 
   7  -6   1    2.55    0.32 
   7  -6   1    2.82    0.30 
   7  -6   1    2.18    0.30 
   7  -6   1    2.78    0.29 
   7  -6   1    2.35    0.29 
   7  -6   1    2.37    0.30 
  -8   6  -1    9.49    0.60 
  -8   6  -1    9.06    0.47 
  -8   6  -1    9.90    0.52 
  -8   6  -1    9.62    0.56 
   8  -6   1   10.33    0.54 
   8  -6   1    9.52    0.59 
   8  -6   1    9.61    0.52 
   8  -6   1    9.73    0.54 
   8  -6   1   10.46    0.58 
   8  -6   1    9.47    0.58 
  -9   6  -1   30.21    0.95 
  -9   6  -1   29.99    0.87 
  -9   6  -1   30.25    1.03 
  -9   6  -1   28.53    0.94 
   9  -6   1   29.37    0.95 
   9  -6   1   29.50    1.04 
   9  -6   1   30.16    1.00 
   9  -6   1   31.39    1.04 
   9  -6   1   30.16    0.94 
 -10   6  -1   15.59    0.66 
 -10   6  -1   16.23    0.80 
 -10   6  -1   15.45    0.71 
 -10   6  -1   16.01    0.73 
  10  -6   1   16.15    0.70 
  10  -6   1   16.65    0.81 
  10  -6   1   15.39    0.75 
  10  -6   1   14.89    0.71 
  14   5  -1    1.11    0.27 
  14   5  -1    0.76    0.28 
  14   5  -1    0.79    0.30 
 -14  -5   1    1.25    0.32 
 -14  -5   1    0.83    0.24 
 -14  -5   1    1.38    0.24 
 -14  -5   1    1.05    0.25 
  13   5  -1   20.47    0.73 
  13   5  -1   21.13    0.89 
  13   5  -1   21.30    0.81 
  13   5  -1   20.15    0.84 
 -13  -5   1   21.26    0.73 
 -13  -5   1   20.95    0.69 
 -13  -5   1   20.39    0.85 
 -13  -5   1   19.77    0.77 
  12   5  -1   28.00    0.93 
  12   5  -1   27.72    0.95 
  12   5  -1   28.83    0.85 
  12   5  -1   28.56    0.89 
 -12  -5   1   28.90    0.95 
 -12  -5   1   28.10    0.78 
 -12  -5   1   27.89    0.89 
 -12  -5   1   28.12    0.80 
 -12  -5   1   27.55    0.84 
 -12  -5   1   29.02    0.89 
  11   5  -1   27.37    0.75 
  11   5  -1   28.65    0.88 
  11   5  -1   28.14    0.90 
  11   5  -1   26.62    0.78 
  11   5  -1   28.03    0.84 
 -11  -5   1   28.09    0.84 
 -11  -5   1   27.10    0.94 
 -11  -5   1   28.26    0.86 
 -11  -5   1   28.54    0.77 
 -11  -5   1   27.94    0.81 
 -11  -5   1   28.76    0.91 
 -11  -5   1   27.62    0.90 
 -11  -5   1   27.36    0.74 
  10   5  -1    0.13    0.16 
  10   5  -1    0.26    0.15 
  10   5  -1    0.51    0.18 
  10   5  -1   -0.06    0.12 
  10   5  -1    0.43    0.15 
  10   5  -1    0.26    0.17 
 -10  -5   1    0.04    0.18 
 -10  -5   1    0.15    0.11 
 -10  -5   1    0.30    0.16 
 -10  -5   1    0.22    0.15 
 -10  -5   1    0.12    0.13 
 -10  -5   1    0.04    0.16 
 -10  -5   1    0.30    0.14 
 -10  -5   1    0.69    0.22 
   9   5  -1   58.87    1.17 
   9   5  -1   61.80    1.29 
   9   5  -1   60.85    1.33 
   9   5  -1   61.91    1.24 
   9   5  -1   61.13    1.26 
   9   5  -1   61.25    1.31 
  -9  -5   1   60.67    1.33 
  -9  -5   1   61.95    1.13 
  -9  -5   1   60.82    1.42 
  -9  -5   1   61.22    1.26 
  -9  -5   1   59.47    1.25 
  -9  -5   1   59.89    1.31 
  -9  -5   1   61.64    1.19 
  -9  -5   1   60.63    1.18 
   8   5  -1   53.09    1.12 
   8   5  -1   55.20    1.20 
   8   5  -1   52.53    1.10 
   8   5  -1   52.31    1.13 
   8   5  -1   53.60    1.04 
   8   5  -1   54.03    1.11 
   8   5  -1   54.02    1.08 
   8   5  -1   52.64    1.00 
  -8  -5   1   55.11    1.12 
  -8  -5   1   52.21    1.15 
  -8  -5   1   54.15    1.18 
  -8  -5   1   56.15    0.99 
  -8  -5   1   53.72    1.11 
  -8  -5   1   54.99    1.06 
  -8  -5   1   54.79    1.05 
  -8  -5   1   55.35    1.25 
   7   5  -1   49.08    0.96 
   7   5  -1   45.49    0.96 
   7   5  -1   46.77    0.95 
   7   5  -1   45.82    0.88 
   7   5  -1   47.62    1.04 
   7   5  -1   46.78    0.96 
   7   5  -1   45.25    0.89 
  -7  -5   1   45.73    0.89 
  -7  -5   1   47.60    0.84 
  -7  -5   1   45.29    0.98 
  -7  -5   1   46.15    0.96 
  -7  -5   1   45.58    0.96 
  -7  -5   1   47.64    1.06 
  -7  -5   1   45.63    0.91 
   6   5  -1    0.64    0.11 
   6   5  -1    0.99    0.09 
   6   5  -1    0.64    0.10 
   6   5  -1    0.60    0.10 
   6   5  -1    0.85    0.13 
   6   5  -1    1.03    0.12 
   6   5  -1    0.92    0.15 
   6   5  -1    0.85    0.14 
  -6  -5   1    1.30    0.17 
  -6  -5   1    1.03    0.15 
  -6  -5   1    1.05    0.10 
  -6  -5   1    0.74    0.13 
  -6  -5   1    0.79    0.12 
  -6  -5   1    1.10    0.13 
  -6  -5   1    0.78    0.11 
  -6  -5   1    1.47    0.17 
  -6  -5   1    0.55    0.13 
  -6  -5   1    1.06    0.15 
   5   5  -1   96.83    1.59 
   5   5  -1   95.01    1.71 
   5   5  -1   96.57    1.60 
   5   5  -1   98.25    1.66 
   5   5  -1   95.48    1.71 
   5   5  -1   94.26    1.59 
   5   5  -1   95.48    1.60 
   5   5  -1   97.13    1.57 
   5   5  -1   96.46    1.53 
   5   5  -1   98.23    1.61 
  -5  -5   1   98.88    1.64 
  -5  -5   1   96.57    1.65 
  -5  -5   1   99.89    1.62 
  -5  -5   1   95.44    1.63 
  -5  -5   1   96.13    1.59 
  -5  -5   1   97.00    1.66 
  -5  -5   1   98.97    1.49 
  -5  -5   1   84.58    1.83 
  -5  -5   1   96.35    1.56 
   4   5  -1  229.80    3.61 
   4   5  -1  228.57    3.46 
   4   5  -1  230.39    3.47 
   4   5  -1  232.27    3.49 
   4   5  -1  235.53    3.50 
   4   5  -1  228.20    3.48 
   4   5  -1  229.93    3.48 
   4   5  -1  227.71    3.46 
   4   5  -1  223.62    3.65 
   4   5  -1  225.83    3.48 
  -4  -5   1  232.55    3.54 
  -4  -5   1  233.41    3.45 
  -4  -5   1  226.83    3.51 
  -4  -5   1  224.88    3.53 
  -4  -5   1  229.74    3.49 
  -4  -5   1  228.02    3.53 
  -4  -5   1  227.71    3.54 
  -4  -5   1  233.23    3.51 
   3   5  -1  138.65    2.28 
   3   5  -1  134.78    2.18 
   3   5  -1  128.55    2.13 
   3   5  -1  142.68    2.07 
   3   5  -1  130.44    2.02 
   3   5  -1  132.16    2.05 
   3   5  -1  130.75    2.05 
   3   5  -1  129.06    2.02 
   3   5  -1  119.64    2.10 
   3   5  -1  136.48    2.08 
   3   5  -1  133.71    2.06 
  -3  -5   1  131.59    2.08 
  -3  -5   1  130.55    2.09 
  -3  -5   1  133.91    2.12 
  -3  -5   1  131.22    2.07 
  -3  -5   1  131.07    2.07 
  -3  -5   1  132.16    2.02 
  -3  -5   1  132.39    2.11 
   2   5  -1   15.95    0.36 
   2   5  -1   15.33    0.41 
   2   5  -1   15.12    0.40 
   2   5  -1   15.75    0.34 
   2   5  -1   15.07    0.33 
   2   5  -1   15.01    0.49 
   2   5  -1   15.45    0.36 
   2   5  -1   15.00    0.33 
  -2  -5   1   15.60    0.38 
  -2  -5   1   15.59    0.36 
  -2  -5   1   15.40    0.37 
  -2  -5   1   15.38    0.39 
  -2  -5   1   15.12    0.36 
  -2  -5   1   15.09    0.30 
   1   5  -1   62.02    1.11 
   1   5  -1   62.70    1.05 
   1   5  -1   60.70    1.24 
   1   5  -1   62.36    1.06 
   1   5  -1   62.34    1.00 
   1   5  -1   62.37    1.05 
   1   5  -1   61.89    1.06 
   1   5  -1   60.88    1.11 
   1   5  -1   62.89    1.03 
  -1  -5   1   63.01    1.06 
  -1  -5   1   64.53    1.06 
  -1  -5   1   62.26    1.06 
  -1  -5   1   59.66    1.32 
  -1  -5   1   62.48    1.03 
  -1  -5   1   62.82    1.11 
  -1  -5   1   60.23    0.95 
  -1  -5   1   61.04    1.07 
  -1  -5   1   64.97    1.08 
  -1  -5   1   60.06    0.99 
   0   5  -1  433.79    6.33 
   0   5  -1  425.30    6.40 
   0   5  -1  422.15    6.76 
   0   5  -1  436.22    6.58 
   0   5  -1  423.97    6.62 
   0   5  -1  425.75    6.54 
   0   5  -1  420.51    7.20 
   0   5  -1  426.95    6.64 
   0   5  -1  438.19    6.65 
   0   5  -1  440.09    6.36 
   0  -5   1  422.55    6.49 
   0  -5   1  431.88    6.54 
   0  -5   1  440.66    6.67 
   0  -5   1  420.81    6.52 
   0  -5   1  424.79    6.53 
   0  -5   1  409.69    7.44 
   0  -5   1  426.30    6.73 
   0  -5   1  430.93    6.68 
   0  -5   1  440.90    6.46 
   0  -5   1  423.92    6.41 
  -1   5  -1   40.24    0.85 
  -1   5  -1   41.72    0.76 
  -1   5  -1   40.99    0.77 
  -1   5  -1   42.30    0.79 
  -1   5  -1   41.23    0.69 
  -1   5  -1   43.52    0.83 
  -1   5  -1   40.42    0.80 
  -1   5  -1   42.48    0.72 
  -1   5  -1   41.33    0.74 
   1  -5   1   40.15    0.77 
   1  -5   1   42.05    1.08 
   1  -5   1   41.86    0.75 
   1  -5   1   41.96    0.72 
   1  -5   1   42.20    0.81 
   1  -5   1   40.97    0.83 
   1  -5   1   40.41    0.83 
   1  -5   1   40.04    0.67 
   1  -5   1   41.52    0.79 
   1  -5   1   45.91    0.75 
   1  -5   1   40.40    0.78 
  -2   5  -1   24.22    0.61 
  -2   5  -1   24.82    0.51 
  -2   5  -1   25.69    0.46 
  -2   5  -1   25.06    0.50 
  -2   5  -1   25.12    0.50 
  -2   5  -1   24.49    0.56 
  -2   5  -1   25.25    0.54 
   2  -5   1   25.35    0.61 
   2  -5   1   24.90    0.60 
   2  -5   1   24.80    0.57 
   2  -5   1   24.53    0.85 
   2  -5   1   26.44    0.49 
   2  -5   1   25.65    0.52 
   2  -5   1   25.03    0.58 
   2  -5   1   24.88    0.54 
   2  -5   1   25.95    0.60 
   2  -5   1   24.53    0.43 
  -3   5  -1  193.75    2.88 
  -3   5  -1  192.73    2.90 
  -3   5  -1  192.92    2.97 
  -3   5  -1  189.68    2.91 
  -3   5  -1  196.00    3.04 
  -3   5  -1  185.81    2.94 
  -3   5  -1  193.93    2.98 
  -3   5  -1  191.07    3.15 
  -3   5  -1  196.58    3.10 
  -3   5  -1  189.97    3.14 
   3  -5   1  195.39    3.10 
   3  -5   1  193.82    2.98 
   3  -5   1  192.43    3.06 
   3  -5   1  186.33    3.58 
   3  -5   1  191.33    3.11 
   3  -5   1  196.75    2.96 
   3  -5   1  178.31    2.87 
   3  -5   1  195.17    3.09 
   3  -5   1  196.85    3.06 
  -4   5  -1  127.27    2.01 
  -4   5  -1  126.35    1.96 
  -4   5  -1  124.24    2.16 
  -4   5  -1  128.59    2.12 
  -4   5  -1  124.86    2.04 
  -4   5  -1  123.96    2.02 
  -4   5  -1  124.27    2.26 
  -4   5  -1  127.05    2.23 
   4  -5   1  123.68    2.20 
   4  -5   1  127.21    2.14 
   4  -5   1  123.86    2.05 
   4  -5   1  124.48    2.16 
   4  -5   1  124.64    2.17 
   4  -5   1  123.76    2.72 
   4  -5   1  124.45    2.14 
   4  -5   1  125.93    2.01 
  -5   5  -1   59.84    1.09 
  -5   5  -1   59.26    1.13 
  -5   5  -1   60.64    1.20 
  -5   5  -1   61.85    1.31 
  -5   5  -1   60.08    1.36 
  -5   5  -1   60.48    1.05 
  -5   5  -1   60.57    1.25 
   5  -5   1   58.86    1.13 
   5  -5   1   60.58    1.28 
   5  -5   1   59.93    1.22 
   5  -5   1   60.14    1.24 
   5  -5   1   59.79    1.08 
   5  -5   1   60.54    1.26 
   5  -5   1   59.36    1.77 
   5  -5   1   59.78    1.24 
  -6   5  -1    3.92    0.22 
  -6   5  -1    4.56    0.31 
  -6   5  -1    3.86    0.30 
  -6   5  -1    4.07    0.39 
  -6   5  -1    4.41    0.28 
  -6   5  -1    3.93    0.36 
  -6   5  -1    3.74    0.32 
   6  -5   1    4.17    0.32 
   6  -5   1    4.38    0.34 
   6  -5   1    3.64    0.34 
   6  -5   1    4.03    0.30 
   6  -5   1    3.87    0.31 
   6  -5   1    3.55    0.21 
   6  -5   1    3.92    0.54 
   6  -5   1    3.82    0.26 
   6  -5   1    4.55    0.33 
  -7   5  -1   23.27    0.80 
  -7   5  -1   23.20    0.67 
  -7   5  -1   23.09    0.71 
  -7   5  -1   23.43    0.57 
  -7   5  -1   22.84    0.65 
  -7   5  -1   22.53    0.86 
  -7   5  -1   23.08    0.73 
   7  -5   1   22.58    0.70 
   7  -5   1   23.65    0.76 
   7  -5   1   23.02    0.78 
   7  -5   1   23.61    0.74 
   7  -5   1   22.82    0.75 
   7  -5   1   22.48    0.63 
   7  -5   1   22.52    1.18 
   7  -5   1   22.29    0.71 
  -8   5  -1   58.54    1.29 
  -8   5  -1   59.22    1.36 
  -8   5  -1   58.62    1.44 
  -8   5  -1   58.40    1.26 
  -8   5  -1   58.81    1.33 
   8  -5   1   60.66    1.42 
   8  -5   1   57.70    1.35 
   8  -5   1   59.96    1.35 
   8  -5   1   59.19    1.44 
   8  -5   1   58.56    1.40 
  -9   5  -1   12.00    0.58 
  -9   5  -1   11.47    0.53 
  -9   5  -1   12.55    0.60 
  -9   5  -1   12.55    0.67 
   9  -5   1   11.59    0.64 
   9  -5   1   11.63    0.60 
   9  -5   1   12.26    0.63 
   9  -5   1   11.90    0.57 
   9  -5   1   11.42    0.63 
 -10   5  -1    5.13    0.43 
 -10   5  -1    4.02    0.41 
 -10   5  -1    5.47    0.55 
 -10   5  -1    5.04    0.47 
  10  -5   1    4.99    0.43 
  10  -5   1    6.04    0.53 
  10  -5   1    5.57    0.48 
  10  -5   1    4.84    0.48 
 -11   5  -1   17.81    0.70 
 -11   5  -1   18.19    0.84 
 -11   5  -1   17.44    0.76 
  11  -5   1   17.05    0.78 
  11  -5   1   18.65    0.86 
  11  -5   1   18.18    0.81 
  11  -5   1   16.77    0.73 
 -14  -4   1    5.29    0.48 
  13   4  -1   56.26    1.47 
  13   4  -1   55.96    1.38 
  13   4  -1   56.09    1.50 
 -13  -4   1   56.91    1.29 
 -13  -4   1   54.30    1.22 
 -13  -4   1   56.96    1.38 
 -13  -4   1   55.84    1.42 
 -13  -4   1   49.54    1.81 
  12   4  -1    8.39    0.46 
  12   4  -1    8.71    0.51 
  12   4  -1    7.84    0.53 
  12   4  -1    8.74    0.56 
 -12  -4   1    7.58    0.49 
 -12  -4   1    8.23    0.54 
 -12  -4   1    8.63    0.42 
 -12  -4   1    8.77    0.43 
 -12  -4   1    8.36    0.51 
 -12  -4   1    8.33    0.45 
 -12  -4   1    8.20    0.45 
  11   4  -1   10.67    0.56 
  11   4  -1   10.21    0.45 
  11   4  -1   10.22    0.47 
  11   4  -1   10.06    0.51 
  11   4  -1   10.82    0.56 
 -11  -4   1   10.45    0.46 
 -11  -4   1    9.93    0.43 
 -11  -4   1    9.60    0.51 
 -11  -4   1   10.25    0.48 
 -11  -4   1   10.64    0.57 
 -11  -4   1   10.51    0.43 
 -11  -4   1    9.96    0.50 
  10   4  -1   76.84    1.54 
  10   4  -1   73.48    1.47 
  10   4  -1   76.13    1.59 
  10   4  -1   76.60    1.61 
  10   4  -1   74.19    1.44 
 -10  -4   1   76.02    1.50 
 -10  -4   1   75.90    1.57 
 -10  -4   1   77.11    1.76 
 -10  -4   1   75.62    1.43 
 -10  -4   1   76.19    1.45 
 -10  -4   1   74.11    1.61 
 -10  -4   1   75.05    1.53 
 -10  -4   1   76.37    1.60 
 -10  -4   1   74.71    1.40 
   9   4  -1   93.50    1.81 
   9   4  -1   97.67    1.84 
   9   4  -1   99.23    1.66 
   9   4  -1   94.22    1.82 
   9   4  -1   95.64    1.73 
   9   4  -1   94.87    1.77 
   9   4  -1   97.35    1.71 
  -9  -4   1   96.32    1.98 
  -9  -4   1   94.80    1.69 
  -9  -4   1   96.19    1.76 
  -9  -4   1   94.64    1.85 
  -9  -4   1   95.39    1.69 
  -9  -4   1   96.56    1.85 
  -9  -4   1   95.12    1.77 
  -9  -4   1   97.89    1.65 
   8   4  -1   33.96    0.76 
   8   4  -1   34.82    0.86 
   8   4  -1   35.05    0.85 
   8   4  -1   35.02    0.84 
   8   4  -1   34.48    0.85 
   8   4  -1   35.37    0.73 
   8   4  -1   33.60    0.80 
   8   4  -1   36.84    0.79 
   8   4  -1   33.84    0.75 
  -8  -4   1   35.08    0.75 
  -8  -4   1   36.00    0.72 
  -8  -4   1   34.22    0.86 
  -8  -4   1   35.58    0.95 
  -8  -4   1   33.84    0.75 
  -8  -4   1   35.69    0.82 
  -8  -4   1   35.00    0.81 
  -8  -4   1   35.49    0.87 
   7   4  -1   10.48    0.38 
   7   4  -1   10.58    0.31 
   7   4  -1   10.86    0.38 
   7   4  -1   10.45    0.36 
   7   4  -1   10.73    0.31 
   7   4  -1   11.00    0.35 
   7   4  -1   10.42    0.39 
   7   4  -1   10.94    0.41 
   7   4  -1   10.56    0.33 
   7   4  -1   10.60    0.36 
   7   4  -1   11.20    0.40 
  -7  -4   1   11.25    0.31 
  -7  -4   1   10.95    0.35 
  -7  -4   1   10.84    0.34 
  -7  -4   1   11.39    0.46 
  -7  -4   1   10.43    0.41 
  -7  -4   1   10.44    0.41 
  -7  -4   1   10.74    0.41 
  -7  -4   1   12.21    0.40 
  -7  -4   1   10.82    0.38 
   6   4  -1  263.92    4.01 
   6   4  -1  266.10    4.04 
   6   4  -1  266.97    4.11 
   6   4  -1  259.43    4.05 
   6   4  -1  263.59    3.96 
   6   4  -1  261.92    4.10 
   6   4  -1  266.36    4.18 
   6   4  -1  272.80    4.04 
   6   4  -1  267.85    4.07 
   6   4  -1  259.89    3.94 
   6   4  -1  271.04    4.09 
   6   4  -1  262.60    4.08 
  -6  -4   1  263.80    4.20 
  -6  -4   1  261.35    4.13 
  -6  -4   1  266.11    4.03 
  -6  -4   1  265.54    4.15 
  -6  -4   1  265.38    4.14 
  -6  -4   1  275.71    4.07 
  -6  -4   1  269.74    4.10 
  -6  -4   1  267.01    4.11 
  -6  -4   1  269.23    4.06 
  -6  -4   1  270.96    3.98 
   5   4  -1  135.96    2.12 
   5   4  -1  128.67    2.13 
   5   4  -1  132.07    2.17 
   5   4  -1  133.61    2.10 
   5   4  -1  138.83    2.14 
   5   4  -1  134.34    2.14 
   5   4  -1  135.79    2.22 
   5   4  -1  133.57    2.03 
  -5  -4   1  131.04    2.15 
  -5  -4   1  133.65    2.11 
  -5  -4   1  130.06    2.17 
  -5  -4   1  136.81    2.17 
  -5  -4   1  137.12    2.04 
  -5  -4   1  130.44    2.16 
  -5  -4   1  133.97    2.21 
  -5  -4   1  135.88    2.14 
  -5  -4   1  131.06    2.08 
   4   4  -1   43.30    0.87 
   4   4  -1   44.71    0.80 
   4   4  -1   43.79    0.78 
   4   4  -1   44.15    0.83 
   4   4  -1   45.18    0.75 
   4   4  -1   44.12    0.79 
   4   4  -1   45.23    0.88 
   4   4  -1   44.78    0.79 
   4   4  -1   45.57    0.80 
  -4  -4   1   43.07    0.82 
  -4  -4   1   42.76    0.82 
  -4  -4   1   43.75    0.79 
  -4  -4   1   44.33    0.71 
  -4  -4   1   43.67    0.83 
  -4  -4   1   45.48    0.87 
  -4  -4   1   44.70    0.76 
  -4  -4   1   45.04    0.81 
  -4  -4   1   43.18    0.83 
   3   4  -1  163.54    2.41 
   3   4  -1  161.62    2.38 
   3   4  -1  158.07    2.39 
   3   4  -1  159.26    2.49 
   3   4  -1  154.00    2.39 
   3   4  -1  153.64    2.37 
   3   4  -1  155.71    2.54 
   3   4  -1  155.00    2.39 
   3   4  -1  155.44    2.39 
   3   4  -1  151.80    2.39 
  -3  -4   1  162.66    2.42 
  -3  -4   1  163.42    2.53 
  -3  -4   1  155.47    2.40 
  -3  -4   1  153.52    2.47 
  -3  -4   1  155.17    2.43 
  -3  -4   1  153.57    2.44 
  -3  -4   1  159.04    2.36 
  -3  -4   1  152.69    2.42 
  -3  -4   1  154.29    2.41 
   2   4  -1  360.19    5.70 
   2   4  -1  374.10    5.57 
   2   4  -1  377.37    5.93 
   2   4  -1  382.61    5.53 
   2   4  -1  380.73    5.64 
   2   4  -1  367.92    5.71 
   2   4  -1  343.66    5.91 
   2   4  -1  361.23    5.93 
  -2  -4   1  375.05    5.90 
  -2  -4   1  368.84    5.73 
  -2  -4   1  374.52    5.61 
  -2  -4   1  384.06    5.83 
  -2  -4   1  373.72    5.63 
  -2  -4   1  384.37    5.68 
  -2  -4   1  395.08    5.98 
   1   4  -1  344.44    5.16 
   1   4  -1  332.74    5.13 
   1   4  -1  326.89    5.43 
   1   4  -1  355.36    5.28 
   1   4  -1  348.04    5.20 
   1   4  -1  336.48    5.14 
   1   4  -1  340.31    5.22 
   1   4  -1  341.27    5.24 
  -1  -4   1  345.04    5.44 
  -1  -4   1  349.29    5.31 
  -1  -4   1  352.03    5.37 
  -1  -4   1  337.07    5.24 
  -1  -4   1  349.31    5.36 
  -1  -4   1  341.19    6.00 
  -1  -4   1  348.94    5.22 
   0   4  -1   24.22    0.43 
   0   4  -1   25.86    0.51 
   0   4  -1   24.94    0.49 
   0   4  -1   24.90    0.42 
   0   4  -1   25.05    0.48 
   0   4  -1   24.15    0.62 
   0   4  -1   24.82    0.51 
   0   4  -1   23.99    0.47 
   0  -4   1   24.48    0.46 
   0  -4   1   25.32    0.50 
   0  -4   1   25.07    0.51 
   0  -4   1   24.20    0.69 
   0  -4   1   25.11    0.48 
   0  -4   1   25.55    0.53 
   0  -4   1   24.68    0.50 
   0  -4   1   24.31    0.80 
   0  -4   1   25.96    0.47 
   0  -4   1   25.06    0.45 
  -1   4  -1  110.41    2.02 
  -1   4  -1  108.25    1.65 
  -1   4  -1  105.93    1.78 
  -1   4  -1  105.48    1.63 
  -1   4  -1  109.74    1.72 
  -1   4  -1  104.82    1.68 
  -1   4  -1  108.74    1.68 
  -1   4  -1  109.85    1.76 
  -1   4  -1  105.59    1.74 
  -1   4  -1  109.36    1.71 
   1  -4   1  110.18    1.74 
   1  -4   1  108.63    1.73 
   1  -4   1  107.24    1.71 
   1  -4   1  108.71    1.68 
   1  -4   1  108.38    1.65 
   1  -4   1  108.73    1.68 
   1  -4   1  106.28    1.71 
   1  -4   1  105.83    1.76 
   1  -4   1  109.56    1.73 
   1  -4   1  108.79    1.76 
   1  -4   1  105.80    2.03 
  -2   4  -1  335.36    4.96 
  -2   4  -1  341.12    5.09 
  -2   4  -1  341.72    4.98 
  -2   4  -1  344.61    5.01 
  -2   4  -1  334.69    5.35 
  -2   4  -1  332.15    5.12 
  -2   4  -1  333.76    5.05 
  -2   4  -1  340.05    5.04 
   2  -4   1  335.09    5.05 
   2  -4   1  329.39    5.04 
   2  -4   1  326.22    5.58 
   2  -4   1  331.03    5.10 
   2  -4   1  339.58    5.02 
   2  -4   1  338.35    5.11 
   2  -4   1  336.12    5.23 
   2  -4   1  335.02    5.23 
   2  -4   1  338.26    5.05 
  -3   4  -1  156.78    2.60 
  -3   4  -1  155.89    2.58 
  -3   4  -1  158.06    2.43 
  -3   4  -1  152.35    2.37 
  -3   4  -1  151.04    2.36 
  -3   4  -1  158.62    2.43 
  -3   4  -1  156.85    2.49 
  -3   4  -1  154.84    2.40 
  -3   4  -1  161.97    2.54 
  -3   4  -1  160.06    2.37 
   3  -4   1  157.86    2.41 
   3  -4   1  154.88    2.43 
   3  -4   1  158.56    2.53 
   3  -4   1  152.31    2.43 
   3  -4   1  154.39    2.55 
   3  -4   1  157.82    2.53 
   3  -4   1  154.78    2.51 
   3  -4   1  156.49    3.00 
   3  -4   1  157.62    2.51 
   3  -4   1  157.51    2.33 
   3  -4   1  160.12    2.45 
  -4   4  -1   14.84    0.34 
  -4   4  -1   14.35    0.39 
  -4   4  -1   14.78    0.52 
  -4   4  -1   15.51    0.50 
  -4   4  -1   15.04    0.46 
  -4   4  -1   14.40    0.37 
   4  -4   1   14.83    0.45 
   4  -4   1   13.94    0.73 
   4  -4   1   14.46    0.46 
   4  -4   1   14.53    0.44 
   4  -4   1   15.33    0.36 
   4  -4   1   14.37    0.45 
   4  -4   1   15.18    0.40 
   4  -4   1   14.19    0.39 
   4  -4   1   14.23    0.47 
   4  -4   1   14.38    0.30 
  -5   4  -1   40.27    0.82 
  -5   4  -1   40.68    0.87 
  -5   4  -1   40.34    0.95 
  -5   4  -1   40.13    0.74 
  -5   4  -1   40.75    1.02 
  -5   4  -1   39.70    0.89 
  -5   4  -1   39.65    0.79 
  -5   4  -1   40.46    0.76 
   5  -4   1   39.17    0.90 
   5  -4   1   39.19    0.83 
   5  -4   1   37.99    0.82 
   5  -4   1   39.87    0.88 
   5  -4   1   40.12    0.89 
   5  -4   1   40.93    0.92 
   5  -4   1   40.22    1.36 
   5  -4   1   39.30    0.75 
   5  -4   1   40.71    0.94 
  -6   4  -1  124.63    2.08 
  -6   4  -1  120.88    2.12 
  -6   4  -1  125.85    2.11 
  -6   4  -1  123.52    2.18 
  -6   4  -1  122.11    2.25 
  -6   4  -1  124.94    1.99 
  -6   4  -1  123.97    2.15 
  -6   4  -1  122.43    2.36 
   6  -4   1  126.73    1.99 
   6  -4   1  121.14    2.20 
   6  -4   1  119.79    2.16 
   6  -4   1  120.58    2.88 
   6  -4   1  122.48    2.20 
   6  -4   1  125.40    2.19 
   6  -4   1  121.49    2.08 
   6  -4   1  122.64    2.11 
   6  -4   1  123.18    2.24 
   6  -4   1  123.19    2.16 
  -7   4  -1   59.50    1.10 
  -7   4  -1   58.51    1.46 
  -7   4  -1   58.50    1.34 
  -7   4  -1   58.62    1.27 
  -7   4  -1   59.00    1.25 
  -7   4  -1   59.99    1.19 
  -7   4  -1   58.06    1.18 
   7  -4   1   58.12    1.22 
   7  -4   1   60.01    1.32 
   7  -4   1   57.73    1.92 
   7  -4   1   60.57    1.26 
   7  -4   1   60.14    1.35 
   7  -4   1   58.92    1.27 
   7  -4   1   57.98    1.30 
   7  -4   1   57.94    1.18 
   7  -4   1   59.11    1.27 
  -8   4  -1    0.71    0.14 
  -8   4  -1    1.15    0.19 
  -8   4  -1    0.92    0.22 
  -8   4  -1    0.73    0.17 
  -8   4  -1    0.77    0.20 
   8  -4   1    1.08    0.18 
   8  -4   1    1.09    0.24 
   8  -4   1    1.05    0.22 
   8  -4   1    1.40    0.22 
   8  -4   1    0.86    0.22 
   8  -4   1    1.12    0.38 
   8  -4   1    1.14    0.20 
  -9   4  -1   11.74    0.62 
  -9   4  -1   11.97    0.57 
  -9   4  -1   11.72    0.53 
  -9   4  -1   12.38    0.57 
  -9   4  -1   11.89    0.44 
   9  -4   1   12.46    0.56 
   9  -4   1   12.02    0.56 
   9  -4   1   11.27    0.61 
   9  -4   1   11.34    0.60 
   9  -4   1   10.96    0.61 
   9  -4   1   11.45    0.60 
 -10   4  -1   37.24    1.15 
 -10   4  -1   38.07    1.05 
 -10   4  -1   38.90    1.01 
 -10   4  -1   36.92    1.06 
  10  -4   1   39.38    1.14 
  10  -4   1   39.41    1.18 
  10  -4   1   38.57    1.16 
  10  -4   1   38.40    1.13 
  10  -4   1   37.77    1.05 
 -11   4  -1   32.78    1.03 
 -11   4  -1   32.36    0.96 
 -11   4  -1   33.64    1.11 
  11  -4   1   33.21    1.12 
  11  -4   1   33.42    1.08 
  11  -4   1   33.52    1.08 
  11  -4   1   31.97    0.98 
  13   3  -1    2.27    0.38 
  13   3  -1    2.38    0.36 
  13   3  -1    2.52    0.32 
 -13  -3   1    2.79    0.30 
 -13  -3   1    2.34    0.34 
 -13  -3   1    2.33    0.53 
 -13  -3   1    1.80    0.28 
 -13  -3   1    2.25    0.29 
 -13  -3   1    2.20    0.27 
  12   3  -1   16.92    0.69 
  12   3  -1   16.46    0.62 
  12   3  -1   18.42    0.78 
  12   3  -1   16.50    0.74 
  12   3  -1   16.62    0.62 
 -12  -3   1   18.29    0.74 
 -12  -3   1   17.38    0.64 
 -12  -3   1   17.08    0.68 
 -12  -3   1   17.91    0.60 
 -12  -3   1   17.23    0.58 
 -12  -3   1   17.16    0.62 
 -12  -3   1   16.60    0.70 
  11   3  -1   50.06    1.11 
  11   3  -1   49.29    1.18 
  11   3  -1   51.25    1.29 
  11   3  -1   50.29    1.27 
  11   3  -1   47.70    1.10 
 -11  -3   1   50.32    1.08 
 -11  -3   1   47.99    1.21 
 -11  -3   1   49.29    1.23 
 -11  -3   1   48.68    1.06 
 -11  -3   1   49.28    1.10 
 -11  -3   1   50.45    1.20 
 -11  -3   1   49.18    1.13 
  10   3  -1   37.95    1.02 
  10   3  -1   38.80    0.83 
  10   3  -1   37.53    0.90 
  10   3  -1   38.66    0.90 
  10   3  -1   39.87    0.97 
  10   3  -1   39.81    1.03 
 -10  -3   1   38.29    0.99 
 -10  -3   1   38.80    0.93 
 -10  -3   1   38.53    1.15 
 -10  -3   1   38.57    0.86 
 -10  -3   1   39.56    0.89 
 -10  -3   1   36.04    0.94 
 -10  -3   1   39.12    1.06 
 -10  -3   1   37.96    0.86 
 -10  -3   1   38.17    1.00 
   9   3  -1    0.89    0.14 
   9   3  -1    1.18    0.17 
   9   3  -1    1.23    0.20 
   9   3  -1    0.68    0.16 
   9   3  -1    1.51    0.18 
   9   3  -1    1.04    0.19 
   9   3  -1    0.62    0.15 
  -9  -3   1    0.85    0.21 
  -9  -3   1    0.91    0.18 
  -9  -3   1    1.35    0.17 
  -9  -3   1    1.29    0.19 
  -9  -3   1    0.99    0.23 
  -9  -3   1    1.02    0.15 
  -9  -3   1    1.05    0.20 
  -9  -3   1    1.03    0.15 
  -9  -3   1    1.36    0.19 
   8   3  -1   54.69    1.10 
   8   3  -1   53.80    1.14 
   8   3  -1   53.15    1.05 
   8   3  -1   53.04    1.03 
   8   3  -1   53.55    1.11 
   8   3  -1   53.07    1.14 
   8   3  -1   54.49    1.00 
   8   3  -1   55.42    1.11 
   8   3  -1   54.02    1.05 
  -8  -3   1   53.62    1.17 
  -8  -3   1   52.50    1.14 
  -8  -3   1   52.56    1.02 
  -8  -3   1   54.76    1.27 
  -8  -3   1   53.44    1.09 
  -8  -3   1   53.01    1.03 
  -8  -3   1   53.78    1.01 
  -8  -3   1   52.97    1.08 
   7   3  -1   51.65    1.00 
   7   3  -1   51.19    1.03 
   7   3  -1   50.03    0.96 
   7   3  -1   51.29    0.92 
   7   3  -1   48.51    0.95 
   7   3  -1   49.57    0.99 
   7   3  -1   48.14    0.93 
   7   3  -1   49.80    1.02 
   7   3  -1   49.07    0.92 
  -7  -3   1   50.38    0.99 
  -7  -3   1   50.28    1.04 
  -7  -3   1   49.74    1.05 
  -7  -3   1   50.75    0.99 
  -7  -3   1   50.53    0.94 
  -7  -3   1   50.92    0.91 
  -7  -3   1   49.24    0.94 
  -7  -3   1   50.09    1.14 
   6   3  -1   50.12    0.95 
   6   3  -1   51.11    1.00 
   6   3  -1   50.80    0.91 
   6   3  -1   53.26    0.89 
   6   3  -1   52.09    0.98 
   6   3  -1   51.84    0.95 
   6   3  -1   53.62    0.96 
   6   3  -1   53.67    0.99 
   6   3  -1   52.30    0.93 
   6   3  -1   53.67    1.03 
  -6  -3   1   52.59    0.95 
  -6  -3   1   51.15    1.02 
  -6  -3   1   53.01    0.99 
  -6  -3   1   51.21    1.03 
  -6  -3   1   53.48    1.11 
  -6  -3   1   53.47    0.94 
  -6  -3   1   51.86    0.98 
  -6  -3   1   52.62    0.91 
   5   3  -1    3.83    0.17 
   5   3  -1    3.60    0.16 
   5   3  -1    4.21    0.21 
   5   3  -1    4.83    0.16 
   5   3  -1    3.65    0.16 
   5   3  -1    3.77    0.19 
   5   3  -1    4.42    0.20 
   5   3  -1    3.93    0.19 
   5   3  -1    3.83    0.14 
  -5  -3   1    3.52    0.19 
  -5  -3   1    4.28    0.24 
  -5  -3   1    4.40    0.17 
  -5  -3   1    3.65    0.18 
  -5  -3   1    4.03    0.15 
  -5  -3   1    3.11    0.19 
  -5  -3   1    3.52    0.17 
  -5  -3   1    3.60    0.20 
   4   3  -1  209.98    3.19 
   4   3  -1  214.85    3.26 
   4   3  -1  213.32    3.16 
   4   3  -1  212.92    3.18 
   4   3  -1  204.16    3.16 
   4   3  -1  217.19    3.19 
   4   3  -1  204.58    3.32 
   4   3  -1  210.78    3.20 
   4   3  -1  205.50    3.10 
   4   3  -1  205.35    3.19 
   4   3  -1  214.97    3.26 
  -4  -3   1  204.29    3.20 
  -4  -3   1  214.57    3.20 
  -4  -3   1  211.93    3.12 
  -4  -3   1  217.35    3.22 
  -4  -3   1  207.29    3.22 
  -4  -3   1  205.31    3.40 
  -4  -3   1  214.16    3.15 
  -4  -3   1  204.40    3.21 
  -4  -3   1  211.20    3.17 
   3   3  -1  536.52    8.21 
   3   3  -1  540.81    8.07 
   3   3  -1  518.77    8.51 
   3   3  -1  544.63    8.38 
   3   3  -1  542.88    8.28 
   3   3  -1  547.41    8.13 
   3   3  -1  525.64    8.18 
   3   3  -1  534.19    8.19 
   3   3  -1  541.33    8.01 
   3   3  -1  519.94    8.07 
   3   3  -1  527.43    8.23 
  -3  -3   1  554.76    8.48 
  -3  -3   1  538.84    8.19 
  -3  -3   1  535.47    8.21 
  -3  -3   1  543.92    8.39 
  -3  -3   1  530.47    8.31 
  -3  -3   1  548.49    8.06 
  -3  -3   1  536.22    8.42 
   2   3  -1  362.54    5.48 
   2   3  -1  370.17    5.66 
   2   3  -1  343.65    5.56 
   2   3  -1  356.01    5.52 
   2   3  -1  354.53    5.45 
   2   3  -1  345.78    5.97 
   2   3  -1  359.67    5.53 
   2   3  -1  359.78    5.49 
  -2  -3   1  371.93    5.58 
  -2  -3   1  364.43    5.50 
  -2  -3   1  355.95    5.54 
  -2  -3   1  376.45    5.91 
  -2  -3   1  365.69    5.41 
  -2  -3   1  375.21    5.57 
  -2  -3   1  347.80    5.44 
  -2  -3   1  357.20    5.55 
   1   3  -1   34.71    0.59 
   1   3  -1   33.02    0.56 
   1   3  -1   34.46    0.63 
   1   3  -1   33.26    0.62 
   1   3  -1   32.27    0.57 
  -1  -3   1   35.30    0.69 
  -1  -3   1   34.78    0.58 
  -1  -3   1   34.80    0.61 
  -1  -3   1   33.64    0.60 
  -1  -3   1   34.57    0.60 
  -1  -3   1   33.31    0.59 
   0   3  -1  110.25    1.67 
   0   3  -1  106.13    1.72 
   0   3  -1  107.37    1.81 
   0   3  -1  108.90    1.70 
   0   3  -1  108.57    1.69 
   0   3  -1  105.07    1.66 
   0   3  -1  112.46    1.67 
   0   3  -1  110.72    1.89 
   0   3  -1  110.20    1.67 
   0   3  -1  106.41    1.66 
   0  -3   1  108.79    1.68 
   0  -3   1  109.04    1.65 
   0  -3   1  109.88    1.68 
   0  -3   1  113.78    1.70 
   0  -3   1  104.70    1.90 
   0  -3   1  105.44    1.64 
   0  -3   1  110.86    1.71 
   0  -3   1  111.95    1.80 
   0  -3   1  108.85    1.66 
   0  -3   1  104.92    1.65 
   0  -3   1  111.81    1.69 
  -1   3  -1  253.52    3.84 
  -1   3  -1  264.75    4.26 
  -1   3  -1  254.45    3.85 
  -1   3  -1  249.78    4.08 
  -1   3  -1  260.00    3.84 
  -1   3  -1  251.48    4.10 
  -1   3  -1  264.16    3.87 
  -1   3  -1  261.62    3.80 
   1  -3   1  254.52    4.60 
   1  -3   1  257.17    3.81 
   1  -3   1  258.16    3.93 
   1  -3   1  253.26    3.84 
   1  -3   1  265.44    4.02 
   1  -3   1  253.19    3.95 
   1  -3   1  258.77    4.13 
   1  -3   1  249.30    3.84 
   1  -3   1  264.79    3.99 
   1  -3   1  259.34    3.98 
   1  -3   1  262.43    3.94 
   1  -3   1  254.04    3.90 
  -2   3  -1  228.89    3.40 
  -2   3  -1  230.08    3.43 
  -2   3  -1  235.34    3.81 
  -2   3  -1  219.41    3.65 
  -2   3  -1  228.44    3.34 
  -2   3  -1  230.22    3.47 
  -2   3  -1  228.31    3.39 
  -2   3  -1  222.79    3.50 
  -2   3  -1  221.62    3.36 
  -2   3  -1  221.80    3.38 
   2  -3   1  230.68    3.47 
   2  -3   1  223.10    3.81 
   2  -3   1  226.36    3.40 
   2  -3   1  235.39    3.41 
   2  -3   1  228.46    3.46 
   2  -3   1  228.69    3.49 
   2  -3   1  228.31    3.44 
   2  -3   1  218.84    3.38 
   2  -3   1  222.53    3.44 
   2  -3   1  230.16    3.56 
   2  -3   1  226.63    3.49 
  -3   3  -1    1.26    0.09 
  -3   3  -1    0.97    0.12 
  -3   3  -1    1.26    0.08 
  -3   3  -1    0.98    0.10 
  -3   3  -1    0.82    0.09 
  -3   3  -1    1.01    0.14 
  -3   3  -1    1.00    0.11 
  -3   3  -1    1.04    0.09 
  -3   3  -1    1.33    0.12 
   3  -3   1    1.37    0.13 
   3  -3   1    0.93    0.08 
   3  -3   1    0.87    0.20 
   3  -3   1    1.02    0.07 
   3  -3   1    1.14    0.11 
   3  -3   1    0.84    0.11 
   3  -3   1    0.58    0.08 
   3  -3   1    1.21    0.16 
   3  -3   1    0.94    0.10 
   3  -3   1    0.96    0.12 
   3  -3   1    0.99    0.10 
   3  -3   1    0.76    0.10 
  -4   3  -1  181.31    3.00 
  -4   3  -1  182.95    2.80 
  -4   3  -1  177.24    2.80 
  -4   3  -1  180.55    2.76 
  -4   3  -1  183.69    2.74 
  -4   3  -1  183.47    2.85 
  -4   3  -1  182.51    2.88 
  -4   3  -1  179.57    2.92 
   4  -3   1  184.53    2.88 
   4  -3   1  175.62    2.92 
   4  -3   1  179.03    3.43 
   4  -3   1  186.25    2.87 
   4  -3   1  174.08    2.81 
   4  -3   1  178.79    2.78 
   4  -3   1  182.14    2.75 
   4  -3   1  178.02    2.87 
   4  -3   1  181.13    2.82 
   4  -3   1  176.65    2.75 
   4  -3   1  185.86    2.70 
   4  -3   1  182.58    2.90 
  -5   3  -1  190.23    3.00 
  -5   3  -1  193.78    2.93 
  -5   3  -1  193.00    3.00 
  -5   3  -1  192.60    3.08 
  -5   3  -1  197.22    3.27 
  -5   3  -1  189.99    3.05 
  -5   3  -1  191.16    3.14 
   5  -3   1  190.94    3.02 
   5  -3   1  192.11    3.10 
   5  -3   1  195.14    2.93 
   5  -3   1  193.16    3.08 
   5  -3   1  187.59    3.14 
   5  -3   1  192.39    3.04 
   5  -3   1  187.27    3.74 
   5  -3   1  190.03    3.11 
   5  -3   1  193.34    3.08 
  -6   3  -1   33.24    0.73 
  -6   3  -1   33.62    0.94 
  -6   3  -1   32.78    0.84 
  -6   3  -1   33.32    0.73 
  -6   3  -1   33.56    0.78 
  -6   3  -1   33.38    0.67 
  -6   3  -1   32.58    0.79 
  -6   3  -1   33.50    0.73 
   6  -3   1   32.97    0.85 
   6  -3   1   33.35    0.82 
   6  -3   1   33.65    0.78 
   6  -3   1   33.29    0.65 
   6  -3   1   31.87    0.74 
   6  -3   1   33.60    1.29 
   6  -3   1   33.07    0.79 
   6  -3   1   32.85    0.81 
   6  -3   1   33.79    0.80 
   6  -3   1   32.03    0.76 
  -7   3  -1    0.87    0.16 
  -7   3  -1    0.81    0.22 
  -7   3  -1    0.92    0.18 
  -7   3  -1    1.00    0.14 
  -7   3  -1    1.02    0.17 
  -7   3  -1    1.75    0.21 
  -7   3  -1    1.27    0.18 
  -7   3  -1    0.67    0.18 
   7  -3   1    0.90    0.18 
   7  -3   1    0.99    0.16 
   7  -3   1    0.94    0.17 
   7  -3   1    1.19    0.21 
   7  -3   1    1.27    0.19 
   7  -3   1    1.39    0.37 
   7  -3   1    1.18    0.18 
   7  -3   1    1.34    0.20 
  -8   3  -1   40.83    0.84 
  -8   3  -1   39.05    1.18 
  -8   3  -1   39.81    0.96 
  -8   3  -1   38.96    0.96 
  -8   3  -1   38.05    1.03 
  -8   3  -1   39.40    0.91 
   8  -3   1   39.71    1.02 
   8  -3   1   40.37    1.06 
   8  -3   1   39.15    0.95 
   8  -3   1   38.47    1.01 
   8  -3   1   39.27    0.92 
   8  -3   1   39.87    0.97 
   8  -3   1   40.42    1.00 
   8  -3   1   37.92    1.58 
  -9   3  -1   97.52    1.89 
  -9   3  -1   95.56    1.99 
  -9   3  -1   97.37    1.74 
  -9   3  -1   97.83    1.84 
  -9   3  -1   99.25    1.92 
   9  -3   1   98.45    1.85 
   9  -3   1   97.64    1.90 
   9  -3   1   96.11    1.98 
   9  -3   1   99.24    2.04 
   9  -3   1   97.64    1.95 
   9  -3   1   97.39    1.92 
   9  -3   1   97.06    1.98 
   9  -3   1   99.29    2.00 
 -10   3  -1   10.50    0.51 
 -10   3  -1   10.94    0.63 
 -10   3  -1   10.46    0.61 
 -10   3  -1   10.11    0.55 
 -10   3  -1   11.03    0.45 
  10  -3   1   11.60    0.63 
  10  -3   1   11.38    0.61 
  10  -3   1   10.88    0.60 
  10  -3   1   10.83    0.50 
  10  -3   1   11.73    0.54 
  10  -3   1   10.81    0.59 
 -11   3  -1    3.62    0.42 
 -11   3  -1    3.20    0.30 
 -11   3  -1    3.52    0.37 
 -11   3  -1    3.83    0.36 
  11  -3   1    3.61    0.40 
  11  -3   1    3.93    0.43 
  11  -3   1    3.37    0.35 
  11  -3   1    3.53    0.40 
 -12   3  -1   14.37    0.64 
 -12   3  -1   15.62    0.72 
 -12   3  -1   15.97    0.82 
  12  -3   1   15.22    0.79 
  12  -3   1   15.28    0.66 
  12  -3   1   16.13    0.77 
  12  -3   1   15.65    0.77 
  13   2  -1   19.56    0.75 
  13   2  -1   18.86    0.83 
  13   2  -1   20.26    0.87 
 -13  -2   1   19.51    0.70 
 -13  -2   1   19.94    0.78 
 -13  -2   1   19.25    0.79 
 -13  -2   1   19.26    0.69 
  12   2  -1   64.61    1.58 
  12   2  -1   65.61    1.41 
  12   2  -1   67.68    1.61 
  12   2  -1   63.46    1.46 
 -12  -2   1   64.76    1.37 
 -12  -2   1   63.81    1.50 
 -12  -2   1   63.97    1.48 
 -12  -2   1   63.19    1.51 
 -12  -2   1   62.41    1.31 
 -12  -2   1   65.37    1.38 
 -12  -2   1   63.31    1.39 
  11   2  -1    3.29    0.36 
  11   2  -1    4.33    0.34 
  11   2  -1    4.34    0.32 
  11   2  -1    4.90    0.43 
  11   2  -1    4.08    0.37 
 -11  -2   1    4.31    0.38 
 -11  -2   1    4.20    0.30 
 -11  -2   1    4.06    0.33 
 -11  -2   1    4.72    0.34 
 -11  -2   1    4.56    0.34 
 -11  -2   1    3.87    0.39 
 -11  -2   1    4.56    0.40 
  10   2  -1    6.44    0.37 
  10   2  -1    6.52    0.34 
  10   2  -1    5.66    0.41 
  10   2  -1    6.66    0.36 
  10   2  -1    7.35    0.45 
  10   2  -1    6.89    0.40 
 -10  -2   1    6.33    0.34 
 -10  -2   1    6.88    0.35 
 -10  -2   1    6.36    0.40 
 -10  -2   1    6.28    0.41 
 -10  -2   1    7.20    0.38 
 -10  -2   1    6.43    0.42 
 -10  -2   1    6.80    0.33 
   9   2  -1  138.82    2.36 
   9   2  -1  134.97    2.45 
   9   2  -1  135.69    2.44 
   9   2  -1  138.09    2.24 
   9   2  -1  139.72    2.39 
   9   2  -1  137.59    2.46 
   9   2  -1  138.83    2.30 
   9   2  -1  136.31    2.34 
  -9  -2   1  138.51    2.52 
  -9  -2   1  137.04    2.30 
  -9  -2   1  138.67    2.29 
  -9  -2   1  137.15    2.43 
  -9  -2   1  136.12    2.38 
  -9  -2   1  137.23    2.28 
  -9  -2   1  135.26    2.44 
  -9  -2   1  136.14    2.64 
  -9  -2   1  135.99    2.34 
   8   2  -1  104.64    1.83 
   8   2  -1  105.49    1.91 
   8   2  -1  106.34    1.86 
   8   2  -1  105.83    1.92 
   8   2  -1  102.95    1.82 
   8   2  -1  108.86    1.87 
   8   2  -1  108.78    1.89 
   8   2  -1  107.99    1.75 
   8   2  -1  106.49    1.80 
   8   2  -1  105.45    1.92 
  -8  -2   1  104.97    1.78 
  -8  -2   1  102.31    1.78 
  -8  -2   1  104.98    1.91 
  -8  -2   1  104.88    1.97 
  -8  -2   1  105.96    2.08 
  -8  -2   1  103.55    1.85 
  -8  -2   1  103.54    1.77 
  -8  -2   1  104.49    1.90 
  -8  -2   1  105.62    1.84 
   7   2  -1  107.37    1.73 
   7   2  -1  107.53    1.81 
   7   2  -1  106.22    1.85 
   7   2  -1  105.71    1.86 
   7   2  -1  109.86    1.83 
   7   2  -1  106.27    1.81 
   7   2  -1  102.95    1.77 
   7   2  -1  104.51    1.76 
   7   2  -1  103.21    1.78 
  -7  -2   1  105.38    2.00 
  -7  -2   1  104.48    1.75 
  -7  -2   1  103.47    1.85 
  -7  -2   1  107.35    1.81 
  -7  -2   1  107.26    1.91 
  -7  -2   1  105.98    1.80 
  -7  -2   1  107.73    1.75 
  -7  -2   1  105.76    1.75 
   6   2  -1  102.33    1.59 
   6   2  -1  102.04    1.76 
   6   2  -1  100.58    1.69 
   6   2  -1   99.76    1.66 
   6   2  -1  103.06    1.71 
   6   2  -1  105.59    1.67 
   6   2  -1  103.89    1.75 
   6   2  -1  103.73    1.76 
   6   2  -1  103.96    1.69 
   6   2  -1  102.61    1.73 
   6   2  -1  107.16    1.75 
  -6  -2   1  106.07    1.69 
  -6  -2   1  100.40    1.77 
  -6  -2   1  103.18    1.80 
  -6  -2   1  103.84    1.73 
  -6  -2   1  106.26    1.61 
  -6  -2   1  107.16    1.67 
  -6  -2   1  106.04    1.74 
  -6  -2   1  104.31    1.89 
  -6  -2   1  103.74    1.69 
   5   2  -1  155.16    2.47 
   5   2  -1  156.52    2.45 
   5   2  -1  156.09    2.43 
   5   2  -1  156.01    2.47 
   5   2  -1  158.25    2.42 
   5   2  -1  157.01    2.41 
   5   2  -1  157.61    2.40 
   5   2  -1  155.23    2.47 
   5   2  -1  152.29    2.41 
   5   2  -1  158.06    2.35 
   5   2  -1  161.16    2.47 
  -5  -2   1  157.83    2.45 
  -5  -2   1  156.35    2.46 
  -5  -2   1  154.27    2.49 
  -5  -2   1  159.47    2.42 
  -5  -2   1  157.46    2.41 
  -5  -2   1  158.84    2.40 
  -5  -2   1  152.76    2.51 
  -5  -2   1  155.67    2.58 
   4   2  -1  453.37    7.21 
   4   2  -1  467.25    7.22 
   4   2  -1  475.07    7.39 
   4   2  -1  454.95    6.96 
   4   2  -1  461.03    6.88 
   4   2  -1  468.89    7.21 
   4   2  -1  468.24    7.02 
   4   2  -1  468.71    7.08 
   4   2  -1  457.78    7.09 
   4   2  -1  468.99    7.25 
   4   2  -1  451.49    7.12 
  -4  -2   1  453.18    7.54 
  -4  -2   1  470.69    7.10 
  -4  -2   1  467.51    7.03 
  -4  -2   1  469.20    7.08 
  -4  -2   1  477.37    6.94 
  -4  -2   1  457.23    7.09 
  -4  -2   1  469.12    7.22 
  -4  -2   1  460.73    7.25 
  -4  -2   1  443.91    7.19 
   3   2  -1   25.66    0.47 
   3   2  -1   26.70    0.51 
   3   2  -1   25.24    0.46 
   3   2  -1   26.06    0.49 
   3   2  -1   24.70    0.46 
   3   2  -1   25.09    0.48 
   3   2  -1   25.11    0.48 
   3   2  -1   27.90    0.53 
  -3  -2   1   25.42    0.45 
  -3  -2   1   26.18    0.48 
  -3  -2   1   25.50    0.47 
  -3  -2   1   25.20    0.43 
  -3  -2   1   24.80    0.49 
  -3  -2   1   25.03    0.49 
  -3  -2   1   25.05    0.52 
  -3  -2   1   26.31    0.48 
  -3  -2   1   25.48    0.69 
   2   2  -1   55.32    0.87 
   2   2  -1   55.17    0.88 
   2   2  -1   55.56    0.92 
   2   2  -1   53.32    0.87 
   2   2  -1   53.71    0.92 
   2   2  -1   53.16    0.88 
  -2  -2   1   56.10    0.88 
  -2  -2   1   53.07    0.89 
  -2  -2   1   56.41    0.92 
  -2  -2   1   54.33    0.89 
  -2  -2   1   57.11    0.85 
  -2  -2   1   55.95    0.87 
  -2  -2   1   55.79    0.89 
   1   2  -1  814.91   12.57 
   1   2  -1  844.45   12.52 
   0   2  -1  131.41    2.12 
   0   2  -1  129.11    2.01 
   0   2  -1  124.98    1.97 
   0  -2   1  128.20    1.95 
   0  -2   1  130.53    1.99 
   0  -2   1  130.24    1.94 
   0  -2   1  134.54    2.00 
   0  -2   1  123.26    2.37 
   0  -2   1  129.68    1.98 
   0  -2   1  131.90    2.07 
   0  -2   1  131.75    2.02 
  -1   2  -1   23.33    0.42 
  -1   2  -1   23.05    0.42 
  -1   2  -1   24.76    0.61 
  -1   2  -1   22.42    0.46 
  -1   2  -1   22.72    0.40 
  -1   2  -1   23.00    0.45 
   1  -2   1   24.08    0.45 
   1  -2   1   23.36    0.41 
   1  -2   1   23.57    0.45 
   1  -2   1   23.38    0.50 
   1  -2   1   23.22    0.39 
   1  -2   1   24.85    0.62 
   1  -2   1   24.07    0.43 
   1  -2   1   23.43    0.44 
   1  -2   1   23.35    0.43 
   1  -2   1   22.29    0.42 
  -2   2  -1  220.54    3.76 
  -2   2  -1  229.78    3.41 
  -2   2  -1  226.99    3.37 
  -2   2  -1  225.66    3.38 
  -2   2  -1  223.44    3.55 
  -2   2  -1  229.67    3.33 
  -2   2  -1  215.65    3.36 
  -2   2  -1  227.86    3.35 
  -2   2  -1  239.28    3.74 
   2  -2   1  219.71    3.35 
   2  -2   1  222.99    3.47 
   2  -2   1  230.39    3.38 
   2  -2   1  224.86    3.51 
   2  -2   1  222.95    3.41 
   2  -2   1  214.72    4.22 
   2  -2   1  221.87    3.35 
   2  -2   1  233.31    3.40 
   2  -2   1  227.76    3.43 
   2  -2   1  236.78    3.48 
   2  -2   1  227.54    3.62 
   2  -2   1  224.42    3.51 
  -3   2  -1  477.15    7.12 
  -3   2  -1  477.05    7.64 
  -3   2  -1  489.94    7.14 
  -3   2  -1  485.01    7.14 
  -3   2  -1  485.01    7.39 
  -3   2  -1  470.19    7.64 
  -3   2  -1  495.06    7.13 
  -3   2  -1  470.57    7.27 
   3  -2   1  470.92    7.66 
   3  -2   1  482.12    7.18 
   3  -2   1  470.63    7.50 
   3  -2   1  477.18    7.35 
   3  -2   1  469.73    7.44 
   3  -2   1  488.71    7.56 
   3  -2   1  462.25    7.37 
   3  -2   1  480.92    7.09 
   3  -2   1  476.83    7.17 
   3  -2   1  471.65    8.59 
   3  -2   1  490.60    7.47 
   3  -2   1  476.85    7.34 
  -4   2  -1  249.30    3.92 
  -4   2  -1  259.17    3.78 
  -4   2  -1  252.13    4.03 
  -4   2  -1  247.32    3.85 
  -4   2  -1  255.98    3.83 
  -4   2  -1  255.60    3.87 
  -4   2  -1  261.18    3.90 
   4  -2   1  258.75    3.93 
   4  -2   1  266.87    3.75 
   4  -2   1  252.79    3.83 
   4  -2   1  252.31    3.77 
   4  -2   1  251.20    3.93 
   4  -2   1  252.01    3.90 
   4  -2   1  254.62    3.89 
   4  -2   1  260.00    3.92 
   4  -2   1  249.50    3.77 
   4  -2   1  254.23    3.89 
   4  -2   1  244.81    3.85 
   4  -2   1  247.43    4.44 
   4  -2   1  250.15    3.85 
  -5   2  -1    6.77    0.22 
  -5   2  -1    7.03    0.31 
  -5   2  -1    6.84    0.28 
  -5   2  -1    6.67    0.28 
  -5   2  -1    6.57    0.26 
  -5   2  -1    7.09    0.27 
  -5   2  -1    6.84    0.25 
  -5   2  -1    6.23    0.35 
   5  -2   1    6.64    0.31 
   5  -2   1    6.79    0.28 
   5  -2   1    6.25    0.27 
   5  -2   1    7.10    0.29 
   5  -2   1    6.69    0.29 
   5  -2   1    6.83    0.21 
   5  -2   1    6.78    0.30 
   5  -2   1    7.26    0.29 
   5  -2   1    6.76    0.20 
   5  -2   1    7.11    0.27 
   5  -2   1    6.14    0.52 
   5  -2   1    7.17    0.29 
   5  -2   1    6.80    0.25 
  -6   2  -1   26.28    0.64 
  -6   2  -1   26.03    0.55 
  -6   2  -1   25.92    0.58 
  -6   2  -1   25.94    0.62 
  -6   2  -1   25.50    0.60 
  -6   2  -1   25.99    0.79 
  -6   2  -1   26.13    0.64 
  -6   2  -1   26.27    0.68 
   6  -2   1   26.97    0.64 
   6  -2   1   26.15    0.52 
   6  -2   1   26.33    1.10 
   6  -2   1   26.12    0.67 
   6  -2   1   27.24    0.65 
   6  -2   1   26.21    0.71 
   6  -2   1   26.09    0.68 
   6  -2   1   25.19    0.62 
   6  -2   1   24.28    0.63 
   6  -2   1   25.56    0.65 
  -7   2  -1  133.83    2.25 
  -7   2  -1  133.24    2.28 
  -7   2  -1  130.93    2.34 
  -7   2  -1  134.12    2.16 
  -7   2  -1  133.81    2.23 
  -7   2  -1  135.28    2.28 
  -7   2  -1  135.48    2.55 
  -7   2  -1  137.02    2.18 
   7  -2   1  130.71    2.27 
   7  -2   1  133.26    2.39 
   7  -2   1  133.18    2.34 
   7  -2   1  131.27    2.35 
   7  -2   1  134.10    2.31 
   7  -2   1  132.22    2.29 
   7  -2   1  133.14    3.11 
   7  -2   1  135.09    2.12 
   7  -2   1  128.84    2.25 
  -8   2  -1   39.43    1.15 
  -8   2  -1   39.20    0.90 
  -8   2  -1   38.97    0.93 
  -8   2  -1   39.55    0.92 
  -8   2  -1   37.35    0.87 
  -8   2  -1   39.99    0.83 
  -8   2  -1   37.38    0.97 
  -8   2  -1   38.62    0.82 
   8  -2   1   38.91    0.99 
   8  -2   1   39.19    0.96 
   8  -2   1   39.00    1.56 
   8  -2   1   38.72    0.95 
   8  -2   1   37.85    0.97 
   8  -2   1   39.70    0.92 
   8  -2   1   38.32    0.90 
   8  -2   1   39.71    1.02 
  -9   2  -1    5.97    0.32 
  -9   2  -1    5.73    0.37 
  -9   2  -1    6.10    0.37 
  -9   2  -1    6.27    0.41 
  -9   2  -1    6.28    0.44 
   9  -2   1    6.83    0.38 
   9  -2   1    6.73    0.38 
   9  -2   1    6.98    0.45 
   9  -2   1    6.17    0.44 
   9  -2   1    6.52    0.42 
   9  -2   1    6.43    0.43 
   9  -2   1    6.58    0.43 
   9  -2   1    6.87    0.43 
 -10   2  -1   28.50    0.74 
 -10   2  -1   29.21    0.94 
 -10   2  -1   28.81    0.88 
 -10   2  -1   29.50    0.82 
  10  -2   1   30.28    0.85 
  10  -2   1   29.16    0.93 
  10  -2   1   31.06    0.98 
  10  -2   1   28.54    0.82 
  10  -2   1   29.52    0.93 
  10  -2   1   29.41    0.91 
  10  -2   1   29.87    0.95 
 -11   2  -1   43.99    1.24 
 -11   2  -1   43.67    1.11 
 -11   2  -1   44.79    1.19 
 -11   2  -1   44.50    1.03 
  11  -2   1   44.59    1.26 
  11  -2   1   44.15    1.12 
  11  -2   1   44.88    1.13 
  11  -2   1   45.84    1.27 
  11  -2   1   46.29    1.25 
 -12   2  -1   27.90    1.01 
 -12   2  -1   28.45    0.81 
 -12   2  -1   28.89    0.89 
 -12   2  -1   29.26    0.95 
  12  -2   1   30.34    1.05 
  12  -2   1   29.05    0.89 
  12  -2   1   27.96    1.02 
  12  -2   1   29.63    1.02 
  13   1  -1    7.31    0.49 
  13   1  -1    8.14    0.60 
 -13  -1   1    7.72    0.47 
 -13  -1   1    7.25    0.55 
 -13  -1   1    7.86    0.52 
 -13  -1   1    7.47    0.47 
  12   1  -1    0.72    0.26 
  12   1  -1    0.70    0.22 
  12   1  -1    0.44    0.21 
  12   1  -1    0.32    0.23 
 -12  -1   1    0.75    0.18 
 -12  -1   1    0.42    0.20 
 -12  -1   1    0.26    0.22 
 -12  -1   1    0.69    0.20 
 -12  -1   1    0.93    0.22 
  11   1  -1   13.40    0.57 
  11   1  -1   13.40    0.65 
  11   1  -1   14.45    0.60 
  11   1  -1   14.11    0.56 
  11   1  -1   14.50    0.64 
  11   1  -1   14.56    0.66 
 -11  -1   1   13.15    0.59 
 -11  -1   1   14.11    0.54 
 -11  -1   1   12.98    0.62 
 -11  -1   1   13.85    0.59 
 -11  -1   1   14.09    0.54 
 -11  -1   1   14.05    0.49 
 -11  -1   1   13.72    0.52 
  10   1  -1   78.37    1.45 
  10   1  -1   78.35    1.54 
  10   1  -1   78.27    1.56 
  10   1  -1   79.77    1.67 
  10   1  -1   79.86    1.67 
  10   1  -1   77.92    1.65 
  10   1  -1   75.37    1.58 
 -10  -1   1   79.12    1.50 
 -10  -1   1   75.80    1.58 
 -10  -1   1   78.65    1.48 
 -10  -1   1   76.38    1.63 
 -10  -1   1   78.03    1.52 
 -10  -1   1   75.35    1.56 
 -10  -1   1   77.44    1.45 
   9   1  -1   61.62    1.29 
   9   1  -1   63.13    1.35 
   9   1  -1   62.39    1.27 
   9   1  -1   62.55    1.18 
   9   1  -1   60.38    1.33 
   9   1  -1   62.90    1.36 
   9   1  -1   65.11    1.15 
   9   1  -1   63.35    1.26 
  -9  -1   1   61.53    1.18 
  -9  -1   1   62.29    1.52 
  -9  -1   1   61.72    1.33 
  -9  -1   1   60.62    1.28 
  -9  -1   1   61.51    1.24 
  -9  -1   1   61.37    1.30 
  -9  -1   1   60.14    1.19 
  -9  -1   1   61.34    1.20 
   8   1  -1    0.59    0.15 
   8   1  -1    0.33    0.10 
   8   1  -1    0.47    0.13 
   8   1  -1    0.33    0.12 
   8   1  -1    0.75    0.16 
   8   1  -1    0.76    0.16 
   8   1  -1    0.35    0.10 
   8   1  -1    0.04    0.10 
  -8  -1   1    0.70    0.12 
  -8  -1   1    0.26    0.14 
  -8  -1   1    0.37    0.19 
  -8  -1   1    0.26    0.11 
  -8  -1   1    0.66    0.19 
  -8  -1   1    0.13    0.10 
  -8  -1   1    0.34    0.12 
  -8  -1   1    0.33    0.11 
  -8  -1   1    0.94    0.17 
   7   1  -1   23.12    0.51 
   7   1  -1   22.77    0.57 
   7   1  -1   23.33    0.55 
   7   1  -1   23.84    0.61 
   7   1  -1   23.43    0.53 
   7   1  -1   22.29    0.62 
   7   1  -1   23.41    0.58 
   7   1  -1   22.37    0.62 
   7   1  -1   22.97    0.62 
   7   1  -1   22.66    0.58 
  -7  -1   1   24.32    0.51 
  -7  -1   1   23.73    0.73 
  -7  -1   1   23.42    0.54 
  -7  -1   1   23.53    0.54 
  -7  -1   1   23.00    0.63 
  -7  -1   1   22.13    0.58 
  -7  -1   1   22.95    0.57 
  -7  -1   1   22.87    0.61 
   6   1  -1   65.43    1.12 
   6   1  -1   70.04    1.28 
   6   1  -1   70.63    1.17 
   6   1  -1   68.91    1.22 
   6   1  -1   67.46    1.22 
   6   1  -1   69.69    1.23 
   6   1  -1   70.39    1.25 
   6   1  -1   68.55    1.20 
   6   1  -1   68.82    1.27 
  -6  -1   1   68.79    1.23 
  -6  -1   1   68.31    1.18 
  -6  -1   1   69.13    1.28 
  -6  -1   1   69.40    1.32 
  -6  -1   1   71.22    1.15 
  -6  -1   1   70.00    1.40 
  -6  -1   1   71.18    1.19 
  -6  -1   1   67.68    1.26 
  -6  -1   1   68.34    1.22 
   5   1  -1  168.42    2.71 
   5   1  -1  172.47    2.63 
   5   1  -1  170.07    2.69 
   5   1  -1  171.69    2.67 
   5   1  -1  172.05    2.67 
   5   1  -1  174.14    2.67 
   5   1  -1  176.04    2.72 
   5   1  -1  165.46    2.60 
   5   1  -1  174.00    2.68 
  -5  -1   1  178.22    2.64 
  -5  -1   1  173.94    2.64 
  -5  -1   1  166.73    2.70 
  -5  -1   1  168.83    2.75 
  -5  -1   1  171.02    2.68 
  -5  -1   1  174.17    2.68 
  -5  -1   1  178.82    2.61 
  -5  -1   1  170.95    2.83 
   4   1  -1    0.35    0.07 
   4   1  -1    0.09    0.06 
   4   1  -1    0.44    0.08 
   4   1  -1    0.43    0.06 
   4   1  -1    0.36    0.06 
   4   1  -1    0.29    0.06 
   4   1  -1    0.59    0.07 
   4   1  -1    0.56    0.08 
  -4  -1   1    0.14    0.06 
  -4  -1   1    0.21    0.07 
  -4  -1   1    0.31    0.06 
  -4  -1   1    0.31    0.09 
  -4  -1   1    0.42    0.07 
  -4  -1   1    0.41    0.06 
   3   1  -1  228.72    3.51 
   3   1  -1  225.21    3.42 
   3   1  -1  223.95    3.43 
   3   1  -1  231.06    3.40 
   3   1  -1  227.46    3.49 
   3   1  -1  226.18    3.50 
   3   1  -1  236.89    3.72 
   3   1  -1  235.37    3.43 
   3   1  -1  230.94    3.40 
   3   1  -1  223.50    3.42 
  -3  -1   1  234.02    3.45 
  -3  -1   1  225.06    3.43 
  -3  -1   1  220.37    3.58 
  -3  -1   1  236.40    3.46 
  -3  -1   1  232.81    4.02 
  -3  -1   1  234.61    3.52 
  -3  -1   1  220.44    3.47 
  -3  -1   1  223.38    3.62 
  -3  -1   1  224.32    3.61 
   2   1  -1  613.90    8.96 
   2   1  -1  596.13    8.97 
   2   1  -1  597.29    9.17 
   2   1  -1  588.23    8.96 
   2   1  -1  604.16    8.93 
   2   1  -1  588.55    8.99 
   2   1  -1  619.71    8.97 
   2   1  -1  617.29    9.03 
  -2  -1   1  583.09    9.06 
  -2  -1   1  581.23    9.07 
  -2  -1   1  623.39    9.08 
  -2  -1   1  598.39    8.97 
  -2  -1   1  600.28    8.94 
   1   1  -1    1.06    0.05 
  -1  -1   1    1.07    0.05 
  -1  -1   1    1.02    0.06 
   0   1  -1  120.12    1.95 
   0   1  -1  128.78    2.20 
   0  -1   1  124.30    2.40 
   0  -1   1  128.86    1.93 
   0  -1   1  128.23    2.00 
   0  -1   1  125.61    1.93 
  -2   1  -1  998.28   14.63 
  -2   1  -1  922.11   14.52 
  -2   1  -1  987.39   14.39 
  -2   1  -1  983.84   14.54 
  -2   1  -1  996.18   14.45 
  -2   1  -1  991.06   15.93 
   2  -1   1 1000.00   14.94 
   2  -1   1  995.47   14.62 
   2  -1   1  955.44   14.60 
   2  -1   1  990.65   14.74 
   2  -1   1  930.24   16.07 
   2  -1   1  936.88   14.49 
   2  -1   1  985.42   14.65 
   2  -1   1  996.66   14.54 
  -3   1  -1  896.02   13.25 
  -3   1  -1  918.26   14.77 
  -3   1  -1  859.45   13.71 
  -3   1  -1  853.22   13.19 
  -3   1  -1  896.53   13.21 
  -3   1  -1  867.21   13.41 
  -3   1  -1  915.98   13.00 
  -3   1  -1  907.20   13.12 
   3  -1   1  845.72   13.30 
   3  -1   1  868.63   13.21 
   3  -1   1  882.79   13.36 
   3  -1   1  858.31   12.93 
   3  -1   1  834.14   15.06 
   3  -1   1  882.68   13.28 
   3  -1   1  852.92   13.40 
   3  -1   1  890.78   13.29 
   3  -1   1  851.03   13.14 
   3  -1   1  860.25   13.19 
   3  -1   1  895.14   13.63 
  -4   1  -1    4.27    0.19 
  -4   1  -1    4.66    0.17 
  -4   1  -1    4.63    0.16 
  -4   1  -1    4.39    0.21 
  -4   1  -1    4.65    0.26 
  -4   1  -1    4.44    0.20 
  -4   1  -1    4.82    0.20 
   4  -1   1    4.80    0.23 
   4  -1   1    4.28    0.20 
   4  -1   1    4.64    0.19 
   4  -1   1    4.55    0.19 
   4  -1   1    4.98    0.22 
   4  -1   1    5.94    0.42 
   4  -1   1    4.57    0.20 
   4  -1   1    5.30    0.20 
   4  -1   1    4.83    0.14 
   4  -1   1    4.38    0.20 
   4  -1   1    5.38    0.20 
   4  -1   1    4.56    0.19 
   4  -1   1    4.28    0.15 
  -5   1  -1   61.62    1.09 
  -5   1  -1   59.98    1.12 
  -5   1  -1   60.96    1.02 
  -5   1  -1   59.47    1.24 
  -5   1  -1   59.87    1.09 
  -5   1  -1   58.03    1.08 
  -5   1  -1   61.19    1.06 
  -5   1  -1   61.36    1.02 
   5  -1   1   60.54    1.08 
   5  -1   1   60.17    0.98 
   5  -1   1   53.63    0.97 
   5  -1   1   60.90    1.08 
   5  -1   1   59.05    1.11 
   5  -1   1   59.36    1.59 
   5  -1   1   63.43    1.09 
   5  -1   1   61.80    1.15 
   5  -1   1   57.26    1.06 
   5  -1   1   59.64    1.11 
   5  -1   1   57.77    1.09 
   5  -1   1   61.32    1.09 
  -6   1  -1   91.00    1.50 
  -6   1  -1   88.11    1.61 
  -6   1  -1   90.88    1.54 
  -6   1  -1   92.23    1.57 
  -6   1  -1   92.96    1.48 
  -6   1  -1   88.03    1.57 
  -6   1  -1   92.14    1.59 
  -6   1  -1   91.87    1.50 
  -6   1  -1   90.63    1.78 
   6  -1   1   88.88    1.65 
   6  -1   1   90.94    1.58 
   6  -1   1   88.26    2.21 
   6  -1   1   89.50    1.61 
   6  -1   1   87.85    1.53 
   6  -1   1   88.91    1.56 
   6  -1   1   91.26    1.45 
   6  -1   1   89.43    1.59 
   6  -1   1   93.17    1.61 
   6  -1   1   89.05    1.62 
  -7   1  -1   51.80    1.26 
  -7   1  -1   48.57    1.07 
  -7   1  -1   50.95    1.05 
  -7   1  -1   51.12    1.05 
  -7   1  -1   53.00    1.03 
  -7   1  -1   51.80    0.97 
  -7   1  -1   51.01    1.00 
  -7   1  -1   50.80    0.96 
   7  -1   1   50.54    1.09 
   7  -1   1   50.77    1.12 
   7  -1   1   52.34    0.90 
   7  -1   1   51.89    1.08 
   7  -1   1   50.48    1.04 
   7  -1   1   50.81    1.66 
   7  -1   1   51.80    1.09 
   7  -1   1   50.67    1.07 
   7  -1   1   52.25    1.04 
  -8   1  -1    5.27    0.43 
  -8   1  -1    5.23    0.32 
  -8   1  -1    5.37    0.33 
  -8   1  -1    5.59    0.28 
  -8   1  -1    5.51    0.34 
  -8   1  -1    6.02    0.31 
  -8   1  -1    5.52    0.30 
  -8   1  -1    5.56    0.28 
   8  -1   1    6.79    0.36 
   8  -1   1    5.41    0.31 
   8  -1   1    5.56    0.35 
   8  -1   1    5.77    0.35 
   8  -1   1    5.50    0.36 
   8  -1   1    5.81    0.32 
   8  -1   1    5.26    0.61 
   8  -1   1    6.49    0.36 
  -9   1  -1   73.97    1.49 
  -9   1  -1   75.37    1.34 
  -9   1  -1   75.52    1.40 
  -9   1  -1   74.22    1.56 
  -9   1  -1   77.43    1.47 
  -9   1  -1   74.55    1.39 
  -9   1  -1   74.22    1.45 
  -9   1  -1   76.49    1.53 
   9  -1   1   72.64    1.49 
   9  -1   1   76.93    1.57 
   9  -1   1   74.87    2.36 
   9  -1   1   75.21    1.58 
   9  -1   1   74.39    1.56 
   9  -1   1   76.33    1.49 
   9  -1   1   76.96    1.61 
   9  -1   1   73.37    1.57 
   9  -1   1   76.45    1.63 
 -10   1  -1  107.15    1.92 
 -10   1  -1  108.44    2.07 
 -10   1  -1  107.86    1.99 
 -10   1  -1  103.71    2.10 
  10  -1   1  104.82    2.03 
  10  -1   1  109.51    2.03 
  10  -1   1  108.52    2.17 
  10  -1   1  106.96    2.13 
  10  -1   1  110.68    2.15 
  10  -1   1  109.87    2.19 
  10  -1   1  108.01    2.13 
 -11   1  -1    2.78    0.30 
 -11   1  -1    2.85    0.35 
 -11   1  -1    3.03    0.28 
 -11   1  -1    2.63    0.30 
  11  -1   1    2.82    0.30 
  11  -1   1    2.77    0.30 
  11  -1   1    2.31    0.33 
  11  -1   1    2.91    0.36 
  11  -1   1    2.75    0.37 
  11  -1   1    2.69    0.35 
 -12   1  -1    0.33    0.21 
 -12   1  -1    0.91    0.27 
 -12   1  -1    0.27    0.20 
 -12   1  -1    0.55    0.19 
  12  -1   1    0.34    0.24 
  12  -1   1    0.54    0.26 
  12  -1   1    0.64    0.25 
  12  -1   1    0.52    0.20 
  12  -1   1    0.60    0.21 
  12  -1   1    0.25    0.22 
  13   0  -1    0.18    0.19 
  13   0  -1   -0.03    0.23 
 -13   0   1    0.19    0.19 
 -13   0   1    0.23    0.24 
 -13   0   1    0.19    0.19 
 -13   0   1    0.26    0.20 
  12   0  -1   25.79    0.95 
  12   0  -1   26.10    0.93 
  12   0  -1   27.51    0.85 
  12   0  -1   26.35    0.85 
 -12   0   1   27.49    0.80 
 -12   0   1   28.10    0.90 
 -12   0   1   27.79    0.95 
 -12   0   1   27.55    0.82 
  11   0  -1   50.87    1.31 
  11   0  -1   50.49    1.18 
  11   0  -1   48.39    1.28 
  11   0  -1   48.09    1.17 
  11   0  -1   50.06    1.30 
  11   0  -1   46.46    1.22 
 -11   0   1   50.04    1.28 
 -11   0   1   50.08    1.14 
 -11   0   1   50.15    1.06 
 -11   0   1   50.01    1.21 
 -11   0   1   49.42    1.15 
 -11   0   1   49.21    1.10 
  10   0  -1    3.59    0.33 
  10   0  -1    3.80    0.32 
  10   0  -1    3.69    0.35 
  10   0  -1    3.99    0.37 
  10   0  -1    3.13    0.34 
  10   0  -1    3.75    0.38 
 -10   0   1    3.87    0.31 
 -10   0   1    3.73    0.30 
 -10   0   1    3.86    0.30 
 -10   0   1    3.53    0.34 
 -10   0   1    3.23    0.26 
 -10   0   1    3.90    0.38 
 -10   0   1    3.21    0.32 
   9   0  -1   21.99    0.72 
   9   0  -1   23.34    0.60 
   9   0  -1   22.70    0.70 
   9   0  -1   23.08    0.66 
   9   0  -1   24.07    0.68 
   9   0  -1   23.16    0.72 
   9   0  -1   22.73    0.56 
   9   0  -1   21.81    0.72 
  -9   0   1   22.65    0.85 
  -9   0   1   22.72    0.63 
  -9   0   1   22.03    0.72 
  -9   0   1   22.78    0.62 
  -9   0   1   22.54    0.61 
  -9   0   1   23.37    0.59 
  -9   0   1   23.08    0.68 
  -9   0   1   22.18    0.66 
   8   0  -1  148.36    2.49 
   8   0  -1  139.41    2.38 
   8   0  -1  139.19    2.48 
   8   0  -1  140.00    2.47 
   8   0  -1  142.34    2.28 
   8   0  -1  139.27    2.46 
   8   0  -1  139.62    2.39 
   8   0  -1  139.65    2.43 
   8   0  -1  141.41    2.27 
  -8   0   1  145.13    2.68 
  -8   0   1  140.43    2.36 
  -8   0   1  140.39    2.41 
  -8   0   1  143.08    2.48 
  -8   0   1  141.47    2.32 
  -8   0   1  140.65    2.34 
  -8   0   1  139.06    2.40 
   7   0  -1  171.68    2.86 
   7   0  -1  167.77    2.82 
   7   0  -1  172.57    2.70 
   7   0  -1  172.38    2.81 
   7   0  -1  174.73    2.70 
   7   0  -1  173.47    2.88 
   7   0  -1  171.16    2.90 
   7   0  -1  169.14    2.86 
   7   0  -1  178.77    2.84 
   7   0  -1  172.76    2.79 
  -7   0   1  173.42    2.78 
  -7   0   1  169.48    2.81 
  -7   0   1  172.79    2.75 
  -7   0   1  171.43    2.88 
  -7   0   1  173.97    2.74 
  -7   0   1  176.59    3.06 
  -7   0   1  175.70    2.81 
  -7   0   1  178.90    2.74 
   6   0  -1   64.42    1.22 
   6   0  -1   65.67    1.10 
   6   0  -1   63.53    1.15 
   6   0  -1   61.47    1.20 
   6   0  -1   63.28    1.17 
   6   0  -1   67.28    1.19 
   6   0  -1   62.82    1.09 
   6   0  -1   62.46    1.18 
   6   0  -1   62.49    1.23 
   6   0  -1   69.25    1.74 
   6   0  -1   64.39    1.22 
  -6   0   1   66.69    1.12 
  -6   0   1   63.56    1.34 
  -6   0   1   64.17    1.13 
  -6   0   1   63.18    1.18 
  -6   0   1   63.09    1.22 
  -6   0   1   63.04    1.15 
  -6   0   1   64.71    1.17 
  -6   0   1   64.67    1.12 
  -6   0   1   62.06    1.25 
   5   0  -1   85.77    1.47 
   5   0  -1   81.26    1.48 
   5   0  -1   85.45    1.43 
   5   0  -1   83.92    1.46 
   5   0  -1   85.94    1.47 
   5   0  -1   86.38    1.38 
   5   0  -1   85.46    1.37 
   5   0  -1   84.25    1.44 
   5   0  -1   85.89    1.91 
   5   0  -1   83.51    1.37 
   5   0  -1   84.87    1.42 
   5   0  -1   87.26    1.44 
  -5   0   1   82.59    1.44 
  -5   0   1   85.55    1.59 
  -5   0   1   86.71    1.43 
  -5   0   1   85.43    1.39 
  -5   0   1   86.32    1.40 
  -5   0   1   82.55    1.48 
  -5   0   1   89.16    1.39 
   4   0  -1  411.67    6.47 
   4   0  -1  406.28    7.84 
   4   0  -1  414.67    6.42 
   4   0  -1  411.15    6.29 
   4   0  -1  407.14    6.43 
   4   0  -1  411.05    6.41 
   4   0  -1  407.15    6.17 
   4   0  -1  400.63    6.59 
   4   0  -1  407.40    6.14 
   4   0  -1  399.73    6.42 
   4   0  -1  415.30    6.21 
   4   0  -1  405.91    6.23 
  -4   0   1  426.43    6.25 
  -4   0   1  413.87    6.34 
  -4   0   1  417.02    6.12 
  -4   0   1  426.27    6.14 
  -4   0   1  402.11    6.53 
  -4   0   1  390.77    6.27 
  -4   0   1  398.76    6.51 
   3   0  -1  450.67    7.03 
   3   0  -1  454.55    7.13 
   3   0  -1  465.92    7.18 
   3   0  -1  449.10    8.22 
   3   0  -1  463.80    6.94 
   3   0  -1  450.18    6.90 
   3   0  -1  459.58    6.87 
   3   0  -1  450.30    7.26 
   3   0  -1  461.67    7.06 
   3   0  -1  459.33    6.99 
   3   0  -1  475.57    6.85 
   3   0  -1  460.20    7.11 
  -3   0   1  445.80    7.45 
  -3   0   1  467.87    6.95 
  -3   0   1  458.28    8.14 
  -3   0   1  438.15    7.08 
  -3   0   1  468.51    6.86 
  -3   0   1  439.40    7.15 
  -3   0   1  474.37    6.95 
  -3   0   1  439.27    6.95 
  -3   0   1  468.63    6.99 
   2   0  -1  121.43    1.84 
   2   0  -1  125.68    1.86 
   2   0  -1  121.84    1.87 
   2   0  -1  124.00    1.83 
   2   0  -1  123.10    2.29 
   2   0  -1  121.70    1.86 
   2   0  -1  120.55    1.86 
  -2   0   1  126.93    1.84 
  -2   0   1  119.70    1.94 
  -2   0   1  123.96    1.83 
  -2   0   1  119.91    1.86 
  -2   0   1  124.42    1.83 
  -2   0   1  118.70    1.88 
  -2   0   1  124.34    2.12 
   1   0  -1  302.25    4.71 
  -1   0   1  297.51    4.68 
  -2   0  -1   31.97    0.54 
  -2   0  -1   32.52    0.55 
  -2   0  -1   32.23    0.59 
  -2   0  -1   32.95    0.76 
  -2   0  -1   30.74    0.61 
   2   0   1   32.30    0.55 
   2   0   1   31.38    0.55 
   2   0   1   30.89    0.75 
   2   0   1   36.76    0.57 
   2   0   1   32.81    0.56 
   2   0   1   32.35    0.57 
   2   0   1   31.08    0.55 
  -3   0  -1  171.93    2.61 
  -3   0  -1  166.85    2.62 
  -3   0  -1  174.54    2.64 
  -3   0  -1  174.48    2.58 
  -3   0  -1  173.65    2.61 
  -3   0  -1  177.00    2.57 
  -3   0  -1  174.49    2.97 
  -3   0  -1  165.84    2.76 
  -3   0  -1  176.03    2.60 
   3   0   1  170.80    2.61 
   3   0   1  171.01    2.59 
   3   0   1  163.38    2.97 
   3   0   1  174.21    2.61 
   3   0   1  174.22    2.60 
   3   0   1  175.01    2.62 
   3   0   1  173.39    2.63 
   3   0   1  174.91    2.71 
   3   0   1  167.23    2.63 
   3   0   1  169.19    2.61 
   3   0   1  172.72    2.62 
  -4   0  -1  364.48    5.93 
  -4   0  -1  373.92    5.86 
  -4   0  -1  382.14    5.66 
  -4   0  -1  364.09    6.08 
  -4   0  -1  377.90    5.61 
  -4   0  -1  379.02    5.82 
  -4   0  -1  386.65    5.71 
  -4   0  -1  373.04    5.60 
  -4   0  -1  387.46    5.72 
   4   0   1  374.13    5.80 
   4   0   1  372.44    5.91 
   4   0   1  367.90    5.88 
   4   0   1  367.04    6.93 
   4   0   1  371.75    5.92 
   4   0   1  374.21    5.61 
   4   0   1  369.14    5.85 
   4   0   1  372.98    5.65 
   4   0   1  387.38    5.63 
   4   0   1  381.68    5.76 
  -5   0  -1  139.10    2.14 
  -5   0  -1  131.00    2.15 
  -5   0  -1  139.63    2.11 
  -5   0  -1  129.24    2.15 
  -5   0  -1  134.49    2.08 
  -5   0  -1  135.32    2.10 
  -5   0  -1  134.43    2.04 
  -5   0  -1  134.32    2.31 
  -5   0  -1  134.22    2.07 
   5   0   1  132.52    2.14 
   5   0   1  132.60    2.15 
   5   0   1  132.82    2.15 
   5   0   1  131.45    2.12 
   5   0   1  128.86    2.02 
   5   0   1  133.57    2.72 
   5   0   1  129.89    2.11 
   5   0   1  133.44    2.17 
   5   0   1  136.86    2.16 
   5   0   1  128.17    2.18 
   5   0   1  129.81    2.13 
  -6   0  -1    5.50    0.24 
  -6   0  -1    5.18    0.26 
  -6   0  -1    5.60    0.19 
  -6   0  -1    5.85    0.27 
  -6   0  -1    5.67    0.22 
  -6   0  -1    5.14    0.34 
  -6   0  -1    6.46    0.23 
  -6   0  -1    5.80    0.24 
  -6   0  -1    5.22    0.27 
   6   0   1    5.65    0.23 
   6   0   1    5.60    0.27 
   6   0   1    5.57    0.25 
   6   0   1    6.31    0.30 
   6   0   1    5.79    0.21 
   6   0   1    5.51    0.26 
   6   0   1    5.03    0.24 
   6   0   1    6.54    0.29 
   6   0   1    5.61    0.18 
   6   0   1    5.88    0.28 
   6   0   1    5.31    0.26 
   6   0   1    5.16    0.49 
  -7   0  -1   25.96    0.61 
  -7   0  -1   26.54    0.67 
  -7   0  -1   26.82    0.61 
  -7   0  -1   26.02    0.59 
  -7   0  -1   26.99    0.66 
  -7   0  -1   26.03    0.58 
  -7   0  -1   25.44    0.66 
   7   0   1   25.87    0.65 
   7   0   1   25.82    0.62 
   7   0   1   25.61    0.67 
   7   0   1   26.32    1.13 
   7   0   1   25.99    0.68 
   7   0   1   25.99    0.68 
   7   0   1   26.72    0.53 
   7   0   1   25.94    0.70 
   7   0   1   27.25    0.63 
   7   0   1   26.17    0.68 
  -8   0  -1  160.68    2.58 
  -8   0  -1  155.93    2.66 
  -8   0  -1  159.37    2.56 
  -8   0  -1  156.77    2.59 
  -8   0  -1  152.42    2.68 
  -8   0  -1  158.27    2.55 
  -8   0  -1  159.45    2.66 
  -8   0  -1  157.74    2.50 
  -8   0  -1  160.69    2.94 
   8   0   1  156.17    2.70 
   8   0   1  156.28    2.60 
   8   0   1  159.12    2.75 
   8   0   1  154.09    2.64 
   8   0   1  158.00    2.71 
   8   0   1  158.59    2.70 
   8   0   1  156.43    2.73 
   8   0   1  157.81    2.69 
   8   0   1  158.24    3.57 
  -9   0  -1   38.62    0.79 
  -9   0  -1   37.88    0.84 
  -9   0  -1   38.11    1.16 
  -9   0  -1   39.02    0.94 
  -9   0  -1   38.40    0.84 
  -9   0  -1   37.25    0.87 
  -9   0  -1   36.43    0.93 
  -9   0  -1   37.85    0.95 
   9   0   1   37.32    0.96 
   9   0   1   39.81    0.91 
   9   0   1   38.83    1.01 
   9   0   1   39.65    0.97 
   9   0   1   37.89    1.59 
   9   0   1   38.14    1.01 
   9   0   1   40.74    1.00 
   9   0   1   38.01    0.98 
   9   0   1   37.95    0.93 
 -10   0  -1    0.71    0.18 
 -10   0  -1    0.89    0.17 
 -10   0  -1    0.83    0.21 
 -10   0  -1    1.03    0.22 
 -10   0  -1    1.04    0.21 
 -10   0  -1    0.62    0.18 
  10   0   1    0.94    0.22 
  10   0   1    0.79    0.21 
  10   0   1    1.02    0.19 
  10   0   1    0.78    0.19 
  10   0   1    0.84    0.22 
  10   0   1    0.81    0.22 
 -11   0  -1   29.46    0.82 
 -11   0  -1   27.65    0.89 
 -11   0  -1   27.82    0.76 
 -11   0  -1   28.64    0.87 
  11   0   1   28.33    0.94 
  11   0   1   27.85    0.85 
  11   0   1   29.51    0.93 
  11   0   1   31.63    0.98 
  11   0   1   27.81    0.91 
  11   0   1   28.67    0.82 
 -12   0  -1   42.24    1.15 
 -12   0  -1   40.00    1.24 
 -12   0  -1   41.15    1.06 
 -12   0  -1   41.56    1.02 
  12   0   1   41.41    1.12 
  12   0   1   41.05    1.19 
  12   0   1   43.05    1.21 
  12   0   1   41.63    1.06 
  12   0   1   42.66    1.23 
  12   0   1   42.06    1.23 
 -13   0  -1   30.87    0.87 
 -13   0  -1   30.19    0.99 
 -13   0  -1   30.63    0.91 
  13   0   1   30.33    0.95 
  13   0   1   31.00    1.03 
  13   0   1   30.02    1.05 
  12  -1  -1    6.74    0.53 
  12  -1  -1    6.59    0.53 
  12  -1  -1    6.74    0.53 
  12  -1  -1    6.45    0.45 
 -12   1   1    6.89    0.50 
 -12   1   1    6.38    0.55 
 -12   1   1    6.10    0.46 
 -12   1   1    6.07    0.43 
  11  -1  -1    1.67    0.30 
  11  -1  -1    2.12    0.32 
  11  -1  -1    1.79    0.30 
  11  -1  -1    1.75    0.25 
  11  -1  -1    2.26    0.29 
 -11   1   1    1.72    0.25 
 -11   1   1    2.06    0.32 
 -11   1   1    1.54    0.23 
 -11   1   1    1.56    0.26 
  10  -1  -1   56.93    1.37 
  10  -1  -1   56.57    1.34 
  10  -1  -1   56.45    1.24 
  10  -1  -1   57.09    1.28 
  10  -1  -1   60.23    1.38 
  10  -1  -1   58.06    1.39 
 -10   1   1   55.70    1.20 
 -10   1   1   56.79    1.14 
 -10   1   1   57.35    1.29 
 -10   1   1   55.00    1.17 
 -10   1   1   57.88    1.23 
 -10   1   1   56.09    1.36 
   9  -1  -1   54.59    1.27 
   9  -1  -1   57.21    1.29 
   9  -1  -1   57.57    1.24 
   9  -1  -1   57.91    1.32 
   9  -1  -1   56.86    1.20 
   9  -1  -1   55.87    1.30 
  -9   1   1   58.15    1.18 
  -9   1   1   56.83    1.14 
  -9   1   1   57.58    1.18 
  -9   1   1   57.71    1.24 
  -9   1   1   57.66    1.32 
   8  -1  -1   91.34    1.53 
   8  -1  -1   92.20    1.98 
   8  -1  -1   89.64    1.72 
   8  -1  -1   89.11    1.73 
   8  -1  -1   88.68    1.63 
   8  -1  -1   88.90    1.71 
   8  -1  -1   89.75    1.77 
   8  -1  -1   89.83    1.67 
   8  -1  -1   86.76    1.73 
  -8   1   1   93.36    1.61 
  -8   1   1   88.19    1.63 
  -8   1   1   88.42    1.61 
  -8   1   1   88.11    1.74 
  -8   1   1   88.64    1.57 
  -8   1   1   89.04    1.67 
  -8   1   1   89.79    1.92 
  -8   1   1   89.54    1.61 
   7  -1  -1    0.18    0.08 
   7  -1  -1    0.60    0.15 
   7  -1  -1    0.27    0.12 
   7  -1  -1    0.58    0.26 
   7  -1  -1    0.30    0.08 
   7  -1  -1    0.47    0.14 
   7  -1  -1    0.39    0.12 
   7  -1  -1    0.34    0.14 
   7  -1  -1    0.17    0.11 
   7  -1  -1    0.65    0.12 
   7  -1  -1    0.29    0.13 
  -7   1   1    0.19    0.10 
  -7   1   1    0.32    0.16 
  -7   1   1    0.25    0.10 
  -7   1   1    0.06    0.10 
  -7   1   1    0.42    0.12 
  -7   1   1    0.26    0.12 
  -7   1   1    0.61    0.12 
   6  -1  -1    3.05    0.21 
   6  -1  -1    2.98    0.17 
   6  -1  -1    3.72    0.25 
   6  -1  -1    2.31    0.21 
   6  -1  -1    3.47    0.26 
   6  -1  -1    2.76    0.22 
   6  -1  -1    2.28    0.38 
   6  -1  -1    2.39    0.21 
   6  -1  -1    3.81    0.25 
  -6   1   1    2.29    0.21 
  -6   1   1    2.25    0.27 
  -6   1   1    2.92    0.25 
  -6   1   1    3.53    0.22 
  -6   1   1    2.48    0.17 
  -6   1   1    2.14    0.18 
  -6   1   1    2.59    0.19 
   5  -1  -1  296.26    4.55 
   5  -1  -1  298.73    4.49 
   5  -1  -1  306.66    4.45 
   5  -1  -1  293.77    4.54 
   5  -1  -1  283.83    4.54 
   5  -1  -1  289.02    4.59 
   5  -1  -1  299.41    4.54 
   5  -1  -1  289.40    5.09 
   5  -1  -1  307.88    4.54 
   5  -1  -1  297.71    4.57 
   5  -1  -1  298.55    4.45 
  -5   1   1  286.53    4.50 
  -5   1   1  309.19    4.53 
  -5   1   1  300.17    4.46 
  -5   1   1  300.83    4.48 
  -5   1   1  290.69    4.58 
  -5   1   1  313.68    4.51 
  -5   1   1  300.23    4.71 
   4  -1  -1  208.76    3.67 
   4  -1  -1  210.83    3.19 
   4  -1  -1  213.83    3.16 
   4  -1  -1  207.75    3.25 
   4  -1  -1  215.84    3.14 
   4  -1  -1  213.78    3.19 
   4  -1  -1  208.63    3.23 
   4  -1  -1  209.20    3.23 
   4  -1  -1  207.35    3.23 
   4  -1  -1  205.16    3.27 
   4  -1  -1  208.86    3.16 
   4  -1  -1  215.68    3.23 
  -4   1   1  208.25    3.27 
  -4   1   1  212.90    3.18 
  -4   1   1  203.36    3.19 
  -4   1   1  211.87    3.17 
  -4   1   1  213.82    3.20 
  -4   1   1  207.66    3.36 
  -4   1   1  216.43    3.21 
   3  -1  -1    0.87    0.09 
   3  -1  -1    1.04    0.11 
   3  -1  -1    0.87    0.08 
   3  -1  -1    1.17    0.08 
   3  -1  -1    1.03    0.19 
   3  -1  -1    0.90    0.09 
   3  -1  -1    0.95    0.08 
   3  -1  -1    0.58    0.07 
   3  -1  -1    0.77    0.09 
   3  -1  -1    0.91    0.10 
   3  -1  -1    1.38    0.11 
  -3   1   1    0.90    0.17 
  -3   1   1    1.00    0.09 
  -3   1   1    1.18    0.14 
  -3   1   1    1.40    0.11 
  -3   1   1    0.87    0.09 
   2  -1  -1  118.33    1.79 
   2  -1  -1  116.76    1.82 
   2  -1  -1  120.97    1.82 
   2  -1  -1  118.52    1.78 
   2  -1  -1  120.55    1.84 
   2  -1  -1  120.89    1.85 
   2  -1  -1  118.89    2.02 
   2  -1  -1  120.28    1.84 
   2  -1  -1  115.72    1.81 
   2  -1  -1  118.89    1.82 
  -2   1   1  122.29    1.81 
  -2   1   1  115.49    1.88 
  -2   1   1  114.30    1.84 
  -2   1   1  116.20    1.84 
  -2   1   1  118.67    1.84 
  -2   1   1  119.77    1.80 
  -2   1   1  120.24    2.02 
   1  -1  -1   77.05    1.25 
   1  -1  -1   74.26    1.38 
   1  -1  -1   76.36    1.17 
   1  -1  -1   76.51    1.21 
  -1   1   1   76.06    1.25 
  -1   1   1   75.28    1.24 
   0  -1  -1  338.99    4.80 
   0   1   1  258.99    4.69 
  -1  -1  -1   16.97    0.30 
  -1  -1  -1   18.90    0.36 
  -1  -1  -1   18.64    0.39 
   1   1   1   17.90    0.36 
   1   1   1   18.48    0.35 
   1   1   1   18.40    0.29 
   1   1   1   18.20    0.39 
  -3  -1  -1  936.48   15.58 
  -3  -1  -1  904.64   14.30 
  -3  -1  -1  971.70   14.04 
  -3  -1  -1  928.60   14.29 
  -3  -1  -1  983.30   13.95 
  -3  -1  -1  969.48   14.02 
   3   1   1  959.70   14.20 
   3   1   1  910.91   14.28 
   3   1   1  978.16   14.22 
   3   1   1  905.12   15.73 
   3   1   1  941.75   14.12 
   3   1   1  935.60   14.11 
   3   1   1  944.05   14.20 
  -4  -1  -1  340.79    5.03 
  -4  -1  -1  337.38    5.04 
  -4  -1  -1  342.76    5.02 
  -4  -1  -1  329.04    5.14 
  -4  -1  -1  324.15    5.24 
  -4  -1  -1  338.71    5.04 
  -4  -1  -1  329.26    5.07 
  -4  -1  -1  339.19    5.19 
  -4  -1  -1  326.01    5.63 
  -4  -1  -1  333.07    5.01 
   4   1   1  335.21    5.23 
   4   1   1  333.32    4.95 
   4   1   1  343.37    5.05 
   4   1   1  333.40    5.13 
   4   1   1  327.90    5.30 
   4   1   1  323.68    5.26 
   4   1   1  338.54    5.09 
   4   1   1  326.22    6.40 
   4   1   1  328.75    5.03 
   4   1   1  333.89    5.31 
   4   1   1  323.48    5.08 
  -5  -1  -1    1.03    0.10 
  -5  -1  -1    0.59    0.13 
  -5  -1  -1    0.61    0.08 
  -5  -1  -1    0.69    0.09 
  -5  -1  -1    0.25    0.10 
  -5  -1  -1    0.85    0.08 
   5   1   1    0.43    0.09 
   5   1   1    0.41    0.07 
   5   1   1    0.40    0.08 
   5   1   1    0.46    0.08 
   5   1   1    0.64    0.09 
   5   1   1    0.36    0.17 
   5   1   1    0.47    0.09 
   5   1   1    0.98    0.12 
   5   1   1    0.29    0.08 
   5   1   1    0.73    0.07 
  -6  -1  -1   74.81    1.52 
  -6  -1  -1   77.98    1.36 
  -6  -1  -1   75.08    1.36 
  -6  -1  -1   79.41    1.30 
  -6  -1  -1   78.57    1.27 
  -6  -1  -1   76.15    1.30 
  -6  -1  -1   76.33    1.31 
  -6  -1  -1   74.29    1.38 
  -6  -1  -1   76.81    1.29 
   6   1   1   77.32    1.93 
   6   1   1   77.61    1.36 
   6   1   1   77.37    1.24 
   6   1   1   79.39    1.39 
   6   1   1   76.66    1.31 
   6   1   1   77.36    1.40 
   6   1   1   79.70    1.39 
   6   1   1   76.15    1.36 
   6   1   1   74.25    1.37 
   6   1   1   76.68    1.38 
  -7  -1  -1  278.72    4.45 
  -7  -1  -1  291.86    4.38 
  -7  -1  -1  293.72    4.36 
  -7  -1  -1  291.14    4.69 
  -7  -1  -1  290.99    4.36 
  -7  -1  -1  287.06    4.32 
  -7  -1  -1  285.27    4.48 
  -7  -1  -1  292.55    4.45 
  -7  -1  -1  280.20    4.37 
   7   1   1  287.92    4.48 
   7   1   1  277.81    4.50 
   7   1   1  285.56    4.45 
   7   1   1  280.98    4.44 
   7   1   1  283.03    4.38 
   7   1   1  292.90    4.28 
   7   1   1  288.19    5.31 
   7   1   1  285.32    4.50 
   7   1   1  283.96    4.47 
   7   1   1  281.03    4.44 
   7   1   1  286.75    4.48 
  -8  -1  -1   50.96    1.07 
  -8  -1  -1   50.07    1.08 
  -8  -1  -1   52.08    0.99 
  -8  -1  -1   51.87    1.01 
  -8  -1  -1   53.47    0.99 
  -8  -1  -1   49.43    1.09 
  -8  -1  -1   50.67    0.95 
  -8  -1  -1   50.94    1.00 
  -8  -1  -1   52.06    1.28 
   8   1   1   49.66    1.12 
   8   1   1   50.19    1.10 
   8   1   1   50.20    1.07 
   8   1   1   51.39    0.98 
   8   1   1   50.96    1.72 
   8   1   1   50.16    1.10 
   8   1   1   49.68    1.12 
   8   1   1   51.27    1.10 
   8   1   1   50.27    1.01 
   8   1   1   51.14    1.08 
  -9  -1  -1    1.04    0.16 
  -9  -1  -1    0.98    0.16 
  -9  -1  -1    0.88    0.15 
  -9  -1  -1    0.98    0.24 
  -9  -1  -1    0.99    0.14 
  -9  -1  -1    0.89    0.17 
  -9  -1  -1    1.06    0.20 
   9   1   1    1.02    0.18 
   9   1   1    0.88    0.15 
   9   1   1    1.12    0.19 
   9   1   1    0.98    0.19 
   9   1   1    1.87    0.24 
   9   1   1    0.66    0.17 
   9   1   1    0.83    0.19 
 -10  -1  -1   94.84    1.66 
 -10  -1  -1   95.19    1.86 
 -10  -1  -1   93.93    1.86 
 -10  -1  -1   95.97    1.73 
 -10  -1  -1   94.04    1.73 
 -10  -1  -1   95.51    1.76 
 -10  -1  -1   95.44    1.85 
  10   1   1   93.95    1.93 
  10   1   1   97.36    1.90 
  10   1   1   96.85    1.77 
  10   1   1   95.22    1.92 
  10   1   1   93.62    1.71 
  10   1   1   92.83    1.86 
  10   1   1   94.86    1.84 
 -11  -1  -1   30.95    0.92 
 -11  -1  -1   31.56    0.85 
 -11  -1  -1   32.26    0.93 
 -11  -1  -1   31.14    0.92 
 -11  -1  -1   32.23    0.82 
  11   1   1   31.98    1.00 
  11   1   1   31.95    0.84 
  11   1   1   30.66    0.97 
  11   1   1   31.10    0.90 
  11   1   1   31.25    0.93 
  11   1   1   31.59    0.95 
 -12  -1  -1   14.82    0.60 
 -12  -1  -1   14.66    0.57 
 -12  -1  -1   14.82    0.94 
 -12  -1  -1   15.01    0.67 
  12   1   1   14.82    0.64 
  12   1   1   16.07    0.71 
  12   1   1   15.17    0.73 
  12   1   1   15.70    0.68 
  12   1   1   15.51    0.74 
 -13  -1  -1    1.53    0.26 
 -13  -1  -1    1.13    0.26 
 -13  -1  -1    1.69    0.26 
  13   1   1    1.25    0.25 
  13   1   1    1.26    0.30 
  13   1   1    1.70    0.34 
  12  -2  -1   -0.11    0.23 
  12  -2  -1   -0.16    0.18 
  12  -2  -1   -0.17    0.19 
  12  -2  -1    0.02    0.23 
 -12   2   1    0.10    0.17 
 -12   2   1   -0.22    0.18 
 -12   2   1   -0.05    0.22 
 -12   2   1    0.07    0.18 
  11  -2  -1   42.64    1.22 
  11  -2  -1   43.21    1.23 
  11  -2  -1   44.34    1.15 
  11  -2  -1   43.11    1.23 
 -11   2   1   43.54    1.25 
 -11   2   1   45.89    1.11 
 -11   2   1   43.99    1.03 
 -11   2   1   43.93    1.17 
  10  -2  -1   34.56    0.95 
  10  -2  -1   34.59    0.90 
  10  -2  -1   35.01    1.03 
  10  -2  -1   35.00    1.03 
  10  -2  -1   35.20    1.02 
 -10   2   1   34.26    1.03 
 -10   2   1   34.55    0.85 
 -10   2   1   34.78    0.96 
 -10   2   1   35.43    0.82 
 -10   2   1   36.07    0.91 
   9  -2  -1    4.43    0.37 
   9  -2  -1    4.45    0.35 
   9  -2  -1    4.52    0.37 
   9  -2  -1    4.41    0.40 
   9  -2  -1    4.15    0.37 
   9  -2  -1    4.12    0.30 
   9  -2  -1    5.18    0.40 
  -9   2   1    4.32    0.32 
  -9   2   1    4.51    0.29 
  -9   2   1    4.66    0.31 
  -9   2   1    4.40    0.35 
  -9   2   1    3.83    0.39 
  -9   2   1    4.66    0.36 
   8  -2  -1   24.55    0.78 
   8  -2  -1   26.09    0.67 
   8  -2  -1   25.62    0.76 
   8  -2  -1   25.62    0.72 
   8  -2  -1   25.20    0.74 
   8  -2  -1   25.02    0.75 
   8  -2  -1   25.39    0.59 
   8  -2  -1   25.62    0.76 
  -8   2   1   24.34    0.76 
  -8   2   1   25.03    0.65 
  -8   2   1   25.20    0.89 
  -8   2   1   25.14    0.70 
  -8   2   1   26.47    0.68 
  -8   2   1   25.85    0.67 
  -8   2   1   25.03    0.62 
   7  -2  -1  109.28    2.05 
   7  -2  -1  111.06    1.82 
   7  -2  -1  110.11    1.89 
   7  -2  -1  110.73    1.97 
   7  -2  -1  109.01    2.01 
   7  -2  -1  110.02    1.98 
   7  -2  -1  112.44    2.00 
   7  -2  -1  113.09    1.97 
   7  -2  -1  114.50    2.70 
   7  -2  -1  109.08    1.99 
  -7   2   1  110.70    1.84 
  -7   2   1  111.12    2.19 
  -7   2   1  106.47    1.88 
  -7   2   1  108.67    1.94 
  -7   2   1  108.99    1.89 
  -7   2   1  110.08    2.03 
  -7   2   1  114.30    1.93 
   6  -2  -1  305.63    4.49 
   6  -2  -1  294.58    4.63 
   6  -2  -1  294.54    4.71 
   6  -2  -1  296.64    4.56 
   6  -2  -1  299.43    5.35 
   6  -2  -1  295.48    4.67 
   6  -2  -1  299.05    4.64 
   6  -2  -1  297.63    4.65 
   6  -2  -1  302.14    4.62 
   6  -2  -1  297.27    4.50 
  -6   2   1  298.73    4.85 
  -6   2   1  300.57    4.56 
  -6   2   1  293.18    4.55 
  -6   2   1  300.34    4.61 
  -6   2   1  304.83    4.60 
  -6   2   1  299.54    4.52 
  -6   2   1  294.67    4.70 
   5  -2  -1   23.99    0.60 
   5  -2  -1   24.61    0.49 
   5  -2  -1   24.60    0.53 
   5  -2  -1   25.85    0.58 
   5  -2  -1   23.47    0.58 
   5  -2  -1   23.39    0.90 
   5  -2  -1   23.43    0.52 
   5  -2  -1   24.61    0.58 
   5  -2  -1   23.45    0.57 
   5  -2  -1   23.73    0.50 
   5  -2  -1   23.24    0.59 
  -5   2   1   23.47    0.52 
  -5   2   1   24.42    0.53 
  -5   2   1   23.89    0.62 
  -5   2   1   24.60    0.56 
  -5   2   1   24.65    0.51 
  -5   2   1   23.48    0.69 
  -5   2   1   23.73    0.56 
   4  -2  -1   95.90    1.62 
   4  -2  -1  101.13    1.62 
   4  -2  -1   98.95    1.65 
   4  -2  -1  101.38    1.52 
   4  -2  -1   98.41    1.62 
   4  -2  -1  100.98    1.66 
   4  -2  -1   99.16    1.54 
   4  -2  -1   96.59    1.67 
   4  -2  -1   98.56    2.05 
   4  -2  -1   97.41    1.58 
   4  -2  -1   98.60    1.56 
   4  -2  -1   98.24    1.66 
   4  -2  -1   95.30    1.63 
  -4   2   1   99.66    1.59 
  -4   2   1   97.02    1.76 
  -4   2   1  101.56    1.63 
  -4   2   1   99.49    1.61 
  -4   2   1   97.00    1.50 
  -4   2   1   95.82    1.67 
  -4   2   1   97.33    1.55 
  -4   2   1   95.87    1.57 
   3  -2  -1  276.13    4.16 
   3  -2  -1  266.83    4.12 
   3  -2  -1  270.99    4.22 
   3  -2  -1  270.70    4.08 
   3  -2  -1  279.86    4.06 
   3  -2  -1  272.50    4.07 
   3  -2  -1  271.59    4.03 
   3  -2  -1  266.82    4.11 
   3  -2  -1  264.69    4.06 
   3  -2  -1  266.11    4.53 
   3  -2  -1  275.13    4.21 
   3  -2  -1  265.86    4.08 
   3  -2  -1  266.66    4.20 
  -3   2   1  262.26    4.01 
  -3   2   1  284.43    4.44 
  -3   2   1  255.25    4.11 
  -3   2   1  264.56    4.24 
  -3   2   1  272.29    4.03 
  -3   2   1  266.33    3.99 
  -3   2   1  281.23    4.14 
  -3   2   1  281.53    4.08 
   2  -2  -1  351.65    5.21 
   2  -2  -1  345.20    5.38 
   2  -2  -1  353.21    5.54 
   2  -2  -1  348.71    5.26 
   2  -2  -1  359.89    5.55 
   2  -2  -1  335.42    5.31 
   2  -2  -1  339.65    6.15 
   2  -2  -1  352.83    5.28 
   2  -2  -1  340.37    5.45 
   2  -2  -1  342.52    5.33 
   2  -2  -1  346.02    5.49 
  -2   2   1  343.59    5.52 
  -2   2   1  347.12    5.59 
  -2   2   1  356.86    6.11 
  -2   2   1  333.30    5.51 
  -2   2   1  350.56    5.26 
  -2   2   1  337.03    5.30 
  -2   2   1  361.28    5.25 
  -2   2   1  353.45    5.36 
   1  -2  -1   79.42    1.23 
   1  -2  -1   79.74    1.24 
   1  -2  -1   78.27    1.26 
   1  -2  -1   81.04    1.28 
   1  -2  -1   81.27    1.26 
   1  -2  -1   83.54    1.32 
   1  -2  -1   81.71    1.30 
   1  -2  -1   78.69    1.36 
   1  -2  -1   80.60    1.25 
  -1   2   1   77.08    1.30 
  -1   2   1   79.81    1.23 
  -1   2   1   82.97    1.36 
  -1   2   1   82.21    1.24 
  -1   2   1   81.36    1.27 
  -1   2   1   79.93    1.31 
   0  -2  -1  338.16    5.27 
   0  -2  -1  336.59    5.30 
   0  -2  -1  355.12    5.56 
   0  -2  -1  344.59    5.15 
   0   2   1  340.58    5.33 
   0   2   1  329.41    5.55 
  -2  -2  -1  361.38    5.83 
  -2  -2  -1  375.64    6.43 
  -2  -2  -1  384.03    5.72 
  -2  -2  -1  371.01    5.72 
  -2  -2  -1  396.33    6.08 
  -2  -2  -1  386.58    5.78 
  -2  -2  -1  376.89    5.95 
  -2  -2  -1  374.19    6.04 
  -2  -2  -1  386.39    5.74 
   2   2   1  380.77    5.73 
   2   2   1  372.92    5.76 
   2   2   1  376.36    5.94 
   2   2   1  369.22    6.50 
   2   2   1  379.58    6.07 
   2   2   1  369.97    5.81 
   2   2   1  373.68    5.98 
  -3  -2  -1   16.39    0.38 
  -3  -2  -1   16.40    0.35 
  -3  -2  -1   16.65    0.34 
  -3  -2  -1   16.25    0.37 
  -3  -2  -1   16.93    0.54 
  -3  -2  -1   16.56    0.32 
  -3  -2  -1   15.47    0.34 
  -3  -2  -1   15.75    0.40 
  -3  -2  -1   16.67    0.32 
   3   2   1   15.42    0.34 
   3   2   1   15.76    0.32 
   3   2   1   16.35    0.35 
   3   2   1   16.25    0.35 
   3   2   1   16.58    0.30 
   3   2   1   15.83    0.38 
   3   2   1   16.17    0.38 
   3   2   1   17.34    0.41 
  -4  -2  -1  148.30    2.20 
  -4  -2  -1  143.71    2.26 
  -4  -2  -1  146.00    2.19 
  -4  -2  -1  148.34    2.25 
  -4  -2  -1  143.14    2.36 
  -4  -2  -1  147.32    2.27 
  -4  -2  -1  146.96    2.20 
  -4  -2  -1  144.07    2.21 
  -4  -2  -1  148.50    2.23 
  -4  -2  -1  142.07    2.28 
   4   2   1  144.08    2.30 
   4   2   1  143.63    2.23 
   4   2   1  148.94    2.17 
   4   2   1  145.07    2.22 
   4   2   1  144.88    2.27 
   4   2   1  136.10    2.63 
   4   2   1  144.72    2.25 
   4   2   1  141.42    2.19 
   4   2   1  142.08    2.26 
  -5  -2  -1  301.79    4.40 
  -5  -2  -1  299.60    4.38 
  -5  -2  -1  291.23    4.60 
  -5  -2  -1  289.92    4.49 
  -5  -2  -1  286.55    4.48 
  -5  -2  -1  301.30    4.54 
  -5  -2  -1  291.28    4.45 
  -5  -2  -1  308.06    4.39 
  -5  -2  -1  296.64    4.40 
   5   2   1  306.13    4.36 
   5   2   1  297.95    4.48 
   5   2   1  288.39    4.65 
   5   2   1  294.01    4.45 
   5   2   1  289.02    4.52 
   5   2   1  288.27    4.62 
   5   2   1  292.97    4.49 
   5   2   1  292.19    4.39 
   5   2   1  285.29    5.00 
   5   2   1  297.14    4.45 
   5   2   1  293.23    4.51 
  -6  -2  -1  173.46    2.61 
  -6  -2  -1  170.85    2.65 
  -6  -2  -1  168.60    2.75 
  -6  -2  -1  171.90    2.65 
  -6  -2  -1  173.92    2.63 
  -6  -2  -1  170.25    2.88 
  -6  -2  -1  174.98    2.71 
  -6  -2  -1  169.30    2.66 
  -6  -2  -1  166.80    2.70 
  -6  -2  -1  165.82    2.75 
   6   2   1  168.77    2.71 
   6   2   1  171.20    2.59 
   6   2   1  168.19    2.63 
   6   2   1  173.35    2.74 
   6   2   1  171.17    3.36 
   6   2   1  166.44    2.73 
   6   2   1  171.72    2.71 
   6   2   1  173.34    2.74 
   6   2   1  169.76    2.68 
   6   2   1  168.07    2.64 
   6   2   1  168.33    2.74 
   6   2   1  170.28    2.76 
  -7  -2  -1   31.80    0.64 
  -7  -2  -1   30.33    0.71 
  -7  -2  -1   32.78    0.63 
  -7  -2  -1   31.40    0.66 
  -7  -2  -1   31.59    0.76 
  -7  -2  -1   30.69    0.65 
  -7  -2  -1   30.73    0.71 
  -7  -2  -1   31.87    0.88 
  -7  -2  -1   31.03    0.67 
   7   2   1   32.09    0.60 
   7   2   1   30.76    0.74 
   7   2   1   31.01    0.74 
   7   2   1   30.61    0.74 
   7   2   1   31.17    1.19 
   7   2   1   31.14    0.66 
   7   2   1   30.45    0.71 
   7   2   1   29.97    0.71 
   7   2   1   30.59    0.70 
  -8  -2  -1   49.01    1.05 
  -8  -2  -1   49.00    1.05 
  -8  -2  -1   49.84    0.98 
  -8  -2  -1   52.02    0.99 
  -8  -2  -1   51.10    1.10 
  -8  -2  -1   51.57    1.25 
  -8  -2  -1   50.77    0.95 
  -8  -2  -1   50.41    1.00 
   8   2   1   49.16    1.09 
   8   2   1   52.27    0.91 
   8   2   1   50.96    1.06 
   8   2   1   49.44    1.09 
   8   2   1   49.69    0.98 
   8   2   1   50.47    1.07 
   8   2   1   50.45    1.07 
   8   2   1   48.53    1.03 
  -9  -2  -1   58.21    1.21 
  -9  -2  -1   55.98    1.42 
  -9  -2  -1   56.57    1.13 
  -9  -2  -1   57.16    1.25 
  -9  -2  -1   58.31    1.13 
  -9  -2  -1   56.94    1.08 
  -9  -2  -1   57.29    1.13 
  -9  -2  -1   57.50    1.21 
   9   2   1   56.41    1.12 
   9   2   1   56.68    1.26 
   9   2   1   57.85    1.24 
   9   2   1   57.12    1.21 
   9   2   1   56.77    1.23 
   9   2   1   56.67    1.26 
   9   2   1   56.10    1.19 
 -10  -2  -1   29.15    0.87 
 -10  -2  -1   31.20    0.77 
 -10  -2  -1   31.29    0.85 
 -10  -2  -1   31.48    0.77 
 -10  -2  -1   31.30    0.85 
 -10  -2  -1   31.60    0.78 
 -10  -2  -1   31.18    0.72 
  10   2   1   30.30    0.76 
  10   2   1   31.35    0.85 
  10   2   1   31.40    0.85 
  10   2   1   32.03    0.78 
  10   2   1   30.12    0.90 
  10   2   1   31.17    0.91 
  10   2   1   31.41    0.88 
 -11  -2  -1    0.41    0.21 
 -11  -2  -1    0.23    0.16 
 -11  -2  -1    0.42    0.17 
 -11  -2  -1    0.23    0.13 
 -11  -2  -1    0.23    0.16 
 -11  -2  -1    0.05    0.16 
 -11  -2  -1    0.20    0.17 
  11   2   1    0.38    0.18 
  11   2   1    0.17    0.18 
  11   2   1    0.06    0.18 
  11   2   1    0.43    0.18 
  11   2   1    0.08    0.14 
  11   2   1    0.08    0.15 
  11   2   1    0.31    0.20 
 -12  -2  -1   18.70    0.64 
 -12  -2  -1   18.68    0.73 
 -12  -2  -1   18.48    0.65 
 -12  -2  -1   18.06    0.74 
  12   2   1   17.62    0.77 
  12   2   1   18.90    0.73 
  12   2   1   18.72    0.80 
 -13  -2  -1   52.76    1.25 
 -13  -2  -1   54.96    1.38 
 -13  -2  -1   54.51    1.25 
  13   2   1   55.90    1.49 
  13   2   1   54.55    1.46 
  13   2   1   53.70    1.35 
  12  -3  -1   21.72    0.88 
  12  -3  -1   23.01    0.91 
  12  -3  -1   23.95    0.84 
  12  -3  -1   23.09    0.93 
 -12   3   1   22.96    0.80 
 -12   3   1   23.66    0.86 
 -12   3   1   22.59    0.95 
 -12   3   1   22.24    0.72 
  11  -3  -1   20.21    0.83 
  11  -3  -1   21.15    0.85 
  11  -3  -1   21.71    0.78 
  11  -3  -1   22.66    0.88 
 -11   3   1   21.15    0.79 
 -11   3   1   21.73    0.89 
 -11   3   1   20.93    0.66 
 -11   3   1   20.37    0.73 
  10  -3  -1    1.18    0.24 
  10  -3  -1    1.47    0.27 
  10  -3  -1    1.23    0.25 
  10  -3  -1    1.39    0.28 
 -10   3   1    1.18    0.20 
 -10   3   1    1.27    0.23 
 -10   3   1    0.92    0.22 
 -10   3   1    1.25    0.27 
   9  -3  -1   18.07    0.58 
   9  -3  -1   17.85    0.65 
   9  -3  -1   18.74    0.71 
   9  -3  -1   17.75    0.72 
   9  -3  -1   17.85    0.70 
   9  -3  -1   17.58    0.69 
  -9   3   1   18.05    0.65 
  -9   3   1   18.19    0.73 
  -9   3   1   18.18    0.61 
  -9   3   1   17.66    0.57 
  -9   3   1   17.53    0.54 
  -9   3   1   18.15    0.62 
   8  -3  -1   89.87    1.56 
   8  -3  -1   88.01    2.47 
   8  -3  -1   89.17    1.79 
   8  -3  -1   89.52    1.78 
   8  -3  -1   87.89    1.72 
   8  -3  -1   89.56    1.63 
   8  -3  -1   89.19    1.77 
   8  -3  -1   89.96    1.83 
  -8   3   1   86.14    1.57 
  -8   3   1   87.68    1.81 
  -8   3   1   88.31    1.62 
  -8   3   1   89.79    1.69 
  -8   3   1   88.10    1.98 
  -8   3   1   89.63    1.71 
  -8   3   1   89.24    1.65 
   7  -3  -1   69.48    1.36 
   7  -3  -1   66.00    1.36 
   7  -3  -1   67.29    1.27 
   7  -3  -1   67.03    1.41 
   7  -3  -1   68.47    1.40 
   7  -3  -1   68.14    1.99 
   7  -3  -1   67.45    1.37 
   7  -3  -1   69.05    1.23 
   7  -3  -1   69.95    1.46 
   7  -3  -1   67.70    1.39 
  -7   3   1   69.05    1.58 
  -7   3   1   68.39    1.44 
  -7   3   1   69.19    1.36 
  -7   3   1   70.52    1.35 
  -7   3   1   66.99    1.24 
  -7   3   1   67.90    1.29 
   6  -3  -1   17.60    0.43 
   6  -3  -1   15.96    0.50 
   6  -3  -1   16.38    0.56 
   6  -3  -1   16.13    0.51 
   6  -3  -1   15.97    0.45 
   6  -3  -1   16.43    0.85 
   6  -3  -1   16.32    0.51 
   6  -3  -1   16.32    0.53 
   6  -3  -1   17.00    0.54 
   6  -3  -1   16.82    0.40 
  -6   3   1   17.01    0.50 
  -6   3   1   16.62    0.56 
  -6   3   1   16.09    0.42 
  -6   3   1   15.77    0.44 
  -6   3   1   16.50    0.50 
  -6   3   1   16.34    0.63 
  -6   3   1   15.68    0.46 
   5  -3  -1   41.77    1.28 
   5  -3  -1   41.31    0.80 
   5  -3  -1   41.95    0.93 
   5  -3  -1   42.23    0.76 
   5  -3  -1   42.37    0.91 
   5  -3  -1   41.53    0.86 
   5  -3  -1   41.27    0.88 
   5  -3  -1   41.61    0.90 
   5  -3  -1   41.23    0.86 
   5  -3  -1   42.62    0.90 
   5  -3  -1   42.24    0.79 
  -5   3   1   42.24    0.82 
  -5   3   1   43.19    0.78 
  -5   3   1   42.21    0.73 
  -5   3   1   42.18    0.87 
  -5   3   1   41.66    0.78 
  -5   3   1   42.21    1.02 
  -5   3   1   41.93    0.93 
  -5   3   1   42.16    0.86 
   4  -3  -1  271.08    4.32 
   4  -3  -1  283.51    4.20 
   4  -3  -1  277.84    4.30 
   4  -3  -1  281.07    4.29 
   4  -3  -1  286.10    4.32 
   4  -3  -1  269.79    4.25 
   4  -3  -1  271.92    4.76 
   4  -3  -1  282.90    4.12 
   4  -3  -1  281.73    4.16 
   4  -3  -1  280.99    4.32 
   4  -3  -1  278.65    4.20 
   4  -3  -1  273.83    4.30 
   4  -3  -1  282.27    4.27 
  -4   3   1  281.09    4.44 
  -4   3   1  278.43    4.14 
  -4   3   1  281.88    4.18 
  -4   3   1  275.98    4.17 
  -4   3   1  286.36    4.29 
  -4   3   1  276.46    4.34 
  -4   3   1  281.54    4.22 
  -4   3   1  283.84    4.26 
   3  -3  -1   55.62    0.97 
   3  -3  -1   57.89    1.04 
   3  -3  -1   54.27    0.92 
   3  -3  -1   54.82    0.91 
   3  -3  -1   53.25    0.85 
   3  -3  -1   52.77    1.26 
   3  -3  -1   53.25    1.00 
   3  -3  -1   53.08    1.00 
   3  -3  -1   54.22    0.89 
   3  -3  -1   54.49    0.99 
   3  -3  -1   52.53    0.98 
  -3   3   1   53.34    1.07 
  -3   3   1   52.57    0.88 
  -3   3   1   53.27    1.02 
  -3   3   1   55.50    1.25 
  -3   3   1   54.75    0.89 
  -3   3   1   56.12    0.99 
  -3   3   1   53.05    1.01 
  -3   3   1   53.80    0.96 
  -3   3   1   55.86    0.93 
   2  -3  -1    2.18    0.15 
   2  -3  -1    1.53    0.09 
   2  -3  -1    1.85    0.15 
   2  -3  -1    1.97    0.11 
   2  -3  -1    1.75    0.13 
   2  -3  -1    1.85    0.13 
   2  -3  -1    2.06    0.10 
   2  -3  -1    2.31    0.14 
   2  -3  -1    2.11    0.16 
   2  -3  -1    1.92    0.22 
  -2   3   1    1.88    0.11 
  -2   3   1    1.80    0.16 
  -2   3   1    1.84    0.15 
  -2   3   1    2.18    0.10 
  -2   3   1    1.68    0.12 
   1  -3  -1  434.86    6.64 
   1  -3  -1  427.04    6.54 
   1  -3  -1  421.24    6.51 
   1  -3  -1  427.06    6.57 
   1  -3  -1  409.49    6.40 
   1  -3  -1  433.48    6.43 
   1  -3  -1  434.61    6.41 
   1  -3  -1  445.99    6.81 
   1  -3  -1  420.13    7.25 
   1  -3  -1  437.75    6.99 
   1  -3  -1  425.01    6.70 
   1  -3  -1  439.39    6.58 
  -1   3   1  431.20    6.53 
  -1   3   1  432.60    6.63 
  -1   3   1  438.51    7.00 
  -1   3   1  426.44    6.60 
  -1   3   1  420.93    7.01 
  -1   3   1  431.10    6.47 
  -1   3   1  413.62    6.79 
  -1   3   1  434.90    6.51 
  -1   3   1  418.27    6.83 
   0  -3  -1  475.37    7.32 
   0  -3  -1  461.31    7.35 
   0  -3  -1  506.05    7.36 
   0  -3  -1  502.37    7.84 
   0  -3  -1  471.94    7.79 
   0  -3  -1  500.80    7.44 
   0  -3  -1  489.21    7.59 
   0  -3  -1  486.23    7.45 
   0   3   1  484.42    7.60 
   0   3   1  510.30    7.45 
   0   3   1  489.90    7.47 
   0   3   1  470.59    7.44 
   0   3   1  476.79    7.49 
   0   3   1  511.67    7.35 
  -2  -3  -1   41.38    0.69 
  -2  -3  -1   40.85    0.67 
  -2  -3  -1   41.79    0.84 
  -2  -3  -1   43.01    0.80 
  -2  -3  -1   41.98    0.70 
  -2  -3  -1   40.73    0.70 
  -2  -3  -1   39.63    0.68 
   2   3   1   42.14    0.69 
   2   3   1   41.62    0.67 
   2   3   1   39.30    0.69 
   2   3   1   40.27    0.70 
   2   3   1   40.69    0.79 
   2   3   1   40.41    0.74 
   2   3   1   42.50    0.71 
   2   3   1   40.89    0.74 
  -3  -3  -1  124.13    1.86 
  -3  -3  -1  124.43    1.90 
  -3  -3  -1  118.37    1.96 
  -3  -3  -1  122.84    2.16 
  -3  -3  -1  120.75    1.84 
  -3  -3  -1  126.25    1.87 
  -3  -3  -1  120.47    1.91 
  -3  -3  -1  124.72    1.98 
  -3  -3  -1  119.84    1.89 
   3   3   1  124.29    1.90 
   3   3   1  120.94    1.95 
   3   3   1  122.30    1.85 
   3   3   1  121.73    1.87 
   3   3   1  117.22    1.89 
   3   3   1  118.62    1.97 
   3   3   1  124.52    1.87 
   3   3   1  120.48    1.96 
  -4  -3  -1  359.83    5.51 
  -4  -3  -1  360.97    5.60 
  -4  -3  -1  358.57    5.34 
  -4  -3  -1  351.32    5.35 
  -4  -3  -1  366.92    5.57 
  -4  -3  -1  364.12    5.37 
  -4  -3  -1  371.79    5.35 
  -4  -3  -1  368.53    5.63 
  -4  -3  -1  352.75    5.40 
  -4  -3  -1  348.98    5.96 
   4   3   1  358.02    5.49 
   4   3   1  350.65    5.68 
   4   3   1  355.04    5.69 
   4   3   1  356.11    5.64 
   4   3   1  350.21    5.40 
   4   3   1  368.77    5.37 
   4   3   1  356.67    5.30 
   4   3   1  356.29    5.47 
   4   3   1  346.51    5.73 
   4   3   1  344.68    5.38 
  -5  -3  -1   81.50    1.39 
  -5  -3  -1   81.44    1.32 
  -5  -3  -1   82.77    1.37 
  -5  -3  -1   80.10    1.34 
  -5  -3  -1   79.79    1.37 
  -5  -3  -1   80.62    1.30 
  -5  -3  -1   81.70    1.31 
  -5  -3  -1   82.00    1.49 
   5   3   1   82.24    1.28 
   5   3   1   78.94    1.28 
   5   3   1   79.15    1.43 
   5   3   1   82.24    1.38 
   5   3   1   79.78    1.34 
   5   3   1   78.94    1.35 
   5   3   1   79.36    1.31 
   5   3   1   82.97    1.37 
   5   3   1   77.63    1.37 
   5   3   1   80.58    1.26 
   5   3   1   77.45    1.37 
  -6  -3  -1    1.70    0.14 
  -6  -3  -1    1.56    0.15 
  -6  -3  -1    1.83    0.22 
  -6  -3  -1    1.44    0.15 
  -6  -3  -1    1.43    0.13 
  -6  -3  -1    1.52    0.17 
   6   3   1    1.71    0.17 
   6   3   1    1.21    0.15 
   6   3   1    2.19    0.13 
   6   3   1    1.39    0.12 
   6   3   1    1.41    0.14 
   6   3   1    1.55    0.14 
   6   3   1    2.04    0.18 
   6   3   1    1.62    0.09 
   6   3   1    1.05    0.13 
  -7  -3  -1  265.90    4.00 
  -7  -3  -1  259.04    4.08 
  -7  -3  -1  263.67    4.13 
  -7  -3  -1  257.59    4.00 
  -7  -3  -1  264.91    4.29 
  -7  -3  -1  256.12    4.13 
  -7  -3  -1  257.96    4.03 
  -7  -3  -1  262.89    3.98 
   7   3   1  263.70    4.08 
   7   3   1  259.77    3.98 
   7   3   1  264.34    4.11 
   7   3   1  259.23    4.10 
   7   3   1  261.59    4.15 
   7   3   1  260.01    4.03 
   7   3   1  271.80    3.94 
   7   3   1  259.21    4.07 
   7   3   1  260.76    4.12 
  -8  -3  -1  257.01    3.95 
  -8  -3  -1  251.66    3.98 
  -8  -3  -1  259.28    4.14 
  -8  -3  -1  258.53    4.14 
  -8  -3  -1  257.58    4.01 
  -8  -3  -1  254.03    4.05 
  -8  -3  -1  257.31    4.07 
  -8  -3  -1  258.42    3.97 
  -8  -3  -1  260.08    4.31 
   8   3   1  254.70    4.02 
   8   3   1  265.11    3.90 
   8   3   1  260.52    4.08 
   8   3   1  257.11    4.10 
   8   3   1  254.34    4.12 
   8   3   1  253.04    3.96 
   8   3   1  253.49    4.07 
   8   3   1  255.65    4.13 
   8   3   1  257.83    4.11 
  -9  -3  -1   43.25    0.93 
  -9  -3  -1   43.36    1.18 
  -9  -3  -1   43.04    1.04 
  -9  -3  -1   42.90    0.99 
  -9  -3  -1   42.08    0.91 
  -9  -3  -1   42.36    0.87 
  -9  -3  -1   42.79    0.90 
  -9  -3  -1   43.16    0.98 
   9   3   1   43.98    0.96 
   9   3   1   43.34    1.02 
   9   3   1   43.31    0.99 
   9   3   1   42.67    1.01 
   9   3   1   42.07    0.99 
   9   3   1   42.96    1.03 
   9   3   1   42.92    0.89 
   9   3   1   44.28    1.05 
 -10  -3  -1    1.89    0.21 
 -10  -3  -1    2.02    0.32 
 -10  -3  -1    2.02    0.21 
 -10  -3  -1    1.63    0.22 
 -10  -3  -1    1.81    0.23 
 -10  -3  -1    2.45    0.30 
 -10  -3  -1    1.86    0.19 
 -10  -3  -1    1.97    0.22 
  10   3   1    2.36    0.22 
  10   3   1    2.26    0.27 
  10   3   1    2.06    0.28 
  10   3   1    2.47    0.26 
  10   3   1    2.27    0.26 
  10   3   1    1.77    0.24 
  10   3   1    1.94    0.23 
 -11  -3  -1   45.30    1.04 
 -11  -3  -1   47.26    1.06 
 -11  -3  -1   47.20    1.15 
 -11  -3  -1   48.00    1.00 
 -11  -3  -1   45.85    1.05 
 -11  -3  -1   46.26    1.19 
 -11  -3  -1   46.03    1.12 
  11   3   1   46.06    1.20 
  11   3   1   46.91    1.15 
  11   3   1   46.70    1.08 
  11   3   1   47.91    1.24 
 -12  -3  -1   49.15    1.12 
 -12  -3  -1   50.04    1.19 
 -12  -3  -1   48.35    1.23 
 -12  -3  -1   49.20    1.27 
 -12  -3  -1   47.50    1.12 
  12   3   1   49.63    1.30 
  12   3   1   49.04    1.33 
  12   3   1   46.12    1.12 
  12   3   1   46.24    1.21 
 -13  -3  -1    8.60    0.56 
 -13  -3  -1    9.50    0.60 
 -13  -3  -1    9.15    0.49 
 -13  -3  -1    8.56    0.49 
  13   3   1    9.43    0.64 
  13   3   1    8.66    0.59 
  13   3   1    9.44    0.55 
 -14  -3  -1    2.00    0.31 
  11  -4  -1    3.31    0.39 
  11  -4  -1    3.47    0.37 
  11  -4  -1    2.79    0.40 
  11  -4  -1    3.32    0.41 
 -11   4   1    2.80    0.40 
 -11   4   1    2.78    0.33 
 -11   4   1    2.68    0.28 
 -11   4   1    2.95    0.34 
  10  -4  -1   45.20    1.25 
  10  -4  -1   43.33    1.15 
  10  -4  -1   43.16    1.25 
  10  -4  -1   42.30    1.21 
  10  -4  -1   41.91    1.18 
 -10   4   1   42.70    0.99 
 -10   4   1   44.26    1.28 
 -10   4   1   43.22    1.08 
 -10   4   1   42.02    1.14 
   9  -4  -1   27.32    0.91 
   9  -4  -1   29.04    0.93 
   9  -4  -1   26.57    0.88 
   9  -4  -1   28.81    0.87 
   9  -4  -1   28.70    0.95 
  -9   4   1   27.14    0.95 
  -9   4   1   28.33    0.85 
  -9   4   1   27.39    0.79 
  -9   4   1   27.57    0.72 
  -9   4   1   28.26    0.84 
   8  -4  -1   21.54    0.71 
   8  -4  -1   22.22    0.75 
   8  -4  -1   21.85    0.77 
   8  -4  -1   21.98    0.70 
   8  -4  -1   21.17    1.14 
   8  -4  -1   21.15    0.74 
  -8   4   1   20.23    0.67 
  -8   4   1   20.99    0.77 
  -8   4   1   20.79    0.57 
  -8   4   1   21.59    0.69 
  -8   4   1   20.35    0.63 
   7  -4  -1   30.06    0.86 
   7  -4  -1   27.89    0.76 
   7  -4  -1   28.85    0.68 
   7  -4  -1   27.78    0.78 
   7  -4  -1   28.02    1.22 
   7  -4  -1   28.30    0.81 
   7  -4  -1   28.92    0.81 
   7  -4  -1   28.69    0.78 
   7  -4  -1   28.32    0.65 
  -7   4   1   28.51    0.76 
  -7   4   1   27.42    0.84 
  -7   4   1   28.64    0.72 
  -7   4   1   27.17    0.75 
  -7   4   1   28.27    0.94 
  -7   4   1   27.92    0.65 
   6  -4  -1  140.76    2.46 
   6  -4  -1  142.02    3.11 
   6  -4  -1  141.19    2.51 
   6  -4  -1  148.91    2.27 
   6  -4  -1  143.48    2.32 
   6  -4  -1  143.02    2.54 
   6  -4  -1  144.54    2.34 
   6  -4  -1  145.32    2.45 
   6  -4  -1  143.94    2.50 
   6  -4  -1  144.94    2.51 
  -6   4   1  148.09    2.69 
  -6   4   1  141.41    2.43 
  -6   4   1  140.66    2.30 
  -6   4   1  145.34    2.46 
  -6   4   1  144.90    2.56 
  -6   4   1  143.79    2.38 
   5  -4  -1  219.48    3.39 
   5  -4  -1  218.59    3.38 
   5  -4  -1  222.09    3.32 
   5  -4  -1  218.68    3.48 
   5  -4  -1  218.88    3.51 
   5  -4  -1  219.01    3.55 
   5  -4  -1  217.70    4.11 
   5  -4  -1  218.39    3.54 
   5  -4  -1  221.39    3.57 
   5  -4  -1  218.22    3.52 
  -5   4   1  218.93    3.42 
  -5   4   1  218.01    3.32 
  -5   4   1  218.82    3.47 
  -5   4   1  219.94    3.69 
  -5   4   1  217.55    3.59 
  -5   4   1  217.76    3.36 
  -5   4   1  223.09    3.51 
   4  -4  -1    2.94    0.17 
   4  -4  -1    1.81    0.15 
   4  -4  -1    2.07    0.13 
   4  -4  -1    2.02    0.15 
   4  -4  -1    2.24    0.21 
   4  -4  -1    1.79    0.18 
   4  -4  -1    2.01    0.31 
   4  -4  -1    1.86    0.19 
   4  -4  -1    2.43    0.20 
   4  -4  -1    2.07    0.19 
  -4   4   1    2.04    0.23 
  -4   4   1    2.12    0.14 
  -4   4   1    1.95    0.13 
  -4   4   1    2.02    0.24 
  -4   4   1    2.35    0.17 
  -4   4   1    2.00    0.18 
  -4   4   1    2.28    0.14 
  -4   4   1    2.18    0.20 
   3  -4  -1   45.97    0.79 
   3  -4  -1   45.71    0.73 
   3  -4  -1   45.06    0.91 
   3  -4  -1   45.20    0.89 
   3  -4  -1   46.83    0.82 
   3  -4  -1   45.34    0.91 
   3  -4  -1   46.23    0.87 
   3  -4  -1   45.43    0.77 
   3  -4  -1   44.31    0.88 
   3  -4  -1   44.82    1.17 
  -3   4   1   46.16    0.90 
  -3   4   1   45.19    0.95 
  -3   4   1   45.52    0.94 
  -3   4   1   45.73    0.82 
  -3   4   1   44.45    0.73 
  -3   4   1   45.75    0.79 
  -3   4   1   44.57    0.97 
   2  -4  -1  282.29    4.24 
   2  -4  -1  284.54    4.41 
   2  -4  -1  286.45    4.27 
   2  -4  -1  287.60    4.23 
   2  -4  -1  289.46    4.28 
   2  -4  -1  285.72    4.33 
   2  -4  -1  279.33    5.12 
   2  -4  -1  290.63    4.32 
   2  -4  -1  277.59    4.36 
   2  -4  -1  289.15    4.34 
  -2   4   1  291.38    4.31 
  -2   4   1  289.63    4.27 
  -2   4   1  279.72    4.52 
  -2   4   1  290.55    4.27 
  -2   4   1  292.34    4.36 
  -2   4   1  279.11    4.40 
  -2   4   1  283.73    4.45 
  -2   4   1  285.01    4.32 
  -2   4   1  298.23    4.66 
   1  -4  -1  442.60    6.90 
   1  -4  -1  431.40    6.63 
   1  -4  -1  449.13    6.91 
   1  -4  -1  450.28    6.80 
   1  -4  -1  452.08    7.20 
   1  -4  -1  442.83    6.98 
   1  -4  -1  434.01    6.67 
   1  -4  -1  448.79    6.83 
   1  -4  -1  443.27    6.92 
   1  -4  -1  435.62    7.65 
   1  -4  -1  455.26    6.62 
   1  -4  -1  442.66    6.73 
  -1   4   1  425.51    7.07 
  -1   4   1  449.31    6.66 
  -1   4   1  448.55    6.78 
  -1   4   1  436.26    6.73 
  -1   4   1  437.14    7.42 
  -1   4   1  452.08    6.79 
  -1   4   1  441.97    6.63 
  -1   4   1  451.18    7.25 
  -1   4   1  430.68    6.91 
  -1   4   1  442.25    6.92 
   0  -4  -1   38.49    0.80 
   0  -4  -1   39.78    0.68 
   0  -4  -1   39.83    0.70 
   0  -4  -1   40.06    0.70 
   0  -4  -1   40.17    0.69 
   0  -4  -1   40.05    0.65 
   0  -4  -1   37.83    0.68 
   0  -4  -1   40.56    0.70 
   0   4   1   39.77    0.71 
   0   4   1   38.79    0.64 
   0   4   1   38.29    0.82 
   0   4   1   39.33    0.69 
   0   4   1   38.96    0.71 
   0   4   1   39.72    0.69 
   0   4   1   38.90    0.73 
   0   4   1   39.78    0.70 
  -1  -4  -1  342.01    5.35 
  -1  -4  -1  351.53    5.36 
  -1  -4  -1  365.27    5.52 
  -1  -4  -1  359.42    5.52 
  -1  -4  -1  354.72    5.63 
  -1  -4  -1  359.32    5.53 
  -1  -4  -1  367.38    5.98 
  -1  -4  -1  365.94    5.46 
  -1  -4  -1  362.96    5.39 
  -1  -4  -1  353.12    5.36 
   1   4   1  343.04    5.62 
   1   4   1  343.30    5.43 
   1   4   1  347.75    5.68 
   1   4   1  366.41    5.36 
   1   4   1  361.85    5.45 
   1   4   1  371.91    5.51 
   1   4   1  350.63    5.31 
   1   4   1  358.90    5.59 
   1   4   1  342.43    5.53 
  -2  -4  -1  221.81    3.42 
  -2  -4  -1  220.11    3.33 
  -2  -4  -1  223.42    3.40 
  -2  -4  -1  231.40    3.41 
  -2  -4  -1  228.67    3.42 
  -2  -4  -1  220.52    3.34 
  -2  -4  -1  224.90    3.57 
  -2  -4  -1  231.51    3.51 
  -2  -4  -1  225.63    3.43 
   2   4   1  223.63    3.31 
   2   4   1  215.68    3.40 
   2   4   1  218.39    3.32 
   2   4   1  216.48    3.57 
   2   4   1  229.42    3.36 
   2   4   1  226.48    3.42 
   2   4   1  229.79    3.35 
   2   4   1  213.34    3.45 
  -3  -4  -1  303.04    4.66 
  -3  -4  -1  289.45    4.49 
  -3  -4  -1  290.85    4.48 
  -3  -4  -1  286.21    4.63 
  -3  -4  -1  297.32    4.50 
  -3  -4  -1  295.02    4.52 
  -3  -4  -1  283.94    4.33 
  -3  -4  -1  302.24    4.52 
  -3  -4  -1  293.28    4.52 
  -3  -4  -1  291.69    4.43 
   3   4   1  294.99    4.47 
   3   4   1  294.70    4.51 
   3   4   1  291.63    4.60 
   3   4   1  293.71    4.43 
   3   4   1  297.14    4.39 
   3   4   1  293.10    4.41 
   3   4   1  293.48    4.38 
   3   4   1  285.49    4.77 
   3   4   1  290.01    4.62 
  -4  -4  -1    4.34    0.17 
  -4  -4  -1    4.16    0.19 
  -4  -4  -1    4.08    0.19 
  -4  -4  -1    3.96    0.20 
  -4  -4  -1    3.72    0.22 
  -4  -4  -1    4.23    0.15 
  -4  -4  -1    3.76    0.18 
  -4  -4  -1    4.31    0.23 
  -4  -4  -1    4.05    0.17 
  -4  -4  -1    3.98    0.17 
   4   4   1    3.93    0.22 
   4   4   1    3.98    0.19 
   4   4   1    4.16    0.18 
   4   4   1    4.74    0.17 
   4   4   1    4.06    0.22 
   4   4   1    4.85    0.18 
   4   4   1    4.19    0.15 
   4   4   1    4.09    0.14 
   4   4   1    3.85    0.22 
  -5  -4  -1   65.04    1.15 
  -5  -4  -1   68.16    1.09 
  -5  -4  -1   66.61    1.16 
  -5  -4  -1   66.83    1.12 
  -5  -4  -1   65.19    1.26 
  -5  -4  -1   70.00    1.06 
  -5  -4  -1   66.37    1.17 
  -5  -4  -1   63.09    1.19 
  -5  -4  -1   68.69    1.24 
   5   4   1   64.90    1.22 
   5   4   1   65.95    1.25 
   5   4   1   64.55    1.08 
   5   4   1   63.17    1.17 
   5   4   1   67.24    1.15 
   5   4   1   65.92    1.08 
   5   4   1   66.84    1.15 
   5   4   1   66.58    1.08 
   5   4   1   68.35    1.19 
  -6  -4  -1  390.92    5.73 
  -6  -4  -1  390.92    5.96 
  -6  -4  -1  376.05    5.97 
  -6  -4  -1  382.07    6.06 
  -6  -4  -1  388.17    6.02 
  -6  -4  -1  387.80    5.83 
  -6  -4  -1  399.56    5.78 
  -6  -4  -1  394.76    5.77 
  -6  -4  -1  393.45    5.87 
  -6  -4  -1  387.05    5.99 
   6   4   1  384.85    5.94 
   6   4   1  379.81    5.86 
   6   4   1  374.95    5.73 
   6   4   1  390.27    5.83 
   6   4   1  383.94    5.89 
   6   4   1  384.61    5.98 
   6   4   1  377.52    5.74 
   6   4   1  387.00    5.72 
   6   4   1  395.96    5.86 
  -7  -4  -1   76.62    1.54 
  -7  -4  -1   74.75    1.44 
  -7  -4  -1   76.23    1.36 
  -7  -4  -1   73.46    1.31 
  -7  -4  -1   74.92    1.40 
  -7  -4  -1   76.56    1.29 
  -7  -4  -1   75.55    1.30 
  -7  -4  -1   77.33    1.26 
   7   4   1   74.61    1.37 
   7   4   1   75.00    1.33 
   7   4   1   74.48    1.46 
   7   4   1   74.45    1.41 
   7   4   1   73.03    1.27 
   7   4   1   73.44    1.29 
   7   4   1   76.23    1.40 
   7   4   1   77.76    1.40 
  -8  -4  -1   35.72    0.84 
  -8  -4  -1   37.51    0.73 
  -8  -4  -1   35.49    0.88 
  -8  -4  -1   35.21    0.86 
  -8  -4  -1   35.61    0.80 
  -8  -4  -1   35.43    0.98 
  -8  -4  -1   36.63    0.76 
  -8  -4  -1   36.24    0.75 
  -8  -4  -1   34.78    0.77 
   8   4   1   36.74    0.77 
   8   4   1   36.67    0.86 
   8   4   1   37.03    0.86 
   8   4   1   35.99    0.83 
   8   4   1   34.71    0.73 
   8   4   1   35.99    0.87 
   8   4   1   35.35    0.89 
  -9  -4  -1   43.62    0.98 
  -9  -4  -1   43.26    1.00 
  -9  -4  -1   43.50    0.90 
  -9  -4  -1   43.24    1.05 
  -9  -4  -1   43.13    0.95 
  -9  -4  -1   44.70    1.19 
  -9  -4  -1   43.60    0.90 
  -9  -4  -1   43.96    1.05 
   9   4   1   43.50    1.00 
   9   4   1   44.64    1.05 
   9   4   1   44.45    1.03 
   9   4   1   43.78    1.06 
   9   4   1   43.32    0.93 
   9   4   1   43.61    0.89 
   9   4   1   44.63    1.03 
 -10  -4  -1   31.59    0.85 
 -10  -4  -1   31.49    0.74 
 -10  -4  -1   32.30    0.80 
 -10  -4  -1   32.97    1.05 
 -10  -4  -1   30.89    0.75 
 -10  -4  -1   31.15    0.90 
 -10  -4  -1   31.63    0.83 
 -10  -4  -1   31.23    0.78 
  10   4   1   32.53    0.92 
  10   4   1   31.47    0.89 
  10   4   1   31.53    0.81 
  10   4   1   31.67    0.86 
  10   4   1   30.76    0.88 
  10   4   1   32.75    0.75 
 -11  -4  -1   37.72    1.02 
 -11  -4  -1   40.28    0.95 
 -11  -4  -1   39.92    1.10 
 -11  -4  -1   39.28    0.89 
 -11  -4  -1   39.54    1.00 
 -11  -4  -1   39.50    0.96 
 -11  -4  -1   39.47    0.92 
  11   4   1   39.68    1.08 
  11   4   1   39.26    1.03 
  11   4   1   40.27    1.11 
  11   4   1   38.28    0.96 
 -12  -4  -1    0.34    0.16 
 -12  -4  -1    0.08    0.14 
 -12  -4  -1    0.19    0.18 
 -12  -4  -1    0.48    0.24 
 -12  -4  -1    0.16    0.17 
 -12  -4  -1    0.32    0.17 
  12   4   1    0.18    0.18 
  12   4   1    0.05    0.20 
  12   4   1    0.31    0.24 
  12   4   1    0.41    0.18 
 -13  -4  -1   17.38    0.78 
 -13  -4  -1   16.83    0.72 
 -13  -4  -1   17.01    0.65 
 -13  -4  -1   16.87    0.63 
  13   4   1   18.03    0.82 
  13   4   1   16.99    0.77 
  13   4   1   17.30    0.72 
  13   4   1   16.68    0.65 
 -14  -4  -1   37.19    1.02 
 -14  -4  -1   36.57    1.05 
 -14  -4  -1   36.45    1.12 
 -14  -4  -1   39.00    1.17 
  14   4   1   40.02    1.27 
  14   4   1   39.32    1.14 
  14   4   1   39.35    1.20 
  11  -5  -1   25.99    0.93 
  11  -5  -1   27.87    0.94 
  11  -5  -1   28.43    1.05 
  11  -5  -1   27.96    1.02 
 -11   5   1   27.94    1.06 
 -11   5   1   27.81    0.88 
 -11   5   1   27.33    0.94 
  10  -5  -1   25.89    0.90 
  10  -5  -1   27.02    0.98 
  10  -5  -1   26.55    0.95 
  10  -5  -1   25.28    0.88 
 -10   5   1   24.75    0.99 
 -10   5   1   25.30    0.81 
 -10   5   1   27.13    0.89 
 -10   5   1   25.54    0.72 
   9  -5  -1    0.30    0.18 
   9  -5  -1    0.19    0.19 
   9  -5  -1    0.15    0.18 
   9  -5  -1   -0.08    0.19 
   9  -5  -1    0.09    0.19 
  -9   5   1    0.20    0.23 
  -9   5   1    0.37    0.18 
  -9   5   1   -0.14    0.13 
  -9   5   1    0.19    0.18 
  -9   5   1    0.06    0.17 
   8  -5  -1    9.13    0.54 
   8  -5  -1    9.49    0.52 
   8  -5  -1    8.89    0.52 
   8  -5  -1    9.44    0.48 
   8  -5  -1    7.87    0.46 
  -8   5   1    8.38    0.48 
  -8   5   1    7.25    0.46 
  -8   5   1    8.70    0.44 
  -8   5   1    9.15    0.57 
  -8   5   1    8.77    0.37 
   7  -5  -1  124.96    2.31 
   7  -5  -1  121.98    2.34 
   7  -5  -1  125.32    2.31 
   7  -5  -1  123.67    2.27 
   7  -5  -1  119.55    2.23 
   7  -5  -1  122.68    2.30 
   7  -5  -1  122.55    2.07 
   7  -5  -1  120.76    2.96 
   7  -5  -1  125.16    2.25 
  -7   5   1  122.59    2.15 
  -7   5   1  122.74    2.22 
  -7   5   1  124.30    2.37 
  -7   5   1  120.74    2.48 
  -7   5   1  123.09    2.25 
  -7   5   1  120.59    2.05 
   6  -5  -1   57.44    1.41 
   6  -5  -1   60.89    1.34 
   6  -5  -1   61.72    1.26 
   6  -5  -1   59.91    1.31 
   6  -5  -1   60.28    1.30 
   6  -5  -1   61.91    1.14 
   6  -5  -1   59.62    1.30 
   6  -5  -1   59.39    1.79 
   6  -5  -1   60.05    1.28 
  -6   5   1   61.59    1.28 
  -6   5   1   60.23    1.18 
  -6   5   1   60.92    1.45 
  -6   5   1   61.14    1.25 
  -6   5   1   61.20    1.37 
  -6   5   1   60.45    1.11 
   5  -5  -1   10.79    0.44 
   5  -5  -1   11.87    0.31 
   5  -5  -1   11.12    0.42 
   5  -5  -1   11.58    0.46 
   5  -5  -1   11.09    0.34 
   5  -5  -1   11.35    0.45 
   5  -5  -1   11.15    0.46 
   5  -5  -1   11.34    0.69 
   5  -5  -1   11.22    0.44 
   5  -5  -1   11.98    0.37 
  -5   5   1   11.16    0.33 
  -5   5   1   10.85    0.33 
  -5   5   1   11.11    0.38 
  -5   5   1   11.15    0.52 
  -5   5   1   10.92    0.42 
  -5   5   1   11.42    0.44 
  -5   5   1   11.13    0.49 
   4  -5  -1   55.23    1.07 
   4  -5  -1   53.82    0.92 
   4  -5  -1   53.95    1.10 
   4  -5  -1   52.46    1.46 
   4  -5  -1   53.48    0.97 
   4  -5  -1   53.93    1.10 
   4  -5  -1   55.48    1.13 
   4  -5  -1   55.19    1.00 
   4  -5  -1   54.67    1.13 
  -4   5   1   54.72    0.95 
  -4   5   1   53.34    1.00 
  -4   5   1   53.40    1.20 
  -4   5   1   54.34    1.17 
  -4   5   1   54.66    1.06 
  -4   5   1   53.78    1.01 
  -4   5   1   55.01    1.11 
  -4   5   1   54.41    0.97 
   3  -5  -1  164.38    2.68 
   3  -5  -1  165.60    2.72 
   3  -5  -1  164.57    2.68 
   3  -5  -1  164.94    2.55 
   3  -5  -1  167.11    2.60 
   3  -5  -1  168.30    2.52 
   3  -5  -1  164.22    2.71 
   3  -5  -1  166.97    2.66 
   3  -5  -1  163.54    3.07 
  -3   5   1  164.41    2.61 
  -3   5   1  164.80    2.76 
  -3   5   1  166.32    2.59 
  -3   5   1  164.22    2.80 
  -3   5   1  166.70    2.50 
  -3   5   1  169.36    2.58 
  -3   5   1  167.74    2.70 
  -3   5   1  165.25    2.79 
  -3   5   1  166.76    2.65 
   2  -5  -1  105.27    1.77 
   2  -5  -1  108.39    1.77 
   2  -5  -1  104.68    1.65 
   2  -5  -1  106.79    1.78 
   2  -5  -1  103.07    2.06 
   2  -5  -1  106.80    1.72 
   2  -5  -1  108.66    1.70 
   2  -5  -1  104.42    1.62 
   2  -5  -1  106.85    1.66 
   2  -5  -1  105.71    1.80 
   2  -5  -1  107.24    1.82 
  -2   5   1  108.77    1.66 
  -2   5   1  106.64    1.92 
  -2   5   1  105.02    1.85 
  -2   5   1  108.57    1.81 
  -2   5   1  106.57    1.73 
  -2   5   1  104.62    1.85 
  -2   5   1  106.93    1.70 
  -2   5   1  107.49    1.71 
  -2   5   1  111.23    2.02 
  -2   5   1  107.82    1.76 
   1  -5  -1    1.34    0.08 
   1  -5  -1    0.83    0.09 
   1  -5  -1    1.73    0.14 
   1  -5  -1    1.48    0.19 
   1  -5  -1    0.88    0.08 
   1  -5  -1    1.26    0.09 
   1  -5  -1    1.20    0.13 
   1  -5  -1    1.56    0.14 
   1  -5  -1    1.36    0.09 
   1  -5  -1    1.00    0.11 
  -1   5   1    1.28    0.12 
  -1   5   1    1.19    0.10 
  -1   5   1    1.01    0.10 
  -1   5   1    0.90    0.11 
  -1   5   1    1.36    0.15 
  -1   5   1    1.23    0.13 
  -1   5   1    0.99    0.10 
  -1   5   1    0.99    0.16 
  -1   5   1    1.42    0.15 
   0  -5  -1  236.99    3.61 
   0  -5  -1  238.06    3.56 
   0  -5  -1  229.20    3.46 
   0  -5  -1  229.28    3.59 
   0  -5  -1  230.17    3.52 
   0  -5  -1  242.55    3.56 
   0  -5  -1  237.32    3.52 
   0  -5  -1  227.43    3.97 
   0  -5  -1  238.94    3.54 
   0  -5  -1  226.90    3.53 
   0  -5  -1  239.90    3.46 
   0   5   1  232.34    3.57 
   0   5   1  234.36    3.75 
   0   5   1  231.64    3.61 
   0   5   1  238.78    3.55 
   0   5   1  238.54    3.56 
   0   5   1  225.40    3.64 
   0   5   1  238.05    3.58 
   0   5   1  238.48    3.54 
   0   5   1  234.00    3.48 
  -1  -5  -1  674.35   10.50 
  -1  -5  -1  647.89   10.05 
  -1  -5  -1  683.66   10.24 
  -1  -5  -1  660.85   10.00 
  -1  -5  -1  690.86   10.21 
  -1  -5  -1  691.62   10.07 
  -1  -5  -1  667.69   10.41 
  -1  -5  -1  675.96    9.97 
  -1  -5  -1  657.33   10.94 
  -1  -5  -1  690.25   10.15 
   1   5   1  662.48    9.92 
   1   5   1  640.68   10.35 
   1   5   1  692.57   10.29 
   1   5   1  692.80   10.21 
   1   5   1  646.73   10.43 
   1   5   1  687.11   10.18 
   1   5   1  649.98   10.28 
   1   5   1  673.64   10.10 
   1   5   1  639.70   10.77 
   1   5   1  650.05   10.06 
  -2  -5  -1  392.11    6.27 
  -2  -5  -1  389.62    6.02 
  -2  -5  -1  400.07    6.17 
  -2  -5  -1  390.24    5.97 
  -2  -5  -1  400.18    6.11 
  -2  -5  -1  387.40    5.92 
  -2  -5  -1  412.84    6.13 
  -2  -5  -1  386.97    5.87 
  -2  -5  -1  392.50    6.14 
   2   5   1  404.79    6.07 
   2   5   1  397.61    5.95 
   2   5   1  379.56    6.23 
   2   5   1  398.93    5.84 
   2   5   1  393.71    5.95 
   2   5   1  404.28    6.16 
   2   5   1  410.00    6.14 
   2   5   1  379.58    6.73 
   2   5   1  390.35    6.02 
  -3  -5  -1    4.00    0.14 
  -3  -5  -1    4.15    0.17 
  -3  -5  -1    3.86    0.16 
  -3  -5  -1    4.13    0.20 
  -3  -5  -1    4.23    0.16 
  -3  -5  -1    3.74    0.17 
  -3  -5  -1    4.01    0.18 
   3   5   1    4.29    0.19 
   3   5   1    4.14    0.15 
   3   5   1    3.88    0.15 
   3   5   1    3.99    0.21 
   3   5   1    4.38    0.18 
   3   5   1    3.77    0.24 
   3   5   1    3.81    0.17 
   3   5   1    3.88    0.19 
   3   5   1    4.05    0.17 
   3   5   1    3.70    0.13 
  -4  -5  -1  228.80    3.53 
  -4  -5  -1  224.37    3.53 
  -4  -5  -1  236.17    3.47 
  -4  -5  -1  227.24    3.50 
  -4  -5  -1  232.93    3.52 
  -4  -5  -1  233.51    3.49 
  -4  -5  -1  227.29    3.41 
  -4  -5  -1  231.65    3.50 
   4   5   1  225.84    3.51 
   4   5   1  229.97    3.46 
   4   5   1  222.35    3.43 
   4   5   1  233.99    3.47 
   4   5   1  226.86    3.47 
   4   5   1  238.82    3.53 
   4   5   1  228.14    3.67 
   4   5   1  234.66    3.43 
   4   5   1  228.24    3.61 
   4   5   1  226.22    3.58 
  -5  -5  -1  274.45    4.20 
  -5  -5  -1  282.65    4.21 
  -5  -5  -1  280.09    4.18 
  -5  -5  -1  274.30    4.24 
  -5  -5  -1  282.29    4.13 
  -5  -5  -1  283.02    4.19 
  -5  -5  -1  284.83    4.25 
  -5  -5  -1  267.46    4.26 
  -5  -5  -1  277.84    4.24 
  -5  -5  -1  276.95    4.33 
   5   5   1  269.98    4.35 
   5   5   1  285.16    4.19 
   5   5   1  281.26    4.15 
   5   5   1  275.89    4.34 
   5   5   1  268.61    4.10 
   5   5   1  283.14    4.25 
   5   5   1  275.33    4.13 
   5   5   1  267.39    4.23 
   5   5   1  277.96    4.20 
  -6  -5  -1  137.00    2.31 
  -6  -5  -1  139.97    2.21 
  -6  -5  -1  140.63    2.27 
  -6  -5  -1  132.86    2.24 
  -6  -5  -1  139.16    2.26 
  -6  -5  -1  140.76    2.40 
  -6  -5  -1  139.29    2.21 
  -6  -5  -1  145.57    2.16 
   6   5   1  135.76    2.37 
   6   5   1  142.15    2.25 
   6   5   1  135.67    2.33 
   6   5   1  138.26    2.24 
   6   5   1  136.12    2.28 
   6   5   1  137.85    2.15 
   6   5   1  138.79    2.28 
   6   5   1  135.49    2.13 
   6   5   1  136.54    2.15 
  -7  -5  -1   13.14    0.38 
  -7  -5  -1   12.83    0.42 
  -7  -5  -1   13.01    0.38 
  -7  -5  -1   12.77    0.43 
  -7  -5  -1   13.29    0.52 
  -7  -5  -1   13.70    0.36 
  -7  -5  -1   12.33    0.41 
   7   5   1   12.95    0.44 
   7   5   1   13.25    0.34 
   7   5   1   12.92    0.43 
   7   5   1   12.81    0.35 
   7   5   1   12.15    0.43 
   7   5   1   12.37    0.48 
   7   5   1   12.40    0.41 
   7   5   1   12.92    0.41 
  -8  -5  -1  176.11    3.08 
  -8  -5  -1  172.67    2.80 
  -8  -5  -1  178.34    2.76 
  -8  -5  -1  169.32    2.89 
  -8  -5  -1  178.36    2.89 
  -8  -5  -1  172.69    2.95 
  -8  -5  -1  175.54    2.79 
  -8  -5  -1  174.66    2.86 
   8   5   1  171.72    3.00 
   8   5   1  172.23    2.87 
   8   5   1  174.17    2.93 
   8   5   1  172.16    2.74 
   8   5   1  181.35    2.91 
   8   5   1  175.55    2.89 
  -9  -5  -1  143.49    2.68 
  -9  -5  -1  139.92    2.53 
  -9  -5  -1  141.64    2.42 
  -9  -5  -1  141.08    2.35 
  -9  -5  -1  140.34    2.37 
  -9  -5  -1  141.69    2.46 
  -9  -5  -1  145.76    2.33 
  -9  -5  -1  135.55    2.48 
   9   5   1  138.41    2.56 
   9   5   1  141.27    2.47 
   9   5   1  142.22    2.32 
   9   5   1  142.64    2.52 
   9   5   1  146.47    2.43 
   9   5   1  146.04    2.49 
   9   5   1  140.87    2.45 
 -10  -5  -1   28.22    0.80 
 -10  -5  -1   28.35    0.97 
 -10  -5  -1   27.67    0.72 
 -10  -5  -1   28.29    0.75 
 -10  -5  -1   28.06    0.77 
 -10  -5  -1   27.71    0.85 
 -10  -5  -1   28.26    0.70 
 -10  -5  -1   28.88    0.70 
  10   5   1   29.47    0.83 
  10   5   1   27.60    0.79 
  10   5   1   28.21    0.76 
  10   5   1   27.41    0.85 
  10   5   1   26.94    0.84 
 -11  -5  -1    4.10    0.38 
 -11  -5  -1    4.74    0.31 
 -11  -5  -1    3.89    0.33 
 -11  -5  -1    4.11    0.32 
 -11  -5  -1    4.35    0.31 
 -11  -5  -1    4.05    0.43 
 -11  -5  -1    4.25    0.36 
  11   5   1    4.09    0.38 
  11   5   1    3.75    0.34 
  11   5   1    4.16    0.40 
  11   5   1    4.55    0.42 
 -12  -5  -1   45.16    1.07 
 -12  -5  -1   46.39    1.25 
 -12  -5  -1   43.41    1.16 
 -12  -5  -1   44.44    1.02 
 -12  -5  -1   46.63    1.04 
 -12  -5  -1   45.63    1.10 
  12   5   1   44.89    1.12 
  12   5   1   47.52    1.28 
  12   5   1   44.60    1.17 
  12   5   1   44.00    1.20 
 -13  -5  -1   42.84    1.17 
 -13  -5  -1   41.61    1.22 
 -13  -5  -1   40.92    1.05 
 -13  -5  -1   40.51    1.42 
 -13  -5  -1   41.75    0.99 
  13   5   1   39.76    1.19 
  13   5   1   42.21    1.26 
  13   5   1   38.94    1.07 
  13   5   1   40.40    1.15 
 -14  -5  -1    5.60    0.55 
 -14  -5  -1    4.68    0.48 
 -14  -5  -1    5.11    0.42 
  14   5   1    5.16    0.51 
  14   5   1    5.27    0.49 
  14   5   1    5.13    0.46 
  14   5   1    5.25    0.56 
  10  -6  -1    2.30    0.39 
  10  -6  -1    2.79    0.36 
  10  -6  -1    2.70    0.37 
  10  -6  -1    1.90    0.31 
 -10   6   1    2.15    0.31 
 -10   6   1    2.49    0.35 
 -10   6   1    2.55    0.41 
 -10   6   1    2.52    0.32 
   9  -6  -1   35.71    1.04 
   9  -6  -1   33.84    1.07 
   9  -6  -1   34.06    1.10 
   9  -6  -1   36.49    1.12 
   9  -6  -1   33.55    1.00 
  -9   6   1   33.80    1.01 
  -9   6   1   35.75    1.16 
  -9   6   1   35.09    0.95 
  -9   6   1   32.88    1.00 
   8  -6  -1   57.37    1.44 
   8  -6  -1   56.17    1.40 
   8  -6  -1   57.34    1.36 
   8  -6  -1   57.14    1.40 
   8  -6  -1   55.25    1.32 
  -8   6   1   56.13    1.46 
  -8   6   1   58.13    1.14 
  -8   6   1   54.37    1.33 
  -8   6   1   57.38    1.34 
  -8   6   1   56.92    1.25 
   7  -6  -1    8.54    0.36 
   7  -6  -1    9.32    0.52 
   7  -6  -1    8.53    0.46 
   7  -6  -1    9.95    0.51 
   7  -6  -1    8.66    0.50 
   7  -6  -1    8.24    0.46 
   7  -6  -1    9.21    0.51 
  -7   6   1    8.11    0.41 
  -7   6   1    8.40    0.46 
  -7   6   1    9.00    0.55 
  -7   6   1    8.26    0.35 
  -7   6   1    8.42    0.47 
   6  -6  -1   16.97    0.61 
   6  -6  -1   17.73    0.64 
   6  -6  -1   17.53    0.63 
   6  -6  -1   17.59    0.64 
   6  -6  -1   18.25    0.66 
   6  -6  -1   18.26    0.51 
   6  -6  -1   16.93    0.59 
  -6   6   1   16.87    0.53 
  -6   6   1   16.85    0.61 
  -6   6   1   16.96    0.68 
  -6   6   1   16.46    0.59 
  -6   6   1   17.24    0.73 
  -6   6   1   16.55    0.46 
  -6   6   1   16.60    0.57 
   5  -6  -1  140.33    2.47 
   5  -6  -1  136.61    2.45 
   5  -6  -1  138.89    2.45 
   5  -6  -1  140.14    2.31 
   5  -6  -1  140.18    3.02 
   5  -6  -1  139.09    2.50 
   5  -6  -1  142.37    2.43 
   5  -6  -1  140.51    2.50 
  -5   6   1  138.51    2.33 
  -5   6   1  143.52    2.31 
  -5   6   1  139.58    2.41 
  -5   6   1  141.44    2.25 
  -5   6   1  139.88    2.62 
  -5   6   1  143.19    2.48 
  -5   6   1  140.53    2.34 
  -5   6   1  141.43    2.56 
   4  -6  -1   84.68    1.62 
   4  -6  -1   84.93    1.37 
   4  -6  -1   83.51    1.61 
   4  -6  -1   83.22    1.57 
   4  -6  -1   83.70    1.55 
   4  -6  -1   83.62    1.46 
   4  -6  -1   81.59    1.57 
   4  -6  -1   84.77    2.01 
  -4   6   1   83.62    1.59 
  -4   6   1   83.84    1.39 
  -4   6   1   83.06    1.43 
  -4   6   1   83.40    1.69 
  -4   6   1   82.56    1.53 
  -4   6   1   84.39    1.67 
  -4   6   1   84.62    1.46 
  -4   6   1   82.90    1.47 
   3  -6  -1   22.46    0.59 
   3  -6  -1   22.56    0.48 
   3  -6  -1   22.70    0.85 
   3  -6  -1   22.50    0.62 
   3  -6  -1   22.36    0.53 
   3  -6  -1   22.50    0.60 
   3  -6  -1   22.51    0.46 
   3  -6  -1   21.84    0.63 
   3  -6  -1   23.19    0.59 
  -3   6   1   22.00    0.66 
  -3   6   1   22.49    0.58 
  -3   6   1   21.70    0.54 
  -3   6   1   22.97    0.67 
  -3   6   1   22.65    0.62 
  -3   6   1   23.16    0.53 
  -3   6   1   22.92    0.46 
  -3   6   1   22.72    0.52 
   2  -6  -1   56.42    1.08 
   2  -6  -1   58.24    1.01 
   2  -6  -1   56.11    1.03 
   2  -6  -1   56.46    1.11 
   2  -6  -1   57.83    1.14 
   2  -6  -1   57.07    0.96 
   2  -6  -1   57.90    1.08 
   2  -6  -1   55.74    1.36 
   2  -6  -1   58.05    1.09 
   2  -6  -1   56.63    0.95 
   2  -6  -1   56.30    0.92 
  -2   6   1   57.94    1.17 
  -2   6   1   55.87    1.15 
  -2   6   1   56.64    1.12 
  -2   6   1   58.26    0.98 
  -2   6   1   57.50    1.07 
  -2   6   1   58.08    1.00 
  -2   6   1   58.12    1.03 
  -2   6   1   57.66    1.25 
  -2   6   1   57.22    1.05 
   1  -6  -1  206.34    3.24 
   1  -6  -1  199.74    3.20 
   1  -6  -1  203.72    3.19 
   1  -6  -1  204.34    3.10 
   1  -6  -1  201.04    3.49 
   1  -6  -1  207.10    3.28 
   1  -6  -1  202.31    3.08 
   1  -6  -1  207.90    3.09 
   1  -6  -1  212.49    3.22 
   1  -6  -1  210.08    3.22 
   1  -6  -1  210.06    3.15 
   1  -6  -1  216.99    3.10 
  -1   6   1  203.97    3.30 
  -1   6   1  203.62    3.20 
  -1   6   1  208.86    3.26 
  -1   6   1  207.84    3.13 
  -1   6   1  208.15    3.45 
  -1   6   1  204.60    3.18 
  -1   6   1  199.64    3.27 
  -1   6   1  207.91    3.42 
  -1   6   1  210.12    3.22 
   0  -6  -1  270.20    4.05 
   0  -6  -1  268.10    4.00 
   0  -6  -1  278.20    4.04 
   0  -6  -1  267.83    4.05 
   0  -6  -1  256.16    4.42 
   0  -6  -1  263.12    3.93 
   0  -6  -1  267.54    4.11 
   0  -6  -1  266.45    3.96 
   0  -6  -1  260.63    4.04 
   0  -6  -1  255.56    4.01 
   0  -6  -1  274.32    3.92 
   0   6   1  265.78    4.03 
   0   6   1  260.84    4.11 
   0   6   1  261.08    4.07 
   0   6   1  262.26    4.28 
   0   6   1  271.25    3.95 
   0   6   1  269.22    4.05 
   0   6   1  262.31    4.06 
   0   6   1  268.78    4.04 
   0   6   1  269.55    4.08 
   0   6   1  259.08    3.90 
  -1  -6  -1   14.94    0.28 
  -1  -6  -1   14.60    0.36 
  -1  -6  -1   15.91    0.39 
  -1  -6  -1   13.94    0.38 
  -1  -6  -1   14.98    0.35 
  -1  -6  -1   14.81    0.37 
  -1  -6  -1   14.62    0.50 
  -1  -6  -1   14.56    0.34 
  -1  -6  -1   14.47    0.32 
  -1  -6  -1   14.69    0.34 
   1   6   1   14.47    0.37 
   1   6   1   14.65    0.52 
   1   6   1   14.36    0.41 
   1   6   1   14.15    0.37 
   1   6   1   14.70    0.40 
   1   6   1   14.72    0.38 
   1   6   1   14.27    0.40 
   1   6   1   15.12    0.33 
   1   6   1   14.13    0.30 
  -2  -6  -1  121.99    1.88 
  -2  -6  -1  121.33    1.90 
  -2  -6  -1  120.61    1.81 
  -2  -6  -1  118.15    1.91 
  -2  -6  -1  122.64    1.93 
  -2  -6  -1  120.36    1.89 
  -2  -6  -1  118.36    1.95 
  -2  -6  -1  121.29    1.97 
  -2  -6  -1  119.92    1.85 
  -2  -6  -1  121.19    1.85 
   2   6   1  122.81    2.00 
   2   6   1  116.62    2.14 
   2   6   1  122.76    1.92 
   2   6   1  117.13    1.88 
   2   6   1  120.65    1.91 
   2   6   1  118.94    1.83 
   2   6   1  120.29    1.85 
   2   6   1  121.94    1.93 
   2   6   1  115.39    1.95 
  -3  -6  -1  403.65    6.20 
  -3  -6  -1  405.28    6.21 
  -3  -6  -1  412.73    6.15 
  -3  -6  -1  408.04    6.22 
  -3  -6  -1  406.08    6.21 
  -3  -6  -1  407.78    6.31 
  -3  -6  -1  408.82    6.08 
  -3  -6  -1  401.68    6.04 
  -3  -6  -1  396.80    6.50 
   3   6   1  400.62    6.23 
   3   6   1  402.45    6.10 
   3   6   1  419.65    6.00 
   3   6   1  398.17    6.28 
   3   6   1  413.87    6.23 
   3   6   1  397.81    6.73 
   3   6   1  407.73    6.15 
   3   6   1  393.01    6.20 
   3   6   1  415.18    6.06 
   3   6   1  409.36    6.13 
  -4  -6  -1  298.85    4.57 
  -4  -6  -1  306.74    4.55 
  -4  -6  -1  293.47    4.59 
  -4  -6  -1  307.56    4.57 
  -4  -6  -1  302.61    4.50 
  -4  -6  -1  306.33    4.57 
  -4  -6  -1  302.77    4.57 
   4   6   1  291.31    4.77 
   4   6   1  297.04    4.61 
   4   6   1  310.46    4.52 
   4   6   1  305.18    4.57 
   4   6   1  303.28    4.53 
   4   6   1  297.76    4.46 
   4   6   1  298.77    4.51 
   4   6   1  311.55    4.69 
   4   6   1  284.20    4.62 
   4   6   1  297.33    4.48 
  -5  -6  -1   58.00    1.05 
  -5  -6  -1   56.82    1.05 
  -5  -6  -1   56.80    1.00 
  -5  -6  -1   56.73    1.08 
  -5  -6  -1   58.09    0.94 
  -5  -6  -1   58.57    1.04 
  -5  -6  -1   56.74    1.06 
  -5  -6  -1   57.00    1.09 
   5   6   1   54.31    1.04 
   5   6   1   57.76    1.00 
   5   6   1   57.23    0.97 
   5   6   1   57.29    1.03 
   5   6   1   58.11    1.07 
   5   6   1   53.91    0.92 
   5   6   1   58.20    1.03 
   5   6   1   56.61    1.00 
   5   6   1   57.24    1.17 
   5   6   1   55.01    1.20 
  -6  -6  -1   51.07    0.99 
  -6  -6  -1   52.21    1.00 
  -6  -6  -1   51.34    1.06 
  -6  -6  -1   53.64    0.99 
  -6  -6  -1   51.74    1.03 
  -6  -6  -1   52.65    1.03 
  -6  -6  -1   51.93    1.03 
  -6  -6  -1   51.99    0.96 
  -6  -6  -1   54.01    0.91 
   6   6   1   53.11    1.04 
   6   6   1   51.35    0.91 
   6   6   1   51.92    1.14 
   6   6   1   53.29    1.00 
   6   6   1   52.65    1.14 
   6   6   1   51.91    1.02 
   6   6   1   52.83    0.94 
   6   6   1   53.24    1.00 
   6   6   1   53.44    0.98 
  -7  -6  -1   57.32    1.14 
  -7  -6  -1   58.46    1.13 
  -7  -6  -1   57.33    1.07 
  -7  -6  -1   58.29    1.25 
  -7  -6  -1   56.78    1.19 
  -7  -6  -1   59.63    1.01 
  -7  -6  -1   55.35    1.06 
  -7  -6  -1   56.32    1.11 
  -7  -6  -1   56.43    1.09 
   7   6   1   56.06    1.24 
   7   6   1   56.60    1.01 
   7   6   1   56.16    1.14 
   7   6   1   58.13    1.11 
   7   6   1   57.35    1.20 
   7   6   1   57.11    1.14 
   7   6   1   56.53    1.11 
   7   6   1   57.99    1.10 
   7   6   1   57.08    1.00 
  -8  -6  -1   49.46    1.07 
  -8  -6  -1   50.75    1.00 
  -8  -6  -1   49.85    1.13 
  -8  -6  -1   51.52    0.94 
  -8  -6  -1   48.67    0.99 
  -8  -6  -1   49.80    1.06 
  -8  -6  -1   50.96    1.21 
  -8  -6  -1   49.66    1.06 
   8   6   1   50.14    1.05 
   8   6   1   50.19    0.94 
   8   6   1   51.47    1.04 
   8   6   1   49.55    1.18 
   8   6   1   50.04    1.10 
   8   6   1   51.33    1.08 
   8   6   1   50.08    1.05 
  -9  -6  -1    1.65    0.21 
  -9  -6  -1    1.44    0.16 
  -9  -6  -1    1.79    0.28 
  -9  -6  -1    2.56    0.28 
  -9  -6  -1    0.98    0.18 
  -9  -6  -1    1.31    0.17 
  -9  -6  -1    1.63    0.25 
  -9  -6  -1    1.44    0.18 
   9   6   1    1.41    0.20 
   9   6   1    1.60    0.21 
   9   6   1    1.22    0.19 
   9   6   1    1.41    0.22 
   9   6   1    1.48    0.25 
   9   6   1    1.38    0.20 
 -10  -6  -1   35.65    0.84 
 -10  -6  -1   35.78    0.95 
 -10  -6  -1   36.70    1.01 
 -10  -6  -1   38.11    0.95 
 -10  -6  -1   36.36    0.91 
 -10  -6  -1   37.64    0.82 
 -10  -6  -1   36.31    0.86 
 -10  -6  -1   37.30    1.11 
  10   6   1   36.38    0.94 
  10   6   1   36.17    1.03 
  10   6   1   37.39    0.96 
  10   6   1   36.24    0.99 
  10   6   1   37.21    0.92 
 -11  -6  -1   57.82    1.26 
 -11  -6  -1   56.86    1.16 
 -11  -6  -1   54.49    1.16 
 -11  -6  -1   56.25    1.20 
 -11  -6  -1   50.93    1.57 
 -11  -6  -1   57.65    1.30 
 -11  -6  -1   58.29    1.39 
  11   6   1   55.70    1.30 
  11   6   1   55.62    1.39 
  11   6   1   56.06    1.32 
  11   6   1   57.53    1.27 
  11   6   1   55.66    1.36 
 -12  -6  -1   28.10    0.96 
 -12  -6  -1   27.05    0.75 
 -12  -6  -1   26.51    0.79 
 -12  -6  -1   27.95    0.88 
 -12  -6  -1   26.95    0.81 
  12   6   1   28.09    0.89 
  12   6   1   27.13    0.89 
  12   6   1   28.54    0.96 
  12   6   1   27.66    0.85 
 -13  -6  -1    0.06    0.20 
 -13  -6  -1   -0.32    0.15 
 -13  -6  -1   -0.27    0.19 
 -13  -6  -1   -0.08    0.17 
 -13  -6  -1    0.09    0.25 
  13   6   1   -0.11    0.22 
  13   6   1   -0.15    0.19 
  13   6   1   -0.07    0.18 
  13   6   1   -0.24    0.18 
 -14  -6  -1    6.19    0.46 
 -14  -6  -1    6.08    0.51 
 -14  -6  -1    6.66    0.57 
  14   6   1    6.42    0.52 
  14   6   1    6.27    0.54 
  14   6   1    5.93    0.57 
  14   6   1    6.06    0.48 
  10  -7  -1   25.77    0.97 
  10  -7  -1   26.07    1.02 
  10  -7  -1   25.65    0.92 
 -10   7   1   28.12    1.06 
 -10   7   1   25.71    0.93 
 -10   7   1   24.99    0.85 
 -10   7   1   25.34    0.91 
   9  -7  -1   20.06    0.82 
   9  -7  -1   19.76    0.85 
   9  -7  -1   20.54    0.80 
   9  -7  -1   18.82    0.80 
  -9   7   1   19.99    0.72 
  -9   7   1   20.97    0.91 
  -9   7   1   19.80    0.79 
  -9   7   1   19.56    0.79 
   8  -7  -1    0.40    0.19 
   8  -7  -1    0.09    0.21 
   8  -7  -1    0.34    0.21 
   8  -7  -1    0.15    0.20 
   8  -7  -1    0.37    0.21 
  -8   7   1    0.25    0.24 
  -8   7   1    0.17    0.18 
  -8   7   1    0.05    0.19 
  -8   7   1    0.07    0.17 
   7  -7  -1   17.73    0.64 
   7  -7  -1   17.29    0.70 
   7  -7  -1   18.23    0.69 
   7  -7  -1   17.85    0.72 
   7  -7  -1   16.88    0.71 
   7  -7  -1   18.13    0.72 
  -7   7   1   17.54    0.60 
  -7   7   1   16.71    0.67 
  -7   7   1   17.88    0.78 
  -7   7   1   17.33    0.64 
  -7   7   1   17.42    0.70 
   6  -7  -1   99.38    2.00 
   6  -7  -1   99.86    1.97 
   6  -7  -1  101.22    1.92 
   6  -7  -1   97.59    1.99 
   6  -7  -1   98.63    1.76 
   6  -7  -1  101.54    1.98 
   6  -7  -1   97.99    1.94 
  -6   7   1   99.16    1.97 
  -6   7   1   98.38    1.91 
  -6   7   1   98.81    1.69 
  -6   7   1  100.40    2.06 
  -6   7   1   96.21    2.22 
  -6   7   1   99.22    1.81 
   5  -7  -1   41.38    0.88 
   5  -7  -1   39.44    1.00 
   5  -7  -1   40.23    1.03 
   5  -7  -1   40.42    1.00 
   5  -7  -1   40.49    1.01 
   5  -7  -1   41.19    0.98 
   5  -7  -1   39.81    1.04 
  -5   7   1   39.83    1.11 
  -5   7   1   40.02    0.80 
  -5   7   1   40.14    0.89 
  -5   7   1   39.85    0.92 
  -5   7   1   41.89    0.98 
  -5   7   1   40.12    1.02 
  -5   7   1   40.84    1.09 
   4  -7  -1    5.61    0.35 
   4  -7  -1    5.45    0.36 
   4  -7  -1    5.23    0.33 
   4  -7  -1    5.52    0.28 
   4  -7  -1    5.35    0.50 
   4  -7  -1    5.16    0.33 
   4  -7  -1    5.81    0.34 
  -4   7   1    5.18    0.28 
  -4   7   1    5.69    0.35 
  -4   7   1    5.02    0.29 
  -4   7   1    4.89    0.26 
  -4   7   1    5.66    0.24 
  -4   7   1    5.29    0.39 
  -4   7   1    5.51    0.33 
  -4   7   1    5.56    0.40 
   3  -7  -1  116.77    2.09 
   3  -7  -1  116.50    2.46 
   3  -7  -1  117.62    2.06 
   3  -7  -1  116.66    2.12 
   3  -7  -1  118.63    1.97 
   3  -7  -1  117.34    2.05 
   3  -7  -1  115.61    2.04 
   3  -7  -1  117.66    1.94 
  -3   7   1  117.74    1.98 
  -3   7   1  117.89    2.10 
  -3   7   1  120.58    1.96 
  -3   7   1  116.72    2.03 
  -3   7   1  117.04    2.16 
  -3   7   1  118.14    2.16 
  -3   7   1  114.03    1.93 
   2  -7  -1  155.84    2.91 
   2  -7  -1  150.47    2.51 
   2  -7  -1  152.30    2.35 
   2  -7  -1  153.56    2.52 
   2  -7  -1  153.59    2.42 
   2  -7  -1  149.27    2.59 
   2  -7  -1  153.53    2.56 
   2  -7  -1  151.81    2.53 
   2  -7  -1  152.69    2.46 
  -2   7   1  155.68    2.40 
  -2   7   1  152.82    2.63 
  -2   7   1  152.25    2.60 
  -2   7   1  154.64    2.51 
  -2   7   1  151.61    2.41 
  -2   7   1  153.07    2.57 
  -2   7   1  153.30    2.46 
  -2   7   1  155.27    2.77 
  -2   7   1  151.34    2.48 
   1  -7  -1  211.82    3.36 
   1  -7  -1  217.28    3.73 
   1  -7  -1  218.72    3.32 
   1  -7  -1  215.38    3.48 
   1  -7  -1  214.53    3.23 
   1  -7  -1  210.99    3.41 
   1  -7  -1  214.85    3.40 
   1  -7  -1  217.82    3.25 
   1  -7  -1  220.86    3.40 
   1  -7  -1  211.59    3.25 
   1  -7  -1  219.36    3.38 
  -1   7   1  209.42    3.44 
  -1   7   1  220.99    3.31 
  -1   7   1  215.69    3.28 
  -1   7   1  217.17    3.49 
  -1   7   1  218.07    3.68 
  -1   7   1  213.41    3.39 
  -1   7   1  218.73    3.40 
  -1   7   1  214.58    3.36 
  -1   7   1  216.71    3.45 
   0  -7  -1    2.30    0.17 
   0  -7  -1    2.26    0.18 
   0  -7  -1    2.58    0.26 
   0  -7  -1    1.97    0.18 
   0  -7  -1    2.30    0.12 
   0  -7  -1    2.12    0.18 
   0  -7  -1    2.08    0.12 
   0  -7  -1    2.19    0.16 
   0  -7  -1    2.29    0.22 
   0  -7  -1    1.81    0.13 
   0  -7  -1    2.30    0.19 
   0   7   1    2.14    0.20 
   0   7   1    2.05    0.21 
   0   7   1    2.50    0.11 
   0   7   1    2.26    0.20 
   0   7   1    1.91    0.17 
   0   7   1    2.32    0.19 
   0   7   1    2.10    0.26 
   0   7   1    2.18    0.13 
   0   7   1    2.25    0.18 
   0   7   1    2.20    0.19 
  -1  -7  -1   50.74    0.91 
  -1  -7  -1   51.20    0.90 
  -1  -7  -1   51.38    1.18 
  -1  -7  -1   52.61    0.98 
  -1  -7  -1   52.45    0.83 
  -1  -7  -1   51.47    0.94 
  -1  -7  -1   51.27    0.96 
  -1  -7  -1   52.09    0.89 
  -1  -7  -1   49.03    0.97 
  -1  -7  -1   51.55    0.94 
  -1  -7  -1   54.70    1.04 
   1   7   1   50.62    0.96 
   1   7   1   52.36    0.99 
   1   7   1   51.76    0.86 
   1   7   1   50.49    0.90 
   1   7   1   52.08    1.20 
   1   7   1   50.87    0.85 
   1   7   1   55.25    1.02 
   1   7   1   50.44    1.02 
  -2  -7  -1  506.52    7.82 
  -2  -7  -1  494.47    7.69 
  -2  -7  -1  494.76    7.46 
  -2  -7  -1  505.97    7.48 
  -2  -7  -1  476.65    8.45 
  -2  -7  -1  493.46    7.96 
  -2  -7  -1  504.97    8.03 
  -2  -7  -1  509.61    7.40 
  -2  -7  -1  511.10    7.34 
  -2  -7  -1  511.30    7.50 
  -2  -7  -1  504.11    7.78 
   2   7   1  505.56    7.60 
   2   7   1  508.71    8.15 
   2   7   1  481.14    7.88 
   2   7   1  497.70    7.55 
   2   7   1  484.42    7.68 
   2   7   1  488.93    7.43 
   2   7   1  490.25    7.57 
   2   7   1  495.68    7.53 
   2   7   1  504.96    7.46 
   2   7   1  507.17    7.51 
  -3  -7  -1   64.66    1.15 
  -3  -7  -1   66.28    1.04 
  -3  -7  -1   65.33    1.15 
  -3  -7  -1   64.97    1.10 
  -3  -7  -1   66.44    1.09 
  -3  -7  -1   64.43    1.11 
  -3  -7  -1   67.00    1.18 
  -3  -7  -1   65.49    1.13 
  -3  -7  -1   66.00    1.20 
   3   7   1   62.60    1.18 
   3   7   1   64.65    1.17 
   3   7   1   64.16    1.13 
   3   7   1   66.82    1.11 
   3   7   1   63.76    1.12 
   3   7   1   66.59    1.16 
   3   7   1   65.16    1.40 
   3   7   1   64.68    1.06 
   3   7   1   66.74    1.26 
   3   7   1   64.85    1.17 
  -4  -7  -1   13.32    0.34 
  -4  -7  -1   13.67    0.32 
  -4  -7  -1   13.48    0.40 
  -4  -7  -1   13.34    0.36 
  -4  -7  -1   13.95    0.40 
  -4  -7  -1   13.71    0.40 
  -4  -7  -1   13.41    0.42 
  -4  -7  -1   14.16    0.39 
   4   7   1   13.70    0.37 
   4   7   1   13.65    0.38 
   4   7   1   13.44    0.41 
   4   7   1   14.07    0.36 
   4   7   1   13.53    0.40 
   4   7   1   13.60    0.53 
   4   7   1   13.84    0.33 
   4   7   1   14.12    0.34 
   4   7   1   13.81    0.40 
  -5  -7  -1  168.26    2.68 
  -5  -7  -1  166.90    2.69 
  -5  -7  -1  168.19    2.61 
  -5  -7  -1  169.06    2.66 
  -5  -7  -1  167.93    2.66 
  -5  -7  -1  167.58    2.70 
  -5  -7  -1  165.17    2.71 
   5   7   1  168.29    2.64 
   5   7   1  161.14    2.89 
   5   7   1  165.66    2.58 
   5   7   1  166.51    2.69 
   5   7   1  167.38    2.63 
   5   7   1  165.67    2.62 
   5   7   1  161.88    2.64 
   5   7   1  168.48    2.82 
  -6  -7  -1  216.38    3.39 
  -6  -7  -1  213.64    3.41 
  -6  -7  -1  216.26    3.40 
  -6  -7  -1  218.00    3.33 
  -6  -7  -1  209.86    3.34 
  -6  -7  -1  213.01    3.36 
  -6  -7  -1  214.26    3.42 
  -6  -7  -1  216.48    3.23 
  -6  -7  -1  212.45    3.45 
   6   7   1  215.15    3.32 
   6   7   1  215.77    3.36 
   6   7   1  211.83    3.32 
   6   7   1  211.04    3.39 
   6   7   1  213.28    3.60 
   6   7   1  209.61    3.55 
   6   7   1  218.17    3.41 
   6   7   1  218.89    3.28 
   6   7   1  216.00    3.37 
  -7  -7  -1   80.75    1.43 
  -7  -7  -1   80.33    1.49 
  -7  -7  -1   78.55    1.40 
  -7  -7  -1   81.91    1.33 
  -7  -7  -1   80.17    1.54 
  -7  -7  -1   79.11    1.44 
  -7  -7  -1   81.51    1.50 
  -7  -7  -1   78.16    1.44 
   7   7   1   77.99    1.45 
   7   7   1   77.39    1.61 
   7   7   1   80.43    1.45 
   7   7   1   81.39    1.63 
   7   7   1   76.42    1.47 
   7   7   1   79.69    1.49 
   7   7   1   80.24    1.43 
   7   7   1   80.29    1.35 
   7   7   1   81.05    1.37 
  -8  -7  -1   14.55    0.55 
  -8  -7  -1   14.45    0.45 
  -8  -7  -1   13.94    0.48 
  -8  -7  -1   14.76    0.51 
  -8  -7  -1   15.17    0.46 
  -8  -7  -1   14.36    0.47 
  -8  -7  -1   14.87    0.50 
  -8  -7  -1   15.03    0.49 
   8   7   1   13.99    0.51 
   8   7   1   14.82    0.54 
   8   7   1   14.41    0.47 
   8   7   1   15.04    0.51 
   8   7   1   14.99    0.49 
   8   7   1   14.36    0.49 
   8   7   1   14.31    0.59 
  -9  -7  -1  143.98    2.62 
  -9  -7  -1  145.67    2.70 
  -9  -7  -1  147.14    2.45 
  -9  -7  -1  144.76    2.53 
  -9  -7  -1  139.98    2.51 
  -9  -7  -1  144.89    2.44 
  -9  -7  -1  147.92    2.52 
  -9  -7  -1  143.40    2.46 
   9   7   1  144.92    2.50 
   9   7   1  142.35    2.57 
   9   7   1  147.97    2.51 
   9   7   1  150.28    2.55 
   9   7   1  143.22    2.70 
   9   7   1  148.86    2.53 
 -10  -7  -1   78.26    1.56 
 -10  -7  -1   78.10    1.50 
 -10  -7  -1   80.41    1.60 
 -10  -7  -1   78.12    1.49 
 -10  -7  -1   79.52    1.69 
 -10  -7  -1   77.51    1.78 
 -10  -7  -1   78.81    1.60 
 -10  -7  -1   78.62    1.51 
  10   7   1   75.27    1.63 
  10   7   1   75.67    1.73 
  10   7   1   78.20    1.56 
  10   7   1   79.52    1.58 
  10   7   1   77.97    1.58 
 -11  -7  -1   16.59    0.58 
 -11  -7  -1   15.63    0.60 
 -11  -7  -1   16.73    0.65 
 -11  -7  -1   16.09    0.70 
 -11  -7  -1   15.97    0.75 
 -11  -7  -1   17.05    0.65 
 -11  -7  -1   16.71    0.57 
  11   7   1   16.37    0.62 
  11   7   1   16.48    0.64 
  11   7   1   16.56    0.69 
  11   7   1   16.33    0.73 
  11   7   1   17.15    0.65 
 -12  -7  -1    3.17    0.40 
 -12  -7  -1    2.87    0.30 
 -12  -7  -1    2.58    0.27 
 -12  -7  -1    2.83    0.32 
 -12  -7  -1    2.56    0.31 
  12   7   1    2.26    0.29 
  12   7   1    2.67    0.32 
  12   7   1    2.68    0.33 
  12   7   1    3.01    0.38 
 -13  -7  -1   42.66    1.26 
 -13  -7  -1   38.31    1.47 
 -13  -7  -1   41.79    1.06 
 -13  -7  -1   40.04    1.01 
 -13  -7  -1   41.85    1.15 
  13   7   1   41.88    1.16 
  13   7   1   41.75    1.25 
  13   7   1   40.37    1.17 
  13   7   1   39.57    1.10 
 -14  -7  -1   28.03    0.95 
 -14  -7  -1   27.53    0.81 
 -14  -7  -1   27.85    0.86 
 -14  -7  -1   26.87    1.01 
  14   7   1   28.27    1.05 
  14   7   1   26.54    0.91 
  14   7   1   27.34    0.96 
  14   7   1   26.33    0.96 
   9  -8  -1    5.31    0.55 
   9  -8  -1    4.61    0.48 
   9  -8  -1    5.50    0.50 
  -9   8   1    4.93    0.49 
  -9   8   1    4.98    0.43 
  -9   8   1    5.46    0.60 
  -9   8   1    4.84    0.50 
   8  -8  -1   40.20    1.19 
   8  -8  -1   41.50    1.18 
   8  -8  -1   42.17    1.23 
  -8   8   1   41.30    1.20 
  -8   8   1   41.93    1.07 
  -8   8   1   41.83    1.28 
  -8   8   1   42.89    1.17 
   7  -8  -1   48.84    1.28 
   7  -8  -1   47.08    1.25 
   7  -8  -1   49.31    1.30 
   7  -8  -1   46.29    1.27 
   7  -8  -1   46.92    1.23 
  -7   8   1   47.04    1.26 
  -7   8   1   47.35    1.21 
  -7   8   1   46.89    1.18 
  -7   8   1   49.65    1.36 
  -7   8   1   46.59    1.11 
   6  -8  -1   10.25    0.53 
   6  -8  -1   10.27    0.56 
   6  -8  -1   10.67    0.56 
   6  -8  -1   10.00    0.42 
   6  -8  -1   10.37    0.61 
   6  -8  -1    9.59    0.55 
   6  -8  -1   10.09    0.54 
  -6   8   1    9.49    0.51 
  -6   8   1    9.80    0.54 
  -6   8   1    9.50    0.61 
  -6   8   1    9.30    0.44 
   5  -8  -1   18.46    0.65 
   5  -8  -1   18.01    0.69 
   5  -8  -1   18.24    0.66 
   5  -8  -1   18.04    0.66 
   5  -8  -1   18.59    0.68 
   5  -8  -1   18.47    0.66 
   5  -8  -1   17.89    0.54 
  -5   8   1   17.46    0.55 
  -5   8   1   17.79    0.64 
  -5   8   1   19.23    0.69 
  -5   8   1   18.61    0.75 
  -5   8   1   19.32    0.75 
   4  -8  -1   74.09    1.55 
   4  -8  -1   74.40    1.59 
   4  -8  -1   74.24    1.52 
   4  -8  -1   74.60    1.52 
   4  -8  -1   75.20    1.40 
   4  -8  -1   75.81    1.50 
  -4   8   1   74.38    1.56 
  -4   8   1   74.79    1.49 
  -4   8   1   73.33    1.38 
  -4   8   1   77.37    1.64 
  -4   8   1   72.75    1.62 
  -4   8   1   75.61    1.43 
  -4   8   1   75.66    1.39 
   3  -8  -1  132.91    2.30 
   3  -8  -1  129.19    2.28 
   3  -8  -1  129.57    2.37 
   3  -8  -1  133.46    2.20 
   3  -8  -1  130.77    2.29 
   3  -8  -1  132.25    2.33 
  -3   8   1  131.00    2.35 
  -3   8   1  130.60    2.27 
  -3   8   1  129.57    2.21 
  -3   8   1  127.39    2.15 
  -3   8   1  130.55    2.19 
  -3   8   1  130.40    2.41 
  -3   8   1  130.38    2.40 
   2  -8  -1    4.51    0.29 
   2  -8  -1    3.69    0.28 
   2  -8  -1    4.33    0.42 
   2  -8  -1    3.88    0.30 
   2  -8  -1    4.07    0.22 
   2  -8  -1    3.80    0.24 
   2  -8  -1    3.61    0.26 
   2  -8  -1    4.01    0.28 
  -2   8   1    3.69    0.36 
  -2   8   1    3.83    0.30 
  -2   8   1    3.66    0.28 
  -2   8   1    3.83    0.22 
  -2   8   1    3.49    0.21 
  -2   8   1    4.67    0.27 
  -2   8   1    3.78    0.30 
  -2   8   1    4.03    0.25 
   1  -8  -1    4.05    0.25 
   1  -8  -1    3.23    0.25 
   1  -8  -1    3.48    0.24 
   1  -8  -1    3.07    0.20 
   1  -8  -1    3.29    0.17 
   1  -8  -1    2.77    0.26 
   1  -8  -1    3.19    0.35 
  -1   8   1    3.07    0.33 
  -1   8   1    3.31    0.27 
  -1   8   1    2.90    0.20 
  -1   8   1    3.12    0.25 
  -1   8   1    3.45    0.30 
  -1   8   1    2.83    0.22 
  -1   8   1    3.35    0.24 
  -1   8   1    3.14    0.18 
  -1   8   1    3.28    0.25 
   0  -8  -1  141.59    2.25 
   0  -8  -1  143.03    2.40 
   0  -8  -1  141.72    2.33 
   0  -8  -1  138.68    2.27 
   0  -8  -1  143.47    2.31 
   0  -8  -1  139.28    2.32 
   0  -8  -1  137.54    2.18 
   0  -8  -1  139.24    2.18 
   0  -8  -1  139.86    2.30 
   0  -8  -1  139.09    2.61 
   0   8   1  140.97    2.18 
   0   8   1  139.79    2.63 
   0   8   1  143.12    2.32 
   0   8   1  138.70    2.40 
   0   8   1  141.35    2.33 
   0   8   1  138.59    2.36 
   0   8   1  138.62    2.32 
   0   8   1  138.51    2.30 
   0   8   1  138.58    2.35 
  -1  -8  -1   31.66    0.62 
  -1  -8  -1   31.52    0.71 
  -1  -8  -1   32.61    0.72 
  -1  -8  -1   31.64    0.91 
  -1  -8  -1   32.13    0.63 
  -1  -8  -1   32.86    0.68 
  -1  -8  -1   32.52    0.78 
  -1  -8  -1   33.32    0.69 
  -1  -8  -1   31.36    0.65 
  -1  -8  -1   32.41    0.71 
   1   8   1   32.84    0.74 
   1   8   1   32.57    0.70 
   1   8   1   32.48    0.59 
   1   8   1   31.92    0.77 
   1   8   1   32.85    0.75 
   1   8   1   32.33    0.59 
   1   8   1   32.16    0.63 
   1   8   1   31.65    0.71 
  -2  -8  -1    6.83    0.26 
  -2  -8  -1    6.78    0.42 
  -2  -8  -1    7.09    0.22 
  -2  -8  -1    7.14    0.33 
  -2  -8  -1    7.39    0.23 
  -2  -8  -1    6.77    0.30 
  -2  -8  -1    6.73    0.27 
  -2  -8  -1    6.59    0.30 
  -2  -8  -1    7.46    0.29 
  -2  -8  -1    7.74    0.28 
   2   8   1    6.90    0.23 
   2   8   1    8.94    0.32 
   2   8   1    6.85    0.33 
   2   8   1    7.08    0.20 
   2   8   1    7.97    0.31 
   2   8   1    6.76    0.33 
   2   8   1    7.09    0.30 
   2   8   1    6.75    0.24 
   2   8   1    7.61    0.45 
   2   8   1    7.10    0.27 
  -3  -8  -1  180.24    2.84 
  -3  -8  -1  179.90    2.84 
  -3  -8  -1  179.49    2.89 
  -3  -8  -1  181.92    2.79 
  -3  -8  -1  184.74    2.82 
  -3  -8  -1  182.57    2.77 
  -3  -8  -1  178.69    2.91 
  -3  -8  -1  182.93    2.94 
  -3  -8  -1  182.97    2.86 
   3   8   1  179.95    2.84 
   3   8   1  182.56    2.89 
   3   8   1  172.83    2.91 
   3   8   1  176.88    2.81 
   3   8   1  181.36    2.89 
   3   8   1  178.43    3.20 
   3   8   1  184.21    3.00 
   3   8   1  181.90    2.88 
   3   8   1  179.12    2.79 
   3   8   1  183.38    2.75 
  -4  -8  -1  345.93    5.03 
  -4  -8  -1  338.82    5.20 
  -4  -8  -1  335.77    5.24 
  -4  -8  -1  346.50    5.23 
  -4  -8  -1  343.58    5.09 
  -4  -8  -1  346.78    5.18 
  -4  -8  -1  340.50    5.19 
  -4  -8  -1  344.13    5.12 
  -4  -8  -1  334.85    5.14 
   4   8   1  345.92    5.12 
   4   8   1  334.21    5.06 
   4   8   1  344.43    5.34 
   4   8   1  325.19    5.20 
   4   8   1  329.50    5.12 
   4   8   1  335.41    5.11 
   4   8   1  338.26    5.17 
   4   8   1  341.95    5.53 
   4   8   1  348.52    5.20 
  -5  -8  -1  215.61    3.50 
  -5  -8  -1  214.36    3.43 
  -5  -8  -1  222.57    3.48 
  -5  -8  -1  217.18    3.47 
  -5  -8  -1  220.67    3.48 
  -5  -8  -1  223.18    3.32 
  -5  -8  -1  223.73    3.38 
  -5  -8  -1  219.74    3.42 
   5   8   1  219.58    3.41 
   5   8   1  218.31    3.76 
   5   8   1  217.61    3.62 
   5   8   1  218.55    3.35 
   5   8   1  215.23    3.42 
   5   8   1  211.12    3.41 
   5   8   1  224.29    3.47 
  -6  -8  -1   61.39    1.22 
  -6  -8  -1   61.56    1.11 
  -6  -8  -1   61.38    1.18 
  -6  -8  -1   61.60    1.23 
  -6  -8  -1   60.74    1.20 
  -6  -8  -1   59.28    1.17 
  -6  -8  -1   60.68    1.16 
   6   8   1   60.50    1.34 
   6   8   1   61.92    1.10 
   6   8   1   59.71    1.14 
   6   8   1   60.47    1.17 
   6   8   1   61.19    1.15 
   6   8   1   61.99    1.20 
   6   8   1   61.63    1.41 
   6   8   1   62.28    1.14 
  -7  -8  -1   17.57    0.48 
  -7  -8  -1   16.65    0.54 
  -7  -8  -1   16.85    0.53 
  -7  -8  -1   16.36    0.54 
  -7  -8  -1   16.83    0.51 
  -7  -8  -1   17.25    0.50 
  -7  -8  -1   17.66    0.58 
  -7  -8  -1   16.08    0.49 
   7   8   1   16.44    0.52 
   7   8   1   17.14    0.47 
   7   8   1   16.56    0.53 
   7   8   1   16.64    0.65 
   7   8   1   17.11    0.64 
   7   8   1   18.25    0.44 
   7   8   1   16.82    0.46 
   7   8   1   16.61    0.50 
   7   8   1   16.94    0.51 
  -8  -8  -1   19.49    0.57 
  -8  -8  -1   21.06    0.58 
  -8  -8  -1   19.69    0.54 
  -8  -8  -1   20.10    0.58 
  -8  -8  -1   19.74    0.61 
  -8  -8  -1   19.41    0.61 
   8   8   1   19.63    0.58 
   8   8   1   20.07    0.61 
   8   8   1   19.67    0.61 
   8   8   1   18.84    0.58 
   8   8   1   18.32    0.70 
   8   8   1   19.50    0.55 
  -9  -8  -1   59.05    1.25 
  -9  -8  -1   57.38    1.15 
  -9  -8  -1   56.38    1.17 
  -9  -8  -1   57.35    1.24 
  -9  -8  -1   59.59    1.22 
  -9  -8  -1   56.17    1.18 
  -9  -8  -1   56.61    1.31 
   9   8   1   58.42    1.23 
   9   8   1   56.64    1.22 
   9   8   1   54.90    1.25 
   9   8   1   58.41    1.25 
   9   8   1   57.59    1.19 
   9   8   1   55.00    1.38 
 -10  -8  -1    1.33    0.20 
 -10  -8  -1    1.03    0.21 
 -10  -8  -1    1.30    0.24 
 -10  -8  -1    0.90    0.18 
 -10  -8  -1    1.19    0.26 
 -10  -8  -1    1.18    0.22 
 -10  -8  -1    1.50    0.21 
  10   8   1    1.54    0.23 
  10   8   1    1.46    0.23 
  10   8   1    1.30    0.21 
  10   8   1    1.54    0.26 
  10   8   1    1.15    0.26 
 -11  -8  -1   14.72    0.55 
 -11  -8  -1   13.96    0.60 
 -11  -8  -1   14.36    0.68 
 -11  -8  -1   15.22    0.56 
 -11  -8  -1   15.02    0.60 
 -11  -8  -1   14.73    0.61 
  11   8   1   15.10    0.62 
  11   8   1   14.95    0.71 
  11   8   1   14.98    0.60 
  11   8   1   14.58    0.60 
  11   8   1   14.13    0.64 
 -12  -8  -1   43.84    1.24 
 -12  -8  -1   41.57    1.12 
 -12  -8  -1   42.79    1.03 
 -12  -8  -1   43.72    1.05 
 -12  -8  -1   41.61    1.09 
  12   8   1   41.25    1.19 
  12   8   1   42.30    1.13 
  12   8   1   41.66    1.12 
  12   8   1   39.69    1.24 
  12   8   1   41.89    1.11 
 -13  -8  -1   16.72    0.80 
 -13  -8  -1   16.44    0.62 
 -13  -8  -1   15.84    0.63 
 -13  -8  -1   16.59    0.72 
  13   8   1   17.09    0.71 
  13   8   1   16.99    0.71 
  13   8   1   16.87    0.78 
  13   8   1   16.53    0.72 
 -14  -8  -1    1.47    0.25 
 -14  -8  -1    1.98    0.30 
 -14  -8  -1    1.92    0.39 
 -14  -8  -1    2.12    0.33 
  14   8   1    1.49    0.30 
  14   8   1    2.15    0.40 
  14   8   1    2.02    0.33 
  14   8   1    2.24    0.34 
   8  -9  -1    7.18    0.59 
   8  -9  -1    7.41    0.55 
   8  -9  -1    7.37    0.55 
  -8   9   1    7.27    0.48 
  -8   9   1    7.46    0.54 
  -8   9   1    6.74    0.55 
  -8   9   1    7.69    0.64 
   7  -9  -1    1.78    0.31 
   7  -9  -1    1.97    0.33 
   7  -9  -1    1.77    0.31 
   7  -9  -1    1.79    0.33 
   7  -9  -1    2.36    0.36 
  -7   9   1    1.77    0.35 
  -7   9   1    1.54    0.31 
  -7   9   1    2.21    0.31 
  -7   9   1    1.58    0.27 
  -7   9   1    2.15    0.27 
   6  -9  -1   28.21    0.92 
   6  -9  -1   27.14    0.74 
   6  -9  -1   26.86    0.88 
   6  -9  -1   27.95    0.91 
   6  -9  -1   27.36    0.89 
   6  -9  -1   27.05    0.94 
  -6   9   1   26.61    0.92 
  -6   9   1   24.95    0.85 
  -6   9   1   27.66    0.99 
  -6   9   1   26.16    0.77 
   5  -9  -1   74.41    1.62 
   5  -9  -1   73.29    1.58 
   5  -9  -1   73.34    1.59 
   5  -9  -1   73.89    1.60 
   5  -9  -1   72.88    1.63 
   5  -9  -1   74.87    1.45 
   5  -9  -1   73.24    1.67 
  -5   9   1   74.65    1.58 
  -5   9   1   75.75    1.72 
  -5   9   1   75.13    1.66 
  -5   9   1   70.94    1.43 
   4  -9  -1   28.96    0.86 
   4  -9  -1   28.63    0.82 
   4  -9  -1   29.15    0.84 
   4  -9  -1   29.09    0.74 
   4  -9  -1   29.02    0.83 
   4  -9  -1   29.08    0.90 
  -4   9   1   29.58    0.83 
  -4   9   1   29.06    0.88 
  -4   9   1   28.81    0.93 
  -4   9   1   29.56    0.94 
  -4   9   1   29.33    0.73 
  -4   9   1   27.94    0.74 
   3  -9  -1    0.23    0.15 
   3  -9  -1    0.52    0.16 
   3  -9  -1    0.31    0.13 
   3  -9  -1    0.23    0.16 
   3  -9  -1    0.57    0.17 
   3  -9  -1    0.15    0.13 
  -3   9   1    0.23    0.17 
  -3   9   1    0.46    0.14 
  -3   9   1    0.55    0.13 
  -3   9   1    0.33    0.17 
  -3   9   1    0.63    0.19 
  -3   9   1    0.17    0.14 
  -3   9   1    0.28    0.15 
   2  -9  -1   80.42    1.59 
   2  -9  -1   80.62    1.65 
   2  -9  -1   79.99    1.49 
   2  -9  -1   80.68    1.57 
   2  -9  -1   80.76    1.55 
   2  -9  -1   80.57    1.44 
   2  -9  -1   80.42    1.56 
  -2   9   1   81.44    1.42 
  -2   9   1   82.94    1.55 
  -2   9   1   80.40    1.63 
  -2   9   1   80.89    1.63 
  -2   9   1   82.58    1.43 
  -2   9   1   82.03    1.68 
  -2   9   1   80.00    1.50 
  -2   9   1   82.85    1.57 
   1  -9  -1  129.80    2.24 
   1  -9  -1  126.01    2.31 
   1  -9  -1  128.73    2.19 
   1  -9  -1  126.82    2.23 
   1  -9  -1  130.03    2.21 
   1  -9  -1  127.42    2.11 
  -1   9   1  127.62    2.33 
  -1   9   1  130.12    2.27 
  -1   9   1  129.04    2.13 
  -1   9   1  129.61    2.22 
  -1   9   1  127.79    2.07 
  -1   9   1  127.69    2.29 
  -1   9   1  127.20    2.19 
  -1   9   1  128.72    2.56 
  -1   9   1  129.52    2.23 
   0  -9  -1  139.64    2.38 
   0  -9  -1  142.03    2.35 
   0  -9  -1  138.77    2.21 
   0  -9  -1  140.77    2.32 
   0  -9  -1  143.37    2.71 
   0  -9  -1  139.83    2.46 
   0  -9  -1  140.03    2.38 
   0  -9  -1  141.79    2.29 
   0  -9  -1  143.72    2.36 
   0   9   1  138.24    2.42 
   0   9   1  140.14    2.73 
   0   9   1  139.72    2.47 
   0   9   1  142.12    2.31 
   0   9   1  140.47    2.37 
   0   9   1  140.01    2.21 
   0   9   1  138.49    2.35 
   0   9   1  139.94    2.38 
  -1  -9  -1    0.95    0.14 
  -1  -9  -1    1.20    0.16 
  -1  -9  -1    0.96    0.15 
  -1  -9  -1    0.77    0.11 
  -1  -9  -1    1.18    0.13 
  -1  -9  -1    1.70    0.18 
  -1  -9  -1    0.63    0.16 
  -1  -9  -1    1.65    0.29 
   1   9   1    1.01    0.14 
   1   9   1    0.95    0.15 
   1   9   1    1.28    0.17 
   1   9   1    0.99    0.10 
   1   9   1    0.90    0.15 
   1   9   1    1.31    0.18 
   1   9   1    0.99    0.24 
  -2  -9  -1   96.97    1.69 
  -2  -9  -1   97.57    1.63 
  -2  -9  -1   99.17    1.75 
  -2  -9  -1   99.72    2.07 
  -2  -9  -1   99.30    1.82 
  -2  -9  -1  101.61    1.69 
  -2  -9  -1   99.60    1.65 
  -2  -9  -1  103.17    1.76 
  -2  -9  -1   99.82    1.65 
  -2  -9  -1   99.99    1.71 
   2   9   1   97.41    1.74 
   2   9   1   98.97    1.81 
   2   9   1   99.35    2.08 
   2   9   1  101.35    1.75 
   2   9   1  101.39    1.75 
   2   9   1   98.81    1.68 
   2   9   1   97.93    1.59 
   2   9   1   97.13    1.80 
   2   9   1   92.55    1.81 
  -3  -9  -1  243.33    3.79 
  -3  -9  -1  246.33    3.80 
  -3  -9  -1  248.76    3.72 
  -3  -9  -1  250.54    3.78 
  -3  -9  -1  241.46    4.26 
  -3  -9  -1  244.36    3.85 
  -3  -9  -1  242.51    3.78 
  -3  -9  -1  245.76    3.69 
  -3  -9  -1  247.28    3.92 
  -3  -9  -1  243.97    3.87 
   3   9   1  241.00    3.83 
   3   9   1  245.03    3.75 
   3   9   1  237.35    3.89 
   3   9   1  248.50    3.97 
   3   9   1  238.12    3.73 
   3   9   1  241.92    3.81 
   3   9   1  244.97    4.23 
   3   9   1  244.65    3.85 
   3   9   1  243.03    3.72 
  -4  -9  -1   28.42    0.62 
  -4  -9  -1   29.04    0.68 
  -4  -9  -1   28.80    0.68 
  -4  -9  -1   29.80    0.74 
  -4  -9  -1   27.86    0.72 
  -4  -9  -1   29.60    0.66 
  -4  -9  -1   29.31    0.64 
  -4  -9  -1   29.16    0.72 
  -4  -9  -1   29.21    0.60 
   4   9   1   28.39    0.63 
   4   9   1   30.97    0.64 
   4   9   1   28.51    0.79 
   4   9   1   28.44    0.72 
   4   9   1   28.87    0.93 
   4   9   1   29.06    0.64 
   4   9   1   30.09    0.70 
   4   9   1   29.21    0.71 
  -5  -9  -1    0.67    0.13 
  -5  -9  -1    0.99    0.16 
  -5  -9  -1    0.74    0.15 
  -5  -9  -1    0.95    0.15 
  -5  -9  -1    1.23    0.15 
  -5  -9  -1    1.53    0.14 
  -5  -9  -1    0.93    0.17 
  -5  -9  -1    1.00    0.16 
   5   9   1    1.24    0.13 
   5   9   1    0.98    0.13 
   5   9   1    0.80    0.14 
   5   9   1    1.26    0.16 
   5   9   1    0.75    0.18 
   5   9   1    1.39    0.26 
   5   9   1    1.38    0.16 
  -6  -9  -1   96.44    1.75 
  -6  -9  -1   97.86    1.73 
  -6  -9  -1   96.82    1.76 
  -6  -9  -1   96.95    1.78 
  -6  -9  -1   95.89    1.65 
  -6  -9  -1   98.82    1.80 
  -6  -9  -1   95.20    1.71 
   6   9   1   97.90    1.93 
   6   9   1   98.25    1.76 
   6   9   1   97.72    1.63 
   6   9   1   96.53    1.70 
   6   9   1   97.09    1.71 
   6   9   1   96.52    1.70 
   6   9   1   96.86    2.04 
  -7  -9  -1  150.58    2.45 
  -7  -9  -1  147.81    2.51 
  -7  -9  -1  146.91    2.53 
  -7  -9  -1  152.24    2.38 
  -7  -9  -1  149.42    2.56 
  -7  -9  -1  147.84    2.42 
  -7  -9  -1  147.90    2.58 
  -7  -9  -1  143.61    2.50 
  -7  -9  -1  146.97    2.48 
   7   9   1  147.30    2.81 
   7   9   1  146.97    2.44 
   7   9   1  147.00    2.47 
   7   9   1  147.01    2.41 
   7   9   1  147.54    2.49 
   7   9   1  149.23    2.53 
   7   9   1  147.99    2.48 
   7   9   1  148.10    2.73 
  -8  -9  -1   43.95    1.02 
  -8  -9  -1   43.55    0.97 
  -8  -9  -1   44.15    0.96 
  -8  -9  -1   43.75    0.98 
  -8  -9  -1   43.08    1.07 
  -8  -9  -1   43.05    0.92 
  -8  -9  -1   46.05    1.05 
   8   9   1   43.04    1.17 
   8   9   1   43.33    0.93 
   8   9   1   44.56    0.99 
   8   9   1   43.68    1.01 
   8   9   1   43.64    0.98 
   8   9   1   43.63    0.93 
   8   9   1   42.87    0.99 
  -9  -9  -1   41.11    1.00 
  -9  -9  -1   39.70    0.99 
  -9  -9  -1   40.06    1.06 
  -9  -9  -1   40.30    0.90 
  -9  -9  -1   39.38    0.93 
  -9  -9  -1   39.77    0.94 
  -9  -9  -1   39.90    0.93 
   9   9   1   39.89    0.92 
   9   9   1   40.16    0.95 
   9   9   1   39.74    1.15 
   9   9   1   39.45    1.11 
   9   9   1   38.93    0.95 
   9   9   1   39.37    0.99 
   9   9   1   38.70    0.96 
 -10  -9  -1   43.73    1.01 
 -10  -9  -1   42.49    1.06 
 -10  -9  -1   44.30    1.09 
 -10  -9  -1   43.80    1.02 
 -10  -9  -1   44.48    0.99 
 -10  -9  -1   43.45    1.17 
 -10  -9  -1   43.95    1.08 
  10   9   1   43.03    1.06 
  10   9   1   42.47    1.24 
  10   9   1   43.49    1.02 
  10   9   1   43.70    1.11 
  10   9   1   44.50    1.07 
  10   9   1   44.10    1.03 
 -11  -9  -1   52.17    1.16 
 -11  -9  -1   53.89    1.28 
 -11  -9  -1   53.68    1.26 
 -11  -9  -1   53.03    1.18 
 -11  -9  -1   56.89    1.41 
  11   9   1   51.36    1.44 
  11   9   1   53.09    1.26 
  11   9   1   51.76    1.21 
  11   9   1   53.37    1.26 
  11   9   1   51.47    1.30 
 -12  -9  -1    7.33    0.50 
 -12  -9  -1    6.45    0.46 
 -12  -9  -1    7.16    0.56 
 -12  -9  -1    6.57    0.42 
 -12  -9  -1    6.85    0.42 
  12   9   1    6.25    0.45 
  12   9   1    7.09    0.49 
  12   9   1    6.21    0.55 
  12   9   1    6.24    0.50 
  12   9   1    6.48    0.47 
 -13  -9  -1    2.58    0.31 
 -13  -9  -1    2.00    0.30 
 -13  -9  -1    1.91    0.37 
 -13  -9  -1    2.48    0.29 
  13   9   1    2.58    0.38 
  13   9   1    2.22    0.32 
  13   9   1    2.19    0.34 
  13   9   1    1.97    0.30 
   7 -10  -1   41.65    1.19 
   7 -10  -1   40.81    1.18 
   7 -10  -1   41.56    1.25 
   7 -10  -1   40.08    1.21 
  -7  10   1   39.89    1.16 
  -7  10   1   37.08    1.52 
  -7  10   1   37.91    1.02 
  -7  10   1   40.98    1.23 
  -7  10   1   41.11    1.29 
   6 -10  -1   40.35    1.18 
   6 -10  -1   41.44    1.16 
   6 -10  -1   40.12    1.15 
   6 -10  -1   39.55    1.21 
   6 -10  -1   44.51    1.22 
  -6  10   1   42.81    1.28 
  -6  10   1   43.06    1.23 
  -6  10   1   40.52    1.15 
  -6  10   1   41.92    1.16 
  -6  10   1   41.39    1.02 
   5 -10  -1    9.47    0.54 
   5 -10  -1    9.53    0.65 
   5 -10  -1    9.94    0.56 
   5 -10  -1    8.88    0.43 
   5 -10  -1   10.24    0.57 
   5 -10  -1    9.21    0.58 
   5 -10  -1    9.36    0.53 
  -5  10   1    9.41    0.62 
  -5  10   1   10.55    0.59 
  -5  10   1    9.67    0.45 
  -5  10   1    8.80    0.53 
   4 -10  -1   12.75    0.63 
   4 -10  -1   12.79    0.49 
   4 -10  -1   12.21    0.56 
   4 -10  -1   12.93    0.59 
   4 -10  -1   12.75    0.58 
   4 -10  -1   11.82    0.56 
  -4  10   1   11.99    0.47 
  -4  10   1   12.06    0.49 
  -4  10   1   12.50    0.65 
  -4  10   1   12.14    0.60 
  -4  10   1   12.71    0.58 
   3 -10  -1   46.93    1.11 
   3 -10  -1   45.74    1.02 
   3 -10  -1   45.39    1.13 
   3 -10  -1   46.51    1.20 
   3 -10  -1   45.61    1.10 
   3 -10  -1   47.30    1.12 
  -3  10   1   44.16    1.16 
  -3  10   1   45.56    0.97 
  -3  10   1   46.92    1.12 
  -3  10   1   47.73    1.24 
  -3  10   1   45.96    1.04 
   2 -10  -1   60.09    1.32 
   2 -10  -1   59.66    1.23 
   2 -10  -1   59.99    1.31 
   2 -10  -1   59.73    1.39 
   2 -10  -1   61.96    1.30 
   2 -10  -1   60.01    1.28 
  -2  10   1   61.74    1.31 
  -2  10   1   59.96    1.36 
  -2  10   1   59.12    1.41 
  -2  10   1   62.37    1.28 
  -2  10   1   61.97    1.26 
  -2  10   1   59.97    1.14 
   1 -10  -1    3.74    0.31 
   1 -10  -1    3.69    0.29 
   1 -10  -1    3.27    0.33 
   1 -10  -1    3.76    0.31 
   1 -10  -1    3.78    0.29 
   1 -10  -1    3.81    0.29 
   1 -10  -1    3.74    0.24 
  -1  10   1    4.22    0.45 
  -1  10   1    3.45    0.28 
  -1  10   1    3.45    0.26 
  -1  10   1    3.98    0.34 
  -1  10   1    3.80    0.31 
  -1  10   1    3.48    0.35 
  -1  10   1    3.75    0.23 
   0 -10  -1   12.01    0.47 
   0 -10  -1   12.92    0.44 
   0 -10  -1   13.39    0.47 
   0 -10  -1   14.50    0.56 
   0 -10  -1   12.99    0.46 
   0 -10  -1   13.21    0.48 
   0 -10  -1   13.04    0.42 
   0  10   1   11.89    0.53 
   0  10   1   12.66    0.47 
   0  10   1   12.14    0.66 
   0  10   1   12.72    0.44 
   0  10   1   12.96    0.51 
   0  10   1   13.10    0.49 
  -1 -10  -1  125.62    2.12 
  -1 -10  -1  122.21    2.16 
  -1 -10  -1  122.32    2.14 
  -1 -10  -1  123.07    2.07 
  -1 -10  -1  123.79    2.24 
  -1 -10  -1  126.39    2.14 
  -1 -10  -1  123.73    2.00 
   1  10   1  126.28    2.57 
   1  10   1  125.38    2.19 
   1  10   1  120.43    2.18 
   1  10   1  120.58    2.14 
   1  10   1  124.27    2.16 
   1  10   1  122.09    2.11 
   1  10   1  120.73    2.24 
  -2 -10  -1   40.45    0.93 
  -2 -10  -1   40.42    0.82 
  -2 -10  -1   42.04    0.87 
  -2 -10  -1   40.73    0.87 
  -2 -10  -1   41.68    0.93 
  -2 -10  -1   40.77    0.82 
  -2 -10  -1   41.10    1.29 
  -2 -10  -1   42.58    0.90 
  -2 -10  -1   41.20    0.99 
   2  10   1   41.32    0.98 
   2  10   1   39.86    0.92 
   2  10   1   40.30    0.98 
   2  10   1   42.23    1.24 
   2  10   1   40.96    0.93 
   2  10   1   42.00    0.93 
  -3 -10  -1    0.28    0.12 
  -3 -10  -1    0.28    0.12 
  -3 -10  -1    0.48    0.12 
  -3 -10  -1    0.33    0.11 
  -3 -10  -1    0.62    0.15 
  -3 -10  -1    0.26    0.11 
  -3 -10  -1    0.69    0.23 
  -3 -10  -1    0.60    0.17 
  -3 -10  -1    0.45    0.12 
   3  10   1    0.61    0.15 
   3  10   1    0.03    0.14 
   3  10   1    0.66    0.15 
   3  10   1    0.08    0.09 
   3  10   1    0.37    0.14 
   3  10   1    1.15    0.17 
   3  10   1    0.31    0.22 
  -4 -10  -1   41.84    0.96 
  -4 -10  -1   41.62    0.90 
  -4 -10  -1   42.73    0.84 
  -4 -10  -1   41.96    0.88 
  -4 -10  -1   40.68    0.86 
  -4 -10  -1   41.70    1.27 
  -4 -10  -1   42.75    0.91 
  -4 -10  -1   41.90    0.98 
  -4 -10  -1   43.02    0.95 
  -4 -10  -1   42.31    0.80 
   4  10   1   42.49    0.94 
   4  10   1   41.15    0.93 
   4  10   1   40.74    0.97 
   4  10   1   42.29    1.23 
   4  10   1   42.19    0.84 
   4  10   1   41.31    0.88 
   4  10   1   43.71    1.06 
  -5 -10  -1   89.93    1.61 
  -5 -10  -1   88.22    1.63 
  -5 -10  -1   89.22    1.58 
  -5 -10  -1   93.89    1.70 
  -5 -10  -1   91.48    1.59 
  -5 -10  -1   88.11    1.70 
  -5 -10  -1   90.68    1.54 
  -5 -10  -1   90.09    1.71 
  -5 -10  -1   89.32    1.66 
   5  10   1   93.65    1.59 
   5  10   1   90.40    1.84 
   5  10   1   91.73    1.68 
   5  10   1   90.80    1.66 
   5  10   1   89.68    2.02 
  -6 -10  -1  104.48    1.82 
  -6 -10  -1  102.53    1.84 
  -6 -10  -1  102.56    1.89 
  -6 -10  -1  107.61    1.94 
  -6 -10  -1  102.81    1.89 
  -6 -10  -1  104.23    1.83 
  -6 -10  -1  101.01    1.88 
  -6 -10  -1  104.71    1.76 
   6  10   1  103.54    1.85 
   6  10   1  101.79    2.22 
   6  10   1  105.86    1.89 
   6  10   1  103.08    1.81 
   6  10   1  102.36    1.81 
   6  10   1  101.22    2.05 
  -7 -10  -1    1.24    0.19 
  -7 -10  -1    1.78    0.24 
  -7 -10  -1    0.96    0.15 
  -7 -10  -1    1.16    0.17 
  -7 -10  -1    1.41    0.22 
  -7 -10  -1    1.13    0.21 
  -7 -10  -1    0.83    0.17 
  -7 -10  -1    1.22    0.19 
   7  10   1    1.35    0.26 
   7  10   1    1.24    0.18 
   7  10   1    1.75    0.21 
   7  10   1    1.31    0.18 
   7  10   1    1.26    0.19 
   7  10   1    1.81    0.32 
  -8 -10  -1   18.01    0.63 
  -8 -10  -1   17.30    0.52 
  -8 -10  -1   17.09    0.61 
  -8 -10  -1   17.30    0.58 
  -8 -10  -1   18.16    0.65 
  -8 -10  -1   17.37    0.57 
   8  10   1   18.79    0.62 
   8  10   1   17.54    0.64 
   8  10   1   17.95    0.54 
   8  10   1   18.06    0.75 
   8  10   1   17.05    0.57 
   8  10   1   17.51    0.57 
  -9 -10  -1   52.84    1.09 
  -9 -10  -1   50.67    1.14 
  -9 -10  -1   50.82    1.20 
  -9 -10  -1   51.09    1.19 
  -9 -10  -1   51.42    1.26 
  -9 -10  -1   51.39    1.13 
   9  10   1   51.75    1.09 
   9  10   1   51.51    1.16 
   9  10   1   50.79    1.17 
   9  10   1   51.05    1.17 
   9  10   1   51.05    1.38 
 -10 -10  -1   31.30    0.81 
 -10 -10  -1   31.73    0.85 
 -10 -10  -1   32.94    0.86 
 -10 -10  -1   32.66    1.00 
 -10 -10  -1   30.97    0.91 
 -10 -10  -1   32.19    0.91 
  10  10   1   31.37    0.82 
  10  10   1   30.63    0.88 
  10  10   1   30.55    1.06 
  10  10   1   30.50    0.89 
  10  10   1   31.20    0.88 
  10  10   1   31.68    0.88 
 -11 -10  -1    2.80    0.29 
 -11 -10  -1    2.45    0.29 
 -11 -10  -1    3.42    0.41 
 -11 -10  -1    2.57    0.31 
 -11 -10  -1    2.59    0.28 
  11  10   1    2.61    0.39 
  11  10   1    2.63    0.30 
  11  10   1    2.67    0.28 
  11  10   1    2.67    0.33 
  11  10   1    2.40    0.30 
  11  10   1    3.62    0.43 
 -12 -10  -1    9.24    0.49 
 -12 -10  -1    9.30    0.64 
 -12 -10  -1   10.45    0.57 
 -12 -10  -1   10.01    0.55 
 -12 -10  -1    9.84    0.50 
  12  10   1    9.74    0.67 
  12  10   1    9.36    0.55 
  12  10   1   10.15    0.52 
  12  10   1    9.90    0.55 
  12  10   1   10.12    0.58 
 -13 -10  -1   27.79    0.92 
 -13 -10  -1   26.45    0.82 
 -13 -10  -1   28.97    1.05 
 -13 -10  -1   26.69    0.83 
  13  10   1   25.00    0.97 
  13  10   1   25.23    1.04 
  13  10   1   25.93    0.90 
  13  10   1   26.21    0.95 
  -7  11   1   16.85    0.76 
   6 -11  -1    0.03    0.20 
   6 -11  -1    0.04    0.22 
   6 -11  -1    0.20    0.22 
   6 -11  -1    0.10    0.21 
  -6  11   1   -0.08    0.19 
  -6  11   1    0.11    0.17 
  -6  11   1    0.16    0.23 
  -6  11   1    0.53    0.24 
  -6  11   1    0.32    0.26 
   5 -11  -1   26.34    0.90 
   5 -11  -1   25.96    0.96 
   5 -11  -1   26.15    0.91 
   5 -11  -1   28.66    0.94 
   5 -11  -1   25.24    0.75 
   5 -11  -1   26.25    0.88 
  -5  11   1   29.04    1.04 
  -5  11   1   26.58    0.76 
  -5  11   1   25.67    0.89
[truncated: 15,936,981 more chars]
