# Supplementary material for: Chalcogen‐Guided Control of Azoarene Photoswitching: Tuning Excited‐State Energies Through Electronic Property Modulation
Source: Chemistry. 2025 Jul 22;31(45):e01571. doi: 10.1002/chem.202501571 (PMC12351432; doi:10.1002/chem.202501571)
Supplement: Supplementary file 3 — Supporting Information [file CHEM-31-e01571-s002.cif]

 
data_zs_453m 
###################################################################
#                                                                 #
#   for any questions concerning this structure please contact:   #
#                                                                 #
#   Christoph W\"olper                                            #
#   Fachbereich Chemie der                                        #
#   Universit\"at Duisburg-Essen                                  #
#   Campus Essen Universit\"atsstr. 7                             #
#   D-45117 Essen, Germany                                        #
#                                                                 #
#   e-mail: christoph.woelper@uni-due.de                          #
#   phone:  ++49 (0)201 183 4780                                  #
#                                                                 #
###################################################################

loop_
 _publ_author_name
 _publ_author_address
   'Scheller, Zoe Nonie'
;
   Fachbereich Chemie der
   Universit\"at Duisburg-Essen
   Campus Essen Universit\"atsstr. 7
   D-45117 Essen, Germany
; 
   'Schulte, Jan'
;
   Fachbereich Chemie der
   Universit\"at Duisburg-Essen
   Campus Essen Universit\"atsstr. 7
   D-45117 Essen, Germany
; 
   'W\"olper, Christoph'
;
   Fachbereich Chemie der
   Universit\"at Duisburg-Essen
   Campus Essen Universit\"atsstr. 7
   D-45117 Essen, Germany
; 
   'Haberhauer, Gebhard'
;
   Fachbereich Chemie der
   Universit\"at Duisburg-Essen
   Campus Essen Universit\"atsstr. 7
   D-45117 Essen, Germany
; 

_publ_section_acknowledgements
;
 ?
;

_publ_section_title
;
 Chalcogen-Guided Control of Azoarene Photoswitching: Tuning Excited-State
 Energies through Electronic Property Modulation
;
_publ_requested_journal           'Chemistry A European Journal'
_journal_name_full                   
;
 ?
;
_journal_coden_Cambridge             353
_journal_year                        ?
_journal_volume                      ?
_journal_issue                       ?
_journal_page_first                  ?
_journal_page_last                   ?
_journal_paper_doi                   ?

_database_code_depnum_ccdc_archive   ?
  
_audit_creation_method            'SHELXL-2017/1' 
_shelx_SHELXL_version_number      '2017/1' 
_chemical_name_systematic         ? 
_chemical_name_common             ? 
_chemical_melting_point           ? 
_chemical_formula_moiety          ? 
_chemical_formula_sum 
 'C20 H18 Cl2 N2 O2 Te' 
_chemical_formula_weight          516.86 
  
loop_ 
 _atom_type_symbol 
 _atom_type_description 
 _atom_type_scat_dispersion_real 
 _atom_type_scat_dispersion_imag 
 _atom_type_scat_source 
 'C'  'C'   0.0181   0.0091 
 'International Tables Vol C Tables 4.2.6.8 and 6.1.1.4' 
 'H'  'H'   0.0000   0.0000 
 'International Tables Vol C Tables 4.2.6.8 and 6.1.1.4' 
 'Cl'  'Cl'   0.3639   0.7018 
 'International Tables Vol C Tables 4.2.6.8 and 6.1.1.4' 
 'N'  'N'   0.0311   0.0180 
 'International Tables Vol C Tables 4.2.6.8 and 6.1.1.4' 
 'O'  'O'   0.0492   0.0322 
 'International Tables Vol C Tables 4.2.6.8 and 6.1.1.4' 
 'Te'  'Te'  -0.1759   6.3531 
 'International Tables Vol C Tables 4.2.6.8 and 6.1.1.4' 
  
_space_group_crystal_system       monoclinic 
_space_group_IT_number            15 
_space_group_name_H-M_alt         'C 2/c' 
_space_group_name_Hall            '-C 2yc' 
  
_shelx_space_group_comment 
; 
The symmetry employed for this shelxl refinement is uniquely defined 
by the following loop, which should always be used as a source of 
symmetry information in preference to the above space-group names. 
They are only intended as comments. 
; 
  
loop_ 
 _space_group_symop_operation_xyz 
 'x, y, z' 
 '-x, y, -z+1/2' 
 'x+1/2, y+1/2, z' 
 '-x+1/2, y+1/2, -z+1/2' 
 '-x, -y, -z' 
 'x, -y, z-1/2' 
 '-x+1/2, -y+1/2, -z' 
 'x+1/2, -y+1/2, z-1/2' 
  
_cell_length_a                    14.5245(15) 
_cell_length_b                    8.8145(9) 
_cell_length_c                    30.951(3) 
_cell_angle_alpha                 90 
_cell_angle_beta                  90.381(2) 
_cell_angle_gamma                 90 
_cell_volume                      3962.5(7) 
_cell_formula_units_Z             8 
_cell_measurement_temperature     100(2) 
_cell_measurement_reflns_used     9717 
_cell_measurement_theta_min       2.86 
_cell_measurement_theta_max       79.37 
  
_exptl_crystal_description        plate 
_exptl_crystal_colour             orange
_exptl_crystal_density_meas       ? 
_exptl_crystal_density_method     ? 
_exptl_crystal_density_diffrn     1.733 
_exptl_crystal_F_000              2032 
_exptl_transmission_factor_min    ? 
_exptl_transmission_factor_max    ? 
_exptl_crystal_size_max           0.258 
_exptl_crystal_size_mid           0.149 
_exptl_crystal_size_min           0.020 
_exptl_absorpt_coefficient_mu     14.484 
_shelx_estimated_absorpt_T_min    0.118 
_shelx_estimated_absorpt_T_max    0.760 
_exptl_absorpt_correction_type    multi-scan 
_exptl_absorpt_correction_T_min   0.26 
_exptl_absorpt_correction_T_max   0.75 
_exptl_absorpt_process_details    'SADABS, Blessing, Acta Cryst 1995 A51 33-38' 
_exptl_absorpt_special_details    ? 
_diffrn_ambient_temperature       100(2) 
_diffrn_radiation_wavelength      1.54178 
_diffrn_radiation_type            CuK\a 
_diffrn_source                    'micro-focus sealed tube' 
_diffrn_source_type               'INCOATEC I\mS 3.0'
_diffrn_radiation_monochromator   'multilayer mirror' 
_diffrn_measurement_device_type   'Bruker D8 Venture (Photon II detector)' 
_diffrn_measurement_method        'Data collection strategy APEX 3/Queen' 
_diffrn_detector_area_resol_mean  7.3910 
_diffrn_reflns_number             81604 
_diffrn_reflns_av_unetI/netI      0.0171 
_diffrn_reflns_av_R_equivalents   0.0471 
_diffrn_reflns_limit_h_min        -18 
_diffrn_reflns_limit_h_max        18 
_diffrn_reflns_limit_k_min        -10 
_diffrn_reflns_limit_k_max        11 
_diffrn_reflns_limit_l_min        -39 
_diffrn_reflns_limit_l_max        39 
_diffrn_reflns_theta_min          2.855 
_diffrn_reflns_theta_max          79.473 
_diffrn_reflns_theta_full         67.679 
_diffrn_measured_fraction_theta_max   0.966 
_diffrn_measured_fraction_theta_full  0.968 
_diffrn_reflns_Laue_measured_fraction_max    0.966 
_diffrn_reflns_Laue_measured_fraction_full   0.968 
_diffrn_reflns_point_group_measured_fraction_max   0.966 
_diffrn_reflns_point_group_measured_fraction_full  0.968 
_reflns_number_total              4150 
_reflns_number_gt                 4119 
_reflns_threshold_expression      'I > 2\s(I)' 
_reflns_Friedel_coverage          0.000 
_reflns_Friedel_fraction_max      . 
_reflns_Friedel_fraction_full     . 
  
_reflns_special_details 
; 
 Reflections were merged by SHELXL according to the crystal 
 class for the calculation of statistics and refinement. 
  
 _reflns_Friedel_fraction is defined as the number of unique 
 Friedel pairs measured divided by the number that would be 
 possible theoretically, ignoring centric projections and 
 systematic absences. 
; 
  
_computing_data_collection        'Bruker APEX3(v2017.3-0)' 
_computing_cell_refinement        'Bruker APEX3(v2017.3-0)' 
_computing_data_reduction         'Bruker APEX3(v2017.3-0)' 
_computing_structure_solution     'Bruker APEX3(v2017.3-0)' 
_computing_structure_refinement   'SHELXL-2017/1 (Sheldrick, 2017)' 
_computing_molecular_graphics     'ORTEP/PLATON (Spek)' 
_computing_publication_material   'BRUKER AXS SHELXTL (c) 2008 / Vers. 2008/4' 
_refine_special_details           
;
 Treatment of hydrogen atoms:    
 Riding model on idealized geometries 
 with the 1.2 fold isotropic displacement 
 parameters of the equivalent Uij of the 
 corresponding carbon atom.
 The methyl groups are idealized with
 tetrahedral angles in a combined 
 rotating and rigid group refinement
 with the 1.5 fold isotropic displacement
 parameters of the equivalent Uij of the 
 corresponding carbon atom.
; 
_refine_ls_structure_factor_coef  Fsqd 
_refine_ls_matrix_type            full 
_refine_ls_weighting_scheme       calc 
_refine_ls_weighting_details 
'w=1/[\s^2^(Fo^2^)+(0.0283P)^2^+9.8579P] where P=(Fo^2^+2Fc^2^)/3' 
_atom_sites_solution_primary      direct 
_atom_sites_solution_secondary    difmap 
_atom_sites_solution_hydrogens    geom 
_refine_ls_hydrogen_treatment     constr 
_refine_ls_extinction_method      none 
_refine_ls_extinction_coef        . 
_refine_ls_number_reflns          4150 
_refine_ls_number_parameters      246 
_refine_ls_number_restraints      0 
_refine_ls_R_factor_all           0.0233 
_refine_ls_R_factor_gt            0.0231 
_refine_ls_wR_factor_ref          0.0620 
_refine_ls_wR_factor_gt           0.0619 
_refine_ls_goodness_of_fit_ref    1.145 
_refine_ls_restrained_S_all       1.145 
_refine_ls_shift/su_max           0.002 
_refine_ls_shift/su_mean          0.000 
  
loop_ 
 _atom_site_label 
 _atom_site_type_symbol 
 _atom_site_fract_x 
 _atom_site_fract_y 
 _atom_site_fract_z 
 _atom_site_U_iso_or_equiv 
 _atom_site_adp_type 
 _atom_site_occupancy 
 _atom_site_site_symmetry_order 
 _atom_site_calc_flag 
 _atom_site_refinement_flags_posn 
 _atom_site_refinement_flags_adp 
 _atom_site_refinement_flags_occupancy 
 _atom_site_disorder_assembly 
 _atom_site_disorder_group 
Te1 Te 0.39812(2) 0.74645(2) 0.61970(2) 0.01551(6) Uani 1 1 d . . . . . 
Cl1 Cl 0.26251(3) 0.57020(6) 0.62614(2) 0.02130(11) Uani 1 1 d . . . . . 
Cl2 Cl 0.54193(4) 0.90247(6) 0.61524(2) 0.02428(12) Uani 1 1 d . . . . . 
O1 O 0.39307(13) 0.77431(19) 0.51236(6) 0.0232(3) Uani 1 1 d . . . . . 
O2 O 0.25973(12) 0.4853(2) 0.39801(5) 0.0254(3) Uani 1 1 d . . . . . 
N1 N 0.45653(13) 0.4071(2) 0.57704(6) 0.0201(4) Uani 1 1 d . . . . . 
N2 N 0.42968(12) 0.5268(2) 0.55883(6) 0.0184(4) Uani 1 1 d . . . . . 
C1 C 0.48215(14) 0.5667(2) 0.64317(7) 0.0173(4) Uani 1 1 d . . . . . 
C2 C 0.49368(14) 0.4340(2) 0.61917(7) 0.0176(4) Uani 1 1 d . . . . . 
C3 C 0.54581(16) 0.3147(3) 0.63601(7) 0.0216(4) Uani 1 1 d . . . . . 
H3 H 0.551269 0.222535 0.620305 0.026 Uiso 1 1 calc R U . . . 
C4 C 0.58972(17) 0.3306(3) 0.67573(7) 0.0243(5) Uani 1 1 d . . . . . 
H4 H 0.626310 0.250160 0.686884 0.029 Uiso 1 1 calc R U . . . 
C5 C 0.58033(16) 0.4636(3) 0.69914(7) 0.0252(5) Uani 1 1 d . . . . . 
H5 H 0.610858 0.474314 0.726211 0.030 Uiso 1 1 calc R U . . . 
C6 C 0.52616(16) 0.5817(3) 0.68309(7) 0.0222(4) Uani 1 1 d . . . . . 
H6 H 0.519264 0.672363 0.699354 0.027 Uiso 1 1 calc R U . . . 
C7 C 0.38879(15) 0.5080(3) 0.51755(7) 0.0195(4) Uani 1 1 d . . . . . 
C8 C 0.36785(15) 0.6410(3) 0.49410(7) 0.0192(4) Uani 1 1 d . . . . . 
C9 C 0.32438(15) 0.6289(3) 0.45390(7) 0.0207(4) Uani 1 1 d . . . . . 
H9 H 0.309420 0.717566 0.437861 0.025 Uiso 1 1 calc R U . . . 
C10 C 0.30298(15) 0.4853(3) 0.43737(7) 0.0216(4) Uani 1 1 d . . . . . 
C11 C 0.32533(16) 0.3533(3) 0.46005(8) 0.0242(5) Uani 1 1 d . . . . . 
H11 H 0.311958 0.256228 0.448227 0.029 Uiso 1 1 calc R U . . . 
C12 C 0.36722(16) 0.3668(3) 0.49995(7) 0.0228(5) Uani 1 1 d . . . . . 
H12 H 0.381737 0.277636 0.515843 0.027 Uiso 1 1 calc R U . . . 
C13 C 0.38301(18) 0.9097(3) 0.48710(8) 0.0259(5) Uani 1 1 d . . . . . 
H13A H 0.418983 0.900231 0.460560 0.039 Uiso 1 1 calc R U . . . 
H13B H 0.405244 0.996927 0.503801 0.039 Uiso 1 1 calc R U . . . 
H13C H 0.317936 0.924492 0.479668 0.039 Uiso 1 1 calc R U . . . 
C14 C 0.24313(19) 0.3398(3) 0.37848(8) 0.0307(5) Uani 1 1 d . . . . . 
H14A H 0.219385 0.354118 0.349051 0.046 Uiso 1 1 calc R U . . . 
H14B H 0.197862 0.283867 0.395579 0.046 Uiso 1 1 calc R U . . . 
H14C H 0.300828 0.282341 0.377500 0.046 Uiso 1 1 calc R U . . . 
C15 C 0.37333(14) 0.8336(3) 0.68368(7) 0.0184(4) Uani 1 1 d . . . . . 
C16 C 0.40304(16) 0.9789(3) 0.69420(8) 0.0234(5) Uani 1 1 d . . . . . 
H16 H 0.433885 1.039214 0.673377 0.028 Uiso 1 1 calc R U . . . 
C17 C 0.38720(18) 1.0355(3) 0.73560(8) 0.0289(5) Uani 1 1 d . . . . . 
H17 H 0.406492 1.135417 0.742788 0.035 Uiso 1 1 calc R U . . . 
C18 C 0.34362(17) 0.9473(3) 0.76625(8) 0.0291(5) Uani 1 1 d . . . . . 
H18 H 0.334579 0.985411 0.794610 0.035 Uiso 1 1 calc R U . . . 
C19 C 0.31333(17) 0.8037(3) 0.75552(8) 0.0267(5) Uani 1 1 d . . . . . 
H19 H 0.282202 0.743942 0.776390 0.032 Uiso 1 1 calc R U . . . 
C20 C 0.32813(18) 0.7458(3) 0.71425(8) 0.0235(5) Uani 1 1 d . . . . . 
H20 H 0.307430 0.646697 0.707025 0.028 Uiso 1 1 calc R U . . . 
  
loop_ 
 _atom_site_aniso_label 
 _atom_site_aniso_U_11 
 _atom_site_aniso_U_22 
 _atom_site_aniso_U_33 
 _atom_site_aniso_U_23 
 _atom_site_aniso_U_13 
 _atom_site_aniso_U_12 
Te1 0.01776(9) 0.01490(9) 0.01386(9) 0.00000(4) -0.00160(6) 0.00124(4) 
Cl1 0.0190(2) 0.0235(3) 0.0214(2) -0.00209(19) -0.00061(18) -0.00239(19) 
Cl2 0.0240(2) 0.0195(3) 0.0295(3) 0.0007(2) 0.0040(2) -0.0027(2) 
O1 0.0309(9) 0.0178(8) 0.0208(8) 0.0005(6) -0.0034(7) -0.0012(7) 
O2 0.0294(8) 0.0280(9) 0.0187(7) -0.0046(7) -0.0069(6) 0.0034(7) 
N1 0.0236(9) 0.0199(9) 0.0167(8) 0.0005(7) -0.0009(7) 0.0016(7) 
N2 0.0191(8) 0.0202(9) 0.0160(8) -0.0002(7) 0.0008(7) 0.0009(7) 
C1 0.0178(9) 0.0160(10) 0.0180(10) 0.0028(8) -0.0012(8) 0.0019(8) 
C2 0.0192(10) 0.0181(10) 0.0157(9) 0.0020(8) 0.0010(8) -0.0010(8) 
C3 0.0280(11) 0.0167(11) 0.0201(10) 0.0015(8) 0.0017(8) 0.0023(9) 
C4 0.0291(11) 0.0230(12) 0.0207(10) 0.0059(9) 0.0004(9) 0.0076(9) 
C5 0.0280(12) 0.0282(12) 0.0192(10) 0.0016(9) -0.0064(9) 0.0049(10) 
C6 0.0261(11) 0.0216(11) 0.0189(10) -0.0019(9) -0.0050(8) 0.0018(9) 
C7 0.0206(10) 0.0217(11) 0.0162(10) -0.0015(8) 0.0003(8) 0.0015(8) 
C8 0.0208(10) 0.0194(11) 0.0176(10) -0.0009(8) 0.0029(8) 0.0014(8) 
C9 0.0208(10) 0.0233(11) 0.0181(10) 0.0007(8) 0.0006(8) 0.0021(9) 
C10 0.0191(10) 0.0291(12) 0.0164(10) -0.0014(9) -0.0016(8) 0.0017(9) 
C11 0.0272(11) 0.0230(11) 0.0225(11) -0.0036(9) -0.0008(9) 0.0001(9) 
C12 0.0260(11) 0.0204(11) 0.0219(11) 0.0017(9) -0.0011(9) 0.0027(9) 
C13 0.0322(12) 0.0205(11) 0.0249(11) 0.0056(9) -0.0011(9) -0.0027(10) 
C14 0.0350(13) 0.0312(14) 0.0257(12) -0.0089(10) -0.0104(10) 0.0054(11) 
C15 0.0179(9) 0.0216(11) 0.0156(9) -0.0020(8) -0.0033(7) 0.0045(8) 
C16 0.0226(11) 0.0233(12) 0.0243(11) -0.0034(9) -0.0022(8) 0.0016(9) 
C17 0.0309(12) 0.0282(13) 0.0275(12) -0.0097(10) -0.0031(10) 0.0033(10) 
C18 0.0295(12) 0.0389(15) 0.0188(11) -0.0090(10) -0.0040(9) 0.0089(11) 
C19 0.0272(12) 0.0354(14) 0.0176(11) 0.0014(10) 0.0005(9) 0.0038(11) 
C20 0.0268(12) 0.0250(12) 0.0187(12) 0.0003(8) -0.0008(9) 0.0004(9) 
  
_geom_special_details 
; 
 All esds (except the esd in the dihedral angle between two l.s. planes) 
 are estimated using the full covariance matrix.  The cell esds are taken 
 into account individually in the estimation of esds in distances, angles 
 and torsion angles; correlations between esds in cell parameters are only 
 used when they are defined by crystal symmetry.  An approximate (isotropic) 
 treatment of cell esds is used for estimating esds involving l.s. planes. 
; 
  
loop_ 
 _geom_bond_atom_site_label_1 
 _geom_bond_atom_site_label_2 
 _geom_bond_distance 
 _geom_bond_site_symmetry_2 
 _geom_bond_publ_flag 
Te1 C1 2.125(2) . ? 
Te1 C15 2.157(2) . ? 
Te1 Cl2 2.5055(6) . ? 
Te1 Cl1 2.5175(6) . ? 
O1 C8 1.353(3) . ? 
O1 C13 1.434(3) . ? 
O2 C10 1.367(3) . ? 
O2 C14 1.437(3) . ? 
N1 N2 1.256(3) . ? 
N1 C2 1.428(3) . ? 
N2 C7 1.415(3) . ? 
C1 C6 1.394(3) . ? 
C1 C2 1.396(3) . ? 
C2 C3 1.395(3) . ? 
C3 C4 1.389(3) . ? 
C4 C5 1.385(3) . ? 
C5 C6 1.395(3) . ? 
C7 C12 1.394(3) . ? 
C7 C8 1.411(3) . ? 
C8 C9 1.396(3) . ? 
C9 C10 1.400(3) . ? 
C10 C11 1.396(3) . ? 
C11 C12 1.378(3) . ? 
C15 C16 1.389(3) . ? 
C15 C20 1.391(3) . ? 
C16 C17 1.396(3) . ? 
C17 C18 1.383(4) . ? 
C18 C19 1.380(4) . ? 
C19 C20 1.394(3) . ? 
  
loop_ 
 _geom_angle_atom_site_label_1 
 _geom_angle_atom_site_label_2 
 _geom_angle_atom_site_label_3 
 _geom_angle 
 _geom_angle_site_symmetry_1 
 _geom_angle_site_symmetry_3 
 _geom_angle_publ_flag 
C1 Te1 C15 92.92(8) . . ? 
C1 Te1 Cl2 87.19(6) . . ? 
C15 Te1 Cl2 89.96(6) . . ? 
C1 Te1 Cl1 87.75(6) . . ? 
C15 Te1 Cl1 90.68(6) . . ? 
Cl2 Te1 Cl1 174.924(18) . . ? 
C8 O1 C13 117.94(19) . . ? 
C10 O2 C14 116.71(19) . . ? 
N2 N1 C2 112.64(18) . . ? 
N1 N2 C7 115.73(19) . . ? 
C6 C1 C2 119.7(2) . . ? 
C6 C1 Te1 119.42(16) . . ? 
C2 C1 Te1 120.89(15) . . ? 
C3 C2 C1 120.0(2) . . ? 
C3 C2 N1 114.66(19) . . ? 
C1 C2 N1 125.37(19) . . ? 
C4 C3 C2 120.0(2) . . ? 
C5 C4 C3 120.2(2) . . ? 
C4 C5 C6 120.2(2) . . ? 
C1 C6 C5 120.0(2) . . ? 
C12 C7 C8 119.6(2) . . ? 
C12 C7 N2 123.3(2) . . ? 
C8 C7 N2 117.1(2) . . ? 
O1 C8 C9 123.9(2) . . ? 
O1 C8 C7 116.72(19) . . ? 
C9 C8 C7 119.3(2) . . ? 
C8 C9 C10 119.5(2) . . ? 
O2 C10 C11 123.5(2) . . ? 
O2 C10 C9 115.2(2) . . ? 
C11 C10 C9 121.3(2) . . ? 
C12 C11 C10 118.6(2) . . ? 
C11 C12 C7 121.6(2) . . ? 
C16 C15 C20 120.1(2) . . ? 
C16 C15 Te1 119.35(17) . . ? 
C20 C15 Te1 120.58(17) . . ? 
C15 C16 C17 119.5(2) . . ? 
C18 C17 C16 120.5(2) . . ? 
C19 C18 C17 119.8(2) . . ? 
C18 C19 C20 120.4(2) . . ? 
C15 C20 C19 119.8(2) . . ? 
  
_refine_diff_density_max    0.934 
_refine_diff_density_min   -0.567 
_refine_diff_density_rms    0.079 
  
_shelx_res_file 
; 
TITL zs_453m in C2/c 
    zs_453m.res 
    created by SHELXL-2017/1 at 10:57:05 on 24-May-2024 
CELL 1.54178 14.52450 8.81450 30.95150 90.0000 90.3808 90.0000 
ZERR 8.00 0.00150 0.00090 0.00320 0.0000 0.0024 0.0000 
LATT  7 
SYMM -X, Y, 1/2-Z 
SFAC C H CL N O TE 
UNIT 160 144 16 16 16 8 
LIST 6 ! automatically inserted. Change 6 to 4 for CHECKCIF!! 
TEMP -173.150 
SIZE 0.02 0.149 0.258 
ACTA 
L.S. 16 
FMAP 2 
PLAN 20 
WGHT    0.028300    9.857903 
FVAR       0.04854 
TE1   6    0.398119    0.746449    0.619700    11.00000    0.01776    0.01490 = 
         0.01386    0.00000   -0.00160    0.00124 
CL1   3    0.262509    0.570204    0.626136    11.00000    0.01902    0.02345 = 
         0.02141   -0.00209   -0.00061   -0.00239 
CL2   3    0.541931    0.902473    0.615242    11.00000    0.02399    0.01945 = 
         0.02946    0.00066    0.00395   -0.00267 
O1    5    0.393066    0.774308    0.512364    11.00000    0.03090    0.01782 = 
         0.02083    0.00048   -0.00339   -0.00123 
O2    5    0.259733    0.485327    0.398012    11.00000    0.02941    0.02798 = 
         0.01865   -0.00460   -0.00686    0.00342 
N1    4    0.456526    0.407145    0.577041    11.00000    0.02360    0.01993 = 
         0.01666    0.00047   -0.00087    0.00164 
N2    4    0.429677    0.526767    0.558830    11.00000    0.01913    0.02018 = 
         0.01600   -0.00020    0.00083    0.00085 
C1    1    0.482155    0.566698    0.643168    11.00000    0.01782    0.01597 = 
         0.01795    0.00284   -0.00121    0.00189 
C2    1    0.493679    0.433984    0.619168    11.00000    0.01920    0.01806 = 
         0.01567    0.00201    0.00098   -0.00095 
C3    1    0.545810    0.314668    0.636006    11.00000    0.02805    0.01665 = 
         0.02006    0.00150    0.00168    0.00228 
AFIX  43 
H3    2    0.551269    0.222535    0.620305    11.00000   -1.20000 
AFIX   0 
C4    1    0.589719    0.330648    0.675732    11.00000    0.02913    0.02297 = 
         0.02067    0.00589    0.00045    0.00762 
AFIX  43 
H4    2    0.626310    0.250160    0.686884    11.00000   -1.20000 
AFIX   0 
C5    1    0.580326    0.463574    0.699144    11.00000    0.02802    0.02823 = 
         0.01918    0.00164   -0.00639    0.00487 
AFIX  43 
H5    2    0.610858    0.474314    0.726211    11.00000   -1.20000 
AFIX   0 
C6    1    0.526159    0.581718    0.683090    11.00000    0.02610    0.02157 = 
         0.01893   -0.00194   -0.00502    0.00182 
AFIX  43 
H6    2    0.519264    0.672363    0.699354    11.00000   -1.20000 
AFIX   0 
C7    1    0.388788    0.508020    0.517553    11.00000    0.02058    0.02169 = 
         0.01616   -0.00146    0.00031    0.00145 
C8    1    0.367853    0.641012    0.494101    11.00000    0.02079    0.01937 = 
         0.01760   -0.00092    0.00295    0.00137 
C9    1    0.324380    0.628929    0.453896    11.00000    0.02079    0.02330 = 
         0.01813    0.00065    0.00062    0.00212 
AFIX  43 
H9    2    0.309420    0.717566    0.437861    11.00000   -1.20000 
AFIX   0 
C10   1    0.302983    0.485293    0.437370    11.00000    0.01914    0.02911 = 
         0.01641   -0.00136   -0.00161    0.00166 
C11   1    0.325332    0.353283    0.460046    11.00000    0.02716    0.02301 = 
         0.02248   -0.00356   -0.00084    0.00005 
AFIX  43 
H11   2    0.311958    0.256228    0.448227    11.00000   -1.20000 
AFIX   0 
C12   1    0.367216    0.366778    0.499950    11.00000    0.02601    0.02040 = 
         0.02189    0.00171   -0.00112    0.00271 
AFIX  43 
H12   2    0.381737    0.277636    0.515843    11.00000   -1.20000 
AFIX   0 
C13   1    0.383012    0.909701    0.487099    11.00000    0.03220    0.02054 = 
         0.02488    0.00559   -0.00110   -0.00269 
AFIX 137 
H13A  2    0.418983    0.900231    0.460560    11.00000   -1.50000 
H13B  2    0.405244    0.996927    0.503801    11.00000   -1.50000 
H13C  2    0.317936    0.924492    0.479668    11.00000   -1.50000 
AFIX   0 
C14   1    0.243131    0.339839    0.378482    11.00000    0.03503    0.03116 = 
         0.02568   -0.00886   -0.01039    0.00545 
AFIX 137 
H14A  2    0.219385    0.354118    0.349051    11.00000   -1.50000 
H14B  2    0.197862    0.283867    0.395579    11.00000   -1.50000 
H14C  2    0.300828    0.282341    0.377500    11.00000   -1.50000 
AFIX   0 
C15   1    0.373333    0.833645    0.683678    11.00000    0.01785    0.02159 = 
         0.01563   -0.00203   -0.00326    0.00452 
C16   1    0.403038    0.978897    0.694197    11.00000    0.02256    0.02334 = 
         0.02429   -0.00335   -0.00219    0.00164 
AFIX  43 
H16   2    0.433885    1.039214    0.673377    11.00000   -1.20000 
AFIX   0 
C17   1    0.387201    1.035522    0.735601    11.00000    0.03094    0.02822 = 
         0.02745   -0.00967   -0.00309    0.00328 
AFIX  43 
H17   2    0.406492    1.135417    0.742788    11.00000   -1.20000 
AFIX   0 
C18   1    0.343622    0.947254    0.766249    11.00000    0.02948    0.03892 = 
         0.01882   -0.00895   -0.00404    0.00889 
AFIX  43 
H18   2    0.334579    0.985411    0.794610    11.00000   -1.20000 
AFIX   0 
C19   1    0.313326    0.803673    0.755525    11.00000    0.02719    0.03544 = 
         0.01756    0.00142    0.00053    0.00376 
AFIX  43 
H19   2    0.282202    0.743942    0.776390    11.00000   -1.20000 
AFIX   0 
C20   1    0.328133    0.745792    0.714250    11.00000    0.02676    0.02497 = 
         0.01868    0.00025   -0.00080    0.00038 
AFIX  43 
H20   2    0.307430    0.646697    0.707025    11.00000   -1.20000 
AFIX   0 
HKLF 4 
  
  
  
  
REM  zs_453m in C2/c 
REM R1 =  0.0231 for    4119 Fo > 4sig(Fo)  and  0.0233 for all    4150 data 
REM    246 parameters refined using      0 restraints 
  
END 
  
WGHT      0.0283      9.8644 
  
REM Highest difference peak  0.934,  deepest hole -0.567,  1-sigma level  0.079 
Q1    1   0.3873  0.7552  0.6504  11.00000  0.05    0.93 
Q2    1   0.4058  0.7466  0.5881  11.00000  0.05    0.87 
Q3    1   0.4593  0.6528  0.6288  11.00000  0.05    0.40 
Q4    1   0.2600  0.5568  0.6581  11.00000  0.05    0.36 
Q5    1   0.2752  0.5549  0.5939  11.00000  0.05    0.34 
Q6    1   0.3781  0.7667  0.7070  11.00000  0.05    0.34 
Q7    1   0.3588  0.6249  0.4713  11.00000  0.05    0.33 
Q8    1   0.3187  0.7987  0.7316  11.00000  0.05    0.31 
Q9    1   0.5186  0.9060  0.6428  11.00000  0.05    0.31 
Q10   1   0.4877  0.5209  0.6241  11.00000  0.05    0.30 
Q11   1   0.3345  0.7699  0.7363  11.00000  0.05    0.29 
Q12   1   0.4758  0.8087  0.6221  11.00000  0.05    0.29 
Q13   1   0.5177  0.3774  0.6276  11.00000  0.05    0.29 
Q14   1   0.4597  0.4204  0.6050  11.00000  0.05    0.28 
Q15   1   0.5662  0.3763  0.6917  11.00000  0.05    0.28 
Q16   1   0.4149  0.9960  0.7199  11.00000  0.05    0.28 
Q17   1   0.3760  0.9690  0.7515  11.00000  0.05    0.28 
Q18   1   0.3849  0.5658  0.5030  11.00000  0.05    0.27 
Q19   1   0.3395  0.3732  0.4812  11.00000  0.05    0.27 
Q20   1   0.3366  0.7410  0.6825  11.00000  0.05    0.27 
; 
_shelx_res_checksum   50774 
  
_shelx_hkl_file 
; 
  -2   0   0   51.36    2.87 
  -2   0   0   45.90    2.87 
  -2   0   0   48.58    2.88 
   2   0   0   51.12    2.89 
   2   0   0   50.26    2.89 
  -2   0   0   47.31    2.89 
  -2   0   0   44.80    2.86 
  -4   0   0  212.81   13.18 
   4   0   0  237.51   13.19 
  -4   0   0  227.03   13.14 
  -4   0   0  214.05   13.15 
   6   0   0  293.14   15.64 
  -6   0   0  258.31   15.56 
   6   0   0  280.96   15.55 
  -6   0   0  230.66   15.66 
  -6   0   0  260.05   15.62 
  -6   0   0  257.61   15.57 
   8   0   0   71.17    4.26 
  -8   0   0   72.15    4.40 
  -8   0   0   69.29    4.32 
   8   0   0   77.19    4.41 
  -8   0   0   74.21    4.33 
  -8   0   0   69.28    4.38 
  -8   0   0   65.24    4.26 
   8   0   0   72.96    4.26 
   8   0   0   73.24    4.27 
 -10   0   0   65.20    4.11 
 -10   0   0   73.79    4.20 
 -10   0   0   67.51    4.23 
 -10   0   0   64.18    4.14 
 -10   0   0   65.07    4.11 
 -10   0   0   66.85    4.10 
 -10   0   0   69.87    4.24 
  10   0   0   70.54    4.11 
  10   0   0   68.91    4.32 
  10   0   0   70.88    4.10 
  10   0   0   71.44    4.10 
  10   0   0   75.85    4.24 
 -10   0   0   64.44    4.15 
 -10   0   0   67.12    4.11 
 -10   0   0   67.52    4.09 
  12   0   0    1.47    0.15 
 -12   0   0    1.63    0.23 
 -12   0   0    1.37    0.20 
 -12   0   0    1.39    0.17 
 -12   0   0    1.61    0.16 
 -12   0   0    1.38    0.32 
  12   0   0    1.94    0.18 
 -12   0   0    1.46    0.16 
 -12   0   0    1.42    0.17 
 -12   0   0    1.57    0.16 
 -12   0   0    0.98    1.05 
 -12   0   0    1.42    0.18 
  12   0   0    1.47    0.21 
  12   0   0    1.48    0.14 
 -12   0   0    1.52    0.17 
 -12   0   0    1.62    0.26 
 -12   0   0    1.29    0.18 
 -12   0   0    1.64    0.21 
 -12   0   0    1.49    0.19 
  14   0   0  166.47    9.69 
  14   0   0  167.55    9.71 
  14   0   0  167.26    9.71 
  14   0   0  160.75    9.73 
 -14   0   0  165.68    9.73 
 -14   0   0  166.02    9.73 
 -14   0   0  153.49    9.73 
 -14   0   0  164.48    9.75 
 -14   0   0  159.86    9.71 
 -14   0   0  164.32    9.71 
 -14   0   0  157.46    9.69 
 -14   0   0  171.44    9.77 
 -16   0   0   10.81    0.73 
 -16   0   0   11.82    0.73 
 -16   0   0   10.46    0.80 
 -16   0   0    9.49    0.76 
 -16   0   0   11.98    0.72 
 -16   0   0   11.44    0.79 
 -16   0   0   12.39    0.76 
 -16   0   0   12.66    0.78 
  16   0   0   11.46    0.73 
 -16   0   0   11.69    0.75 
  16   0   0   11.26    0.71 
  16   0   0   11.61    0.73 
 -18   0   0    6.18    0.44 
  18   0   0    7.60    0.43 
 -18   0   0    6.25    0.45 
 -18   0   0    6.98    0.45 
  -1  -1   0   50.50    3.10 
  -1  -1   0   56.75    3.12 
  -1  -1   0   53.95    3.10 
  -1  -1   0   49.97    3.11 
  -1  -1   0   54.05    3.10 
   1   1   0   49.72    3.11 
  -1   1   0   52.91    3.12 
   1   1   0   52.79    3.12 
  -1   1   0   50.80    3.14 
  -1   1   0   56.36    3.11 
  -1   1   0   54.59    3.11 
   1   1   0   49.06    3.10 
   1   1   0   50.95    3.11 
   1   1   0   50.68    3.10 
  -3  -1   0    1.01    0.11 
  -3  -1   0    1.01    0.14 
   3  -1   0    1.12    0.14 
  -3  -1   0    0.96    0.10 
  -3  -1   0    0.80    0.16 
   3  -1   0    1.09    0.14 
  -3   1   0    1.03    0.12 
   3   1   0    0.95    0.16 
  -3   1   0    1.02    0.12 
  -3   1   0    1.07    0.13 
  -3   1   0    0.90    0.15 
  -3   1   0    1.17    0.18 
   3   1   0    1.11    0.15 
  -5  -1   0   38.61    2.41 
   5  -1   0   40.39    2.41 
  -5  -1   0   38.24    2.34 
  -5  -1   0   38.55    2.36 
   5  -1   0   38.11    2.33 
  -5   1   0   40.41    2.36 
   5   1   0   40.42    2.41 
  -5   1   0   39.89    2.39 
  -5   1   0   39.16    2.38 
   5   1   0   37.98    2.34 
  -5   1   0   39.46    2.37 
   7  -1   0    8.67    0.54 
  -7  -1   0    7.95    0.58 
  -7  -1   0    8.54    0.66 
   7  -1   0    9.07    0.55 
   7  -1   0    8.71    0.68 
  -7   1   0    8.27    0.66 
   7   1   0    8.13    0.53 
   7   1   0    8.02    0.68 
   7   1   0    8.19    0.54 
   7   1   0    7.94    0.53 
  -7   1   0    8.17    0.58 
  -7   1   0    9.07    0.61 
  -7   1   0    8.25    0.62 
  -7   1   0    8.02    0.54 
  -9  -1   0    8.92    0.63 
   9  -1   0    9.03    0.61 
  -9  -1   0    8.57    0.62 
  -9  -1   0    9.24    0.61 
  -9  -1   0   10.08    0.62 
   9  -1   0    7.02    0.88 
  -9  -1   0    7.35    1.04 
  -9  -1   0    9.05    0.62 
   9  -1   0   10.24    0.62 
  -9  -1   0    9.79    0.85 
   9  -1   0    9.89    0.63 
   9  -1   0    9.62    0.61 
  -9  -1   0    9.36    0.63 
  -9  -1   0    9.25    0.72 
  -9  -1   0    8.69    0.80 
   9   1   0   10.10    0.61 
  -9   1   0    8.18    1.06 
  -9   1   0    9.21    0.64 
   9   1   0    9.46    0.87 
  -9   1   0    9.59    0.64 
   9   1   0    9.62    0.61 
  -9   1   0   10.02    0.76 
  -9   1   0   11.06    0.75 
  -9   1   0    9.38    0.63 
  -9   1   0    8.61    0.69 
   9   1   0   10.29    0.65 
   9   1   0    9.85    0.63 
  11  -1   0    0.20    0.08 
  11  -1   0    0.29    0.10 
 -11  -1   0    0.25    0.07 
  11  -1   0    0.26    0.09 
 -11  -1   0    0.23    0.08 
 -11  -1   0    0.19    0.08 
 -11  -1   0    0.29    0.09 
 -11  -1   0    0.32    0.49 
  11  -1   0    0.19    0.06 
  11  -1   0    0.16    0.07 
 -11  -1   0    0.32    0.75 
 -11  -1   0    0.24    0.42 
 -11  -1   0    0.15    0.12 
 -11  -1   0    0.39    0.12 
 -11  -1   0    0.36    0.15 
 -11  -1   0    0.28    0.09 
  11  -1   0    0.29    0.08 
 -11   1   0    0.23    0.07 
  11   1   0    0.19    0.06 
 -11   1   0    0.31    0.17 
 -11   1   0    0.22    0.09 
  11   1   0    0.17    0.11 
 -11   1   0    0.28    0.10 
  11   1   0    0.31    0.08 
 -11   1   0    0.09    0.06 
  11   1   0    0.15    0.07 
 -11   1   0    0.39    0.08 
 -11   1   0    0.20    0.06 
 -11   1   0    0.12    0.07 
 -11   1   0   -0.01    0.43 
  11   1   0    0.34    0.10 
  11   1   0    0.27    0.07 
 -11   1   0    0.28    0.12 
 -11   1   0    0.26    0.10 
 -11   1   0    0.16    0.08 
 -11   1   0    0.20    0.08 
  13  -1   0   15.96    0.99 
 -13  -1   0   15.04    1.01 
 -13  -1   0   14.71    0.99 
 -13  -1   0   15.15    1.01 
 -13  -1   0   15.29    0.96 
 -13  -1   0   14.68    0.99 
 -13  -1   0   15.09    0.99 
  13  -1   0   17.13    0.97 
  13  -1   0   16.17    0.97 
  13  -1   0   15.93    1.00 
  13   1   0   14.19    0.94 
 -13   1   0   14.34    1.00 
  13   1   0   14.45    0.96 
 -13   1   0   14.90    1.03 
 -13   1   0   15.71    1.05 
 -13   1   0   14.28    1.04 
 -13   1   0   15.34    0.99 
  13   1   0   14.58    0.96 
 -13   1   0   15.73    1.01 
 -13   1   0   15.56    0.97 
 -13   1   0   14.41    0.95 
  13   1   0   15.35    1.00 
 -13   1   0   12.16    1.17 
  15  -1   0    0.13    0.06 
 -15  -1   0    0.23    0.08 
 -15  -1   0    0.19    0.15 
 -15  -1   0    0.19    0.07 
  15  -1   0    0.13    0.07 
  15  -1   0    0.21    0.13 
  15  -1   0    0.08    0.05 
 -15  -1   0    0.27    0.13 
 -15  -1   0    0.25    0.13 
 -15  -1   0    0.16    0.07 
 -15  -1   0    0.17    0.12 
 -15  -1   0    0.09    0.09 
 -15   1   0    0.40    0.17 
  15   1   0    0.13    0.04 
 -15   1   0    0.35    0.18 
 -15   1   0    0.06    0.07 
  15   1   0    0.19    0.07 
 -15   1   0    0.17    0.07 
 -15   1   0    0.21    0.09 
  15   1   0   -0.25    0.18 
 -15   1   0    0.24    0.16 
 -15   1   0    0.26    0.11 
 -15   1   0    0.21    0.06 
 -15   1   0    0.10    0.12 
  15   1   0   -0.03    0.08 
 -15   1   0    0.35    0.11 
 -17  -1   0    3.35    0.24 
 -17  -1   0    3.01    0.29 
 -17  -1   0    3.59    0.28 
  17  -1   0    3.60    0.31 
 -17  -1   0    3.06    0.24 
 -17  -1   0    3.70    0.27 
 -17  -1   0    2.97    0.27 
  17  -1   0    3.48    0.23 
 -17  -1   0    3.22    0.30 
  17  -1   0    3.31    0.25 
 -17   1   0    3.27    0.25 
 -17   1   0    3.42    0.31 
 -17   1   0    3.29    0.25 
 -17   1   0    3.40    0.29 
 -17   1   0    3.15    0.31 
 -17   1   0    3.87    0.28 
 -17   1   0    3.26    0.25 
 -17   1   0    3.17    0.24 
  17   1   0    3.65    0.23 
 -17   1   0    3.18    0.24 
   0  -2   0   24.54    1.41 
   0  -2   0   19.57    1.42 
   0  -2   0   22.85    1.42 
   0  -2   0   22.99    1.42 
   0   2   0   21.13    1.59 
   0   2   0   26.01    1.44 
   0   2   0   23.75    1.41 
   0   2   0   23.60    1.43 
   0   2   0   24.85    1.42 
   0   2   0   23.91    1.43 
  -2  -2   0    4.55    0.39 
  -2  -2   0    4.80    0.32 
  -2  -2   0    4.69    0.32 
  -2  -2   0    5.32    0.37 
   2  -2   0    4.56    0.35 
  -2  -2   0    4.84    0.33 
  -2   2   0    4.91    0.34 
  -2   2   0    4.94    0.40 
  -2   2   0    4.75    0.40 
   2   2   0    4.67    0.35 
  -2   2   0    5.01    0.34 
   2   2   0    4.42    0.34 
   2   2   0    4.45    0.33 
  -2   2   0    4.94    0.35 
  -4  -2   0  388.08   22.74 
  -4  -2   0  375.98   22.67 
   4  -2   0  376.66   22.71 
  -4  -2   0  383.61   22.68 
  -4  -2   0  386.37   22.70 
  -4   2   0  397.92   22.90 
  -4   2   0  402.08   22.76 
  -4   2   0  390.12   22.71 
  -4   2   0  374.37   22.71 
   4   2   0  371.28   22.73 
  -6  -2   0   31.01    1.88 
  -6  -2   0   30.71    1.87 
   6  -2   0   33.12    1.97 
  -6  -2   0   30.59    1.97 
  -6  -2   0   30.65    1.91 
   6  -2   0   30.83    1.85 
  -6  -2   0   29.39    1.86 
  -6   2   0   31.58    1.91 
   6   2   0   29.19    1.86 
   6   2   0   30.90    1.96 
  -6   2   0   30.75    1.91 
  -6   2   0   32.93    1.92 
   8  -2   0    5.01    0.33 
   8  -2   0    4.74    0.34 
  -8  -2   0    4.24    0.32 
  -8  -2   0    4.60    0.32 
  -8  -2   0    4.49    0.33 
  -8  -2   0    4.19    0.38 
  -8  -2   0    4.73    0.33 
  -8  -2   0    4.19    0.35 
  -8  -2   0    4.34    0.56 
   8  -2   0    4.69    0.62 
  -8  -2   0    4.11    0.32 
  -8  -2   0    4.58    0.42 
  -8   2   0    4.50    0.34 
   8   2   0    4.50    0.34 
  -8   2   0    4.95    0.39 
   8   2   0    4.22    0.31 
   8   2   0    4.47    0.32 
  -8   2   0    4.88    0.45 
  -8   2   0    4.77    0.46 
   8   2   0    5.28    0.59 
  -8   2   0    4.84    0.63 
 -10  -2   0  137.64    8.40 
 -10  -2   0  139.03    8.44 
  10  -2   0  142.20    8.41 
 -10  -2   0  136.34    8.42 
  10  -2   0  149.10    8.40 
 -10  -2   0  139.90    8.63 
 -10  -2   0  147.71    8.41 
 -10  -2   0  140.99    8.47 
  10  -2   0  143.40    8.41 
  10  -2   0  151.17    8.65 
 -10  -2   0  138.24    8.41 
 -10  -2   0  138.87    8.42 
  10  -2   0  144.37    8.39 
 -10  -2   0  136.79    8.41 
 -10  -2   0  136.80    8.50 
 -10  -2   0  145.62    8.40 
 -10  -2   0  135.35    8.41 
 -10   2   0  146.93    8.44 
  10   2   0  148.30    8.41 
 -10   2   0  139.55    8.48 
  10   2   0  141.82    8.40 
  10   2   0  136.56    8.55 
 -10   2   0  143.09    8.50 
  10   2   0  146.71    8.64 
 -10   2   0  148.49    8.46 
 -10   2   0  126.20    8.41 
 -10   2   0  135.02    8.39 
 -10   2   0  154.24    8.44 
  10   2   0  138.81    8.40 
  10   2   0  141.44    8.42 
 -12  -2   0    0.23    0.10 
  12  -2   0    0.53    0.13 
  12  -2   0    0.52    0.10 
 -12  -2   0    0.29    0.12 
  12  -2   0    0.35    0.10 
  12  -2   0    0.53    0.10 
 -12  -2   0    0.57    0.11 
 -12  -2   0    0.68    0.13 
 -12  -2   0    0.40    0.09 
  12  -2   0    0.59    0.10 
 -12  -2   0    0.53    0.16 
 -12  -2   0    0.39    0.09 
 -12  -2   0    0.70    0.13 
 -12  -2   0    0.31    0.09 
 -12  -2   0    0.75    0.60 
 -12   2   0    0.53    0.18 
 -12   2   0    0.54    0.12 
  12   2   0    0.42    0.08 
 -12   2   0    0.42    0.10 
  12   2   0    0.18    0.16 
 -12   2   0    0.76    0.18 
  12   2   0    0.35    0.09 
  12   2   0    0.88    0.72 
  12   2   0    0.51    0.11 
 -12   2   0    0.60    0.10 
 -12   2   0    0.40    0.10 
 -12   2   0    0.39    0.09 
  12   2   0    0.49    0.10 
 -12   2   0    0.45    0.10 
 -12   2   0    0.51    0.13 
 -12   2   0    0.34    0.08 
 -12   2   0    0.37    0.11 
 -12   2   0    0.45    0.11 
 -14  -2   0   45.74    2.67 
 -14  -2   0   44.13    2.67 
  14  -2   0   45.38    2.66 
  14  -2   0   44.88    2.61 
  14  -2   0   44.90    2.63 
 -14  -2   0   45.88    2.66 
 -14  -2   0   37.07    2.70 
 -14  -2   0   43.27    2.65 
 -14  -2   0   37.94    2.70 
 -14  -2   0   45.64    2.68 
 -14  -2   0   39.42    2.62 
  14  -2   0   44.50    2.63 
 -14   2   0   46.05    2.65 
 -14   2   0   48.07    2.71 
  14   2   0   41.55    2.62 
 -14   2   0   45.01    2.62 
 -14   2   0   40.94    2.65 
 -14   2   0   43.13    2.62 
 -14   2   0   40.83    2.66 
 -14   2   0   43.39    2.63 
  14   2   0   44.65    2.70 
 -14   2   0   40.47    2.72 
  14   2   0   44.62    2.63 
 -14   2   0   44.51    2.67 
 -14   2   0   44.14    2.63 
  14   2   0   43.27    2.60 
 -14   2   0   44.86    2.64 
 -14   2   0   40.93    2.67 
 -14   2   0   46.07    2.67 
  16  -2   0   19.62    1.19 
 -16  -2   0   19.20    1.20 
 -16  -2   0   16.49    1.26 
 -16  -2   0   20.20    1.22 
 -16  -2   0   21.08    1.24 
 -16  -2   0   18.97    1.18 
 -16  -2   0   21.35    1.28 
  16  -2   0   19.23    1.17 
  16  -2   0   20.19    1.19 
 -16  -2   0   20.11    1.24 
 -16   2   0   19.14    1.20 
 -16   2   0   19.64    1.20 
  16   2   0   20.61    1.17 
 -16   2   0   18.06    1.24 
 -16   2   0   20.10    1.23 
 -16   2   0   18.40    1.20 
 -16   2   0   18.99    1.19 
 -16   2   0   19.06    1.18 
 -16   2   0   17.35    1.18 
 -16   2   0   17.90    1.21 
 -16   2   0   20.06    1.26 
 -16   2   0   18.88    1.19 
  18  -2   0   10.10    0.59 
 -18  -2   0    8.98    0.60 
   1  -3   0    0.31    0.21 
  -1  -3   0    0.49    0.13 
  -1  -3   0    0.24    0.08 
  -1  -3   0    0.27    0.05 
   1  -3   0    0.38    0.11 
   1  -3   0    0.43    0.12 
  -1  -3   0    0.44    0.09 
   1  -3   0    0.39    0.08 
   1   3   0    0.23    0.10 
   1   3   0    0.62    0.45 
   1   3   0    0.36    0.11 
   1   3   0    0.35    0.12 
  -1   3   0    0.37    0.09 
   1   3   0    0.51    0.12 
  -1   3   0    0.42    0.12 
  -1   3   0    0.33    0.12 
  -1   3   0    0.35    0.13 
   3  -3   0    5.63    0.46 
   3  -3   0    6.08    0.46 
  -3  -3   0    5.47    0.41 
  -3  -3   0    5.65    0.38 
  -3  -3   0    6.13    0.43 
  -3  -3   0    5.71    0.53 
   3   3   0    5.12    0.45 
  -3   3   0    5.88    0.46 
  -3   3   0    6.24    0.43 
  -3   3   0    6.33    0.44 
   3   3   0    6.76    0.92 
  -3   3   0    6.05    0.60 
   3   3   0    5.84    0.45 
   3   3   0    5.22    0.42 
  -3   3   0    6.05    0.55 
  -5  -3   0    6.49    0.49 
  -5  -3   0    6.50    0.42 
  -5  -3   0    5.74    0.42 
  -5  -3   0    7.03    0.59 
   5  -3   0    6.68    0.58 
  -5  -3   0    6.38    0.43 
  -5  -3   0    6.46    0.47 
  -5   3   0    6.57    0.63 
  -5   3   0    7.01    0.50 
  -5   3   0    6.57    0.52 
  -5   3   0    7.06    0.50 
   5   3   0    6.26    0.52 
  -5   3   0    6.36    0.81 
   5   3   0    6.34    0.54 
  -7  -3   0   11.80    0.70 
   7  -3   0   10.84    0.94 
  -7  -3   0   11.92    0.92 
  -7  -3   0   11.02    0.71 
   7  -3   0   11.22    0.68 
  -7  -3   0   10.37    0.69 
  -7  -3   0   11.02    0.78 
  -7  -3   0   11.98    0.75 
  -7  -3   0   11.38    0.70 
  -7  -3   0   10.57    0.70 
   7   3   0   10.10    0.87 
   7   3   0   10.62    0.69 
   7   3   0    9.65    0.82 
  -7   3   0   11.33    0.78 
  -7   3   0   11.18    0.79 
  -7   3   0   10.79    0.81 
   7   3   0   10.12    0.70 
   9  -3   0    3.62    0.27 
  -9  -3   0    3.43    0.39 
   9  -3   0    4.45    0.76 
  -9  -3   0    3.56    0.63 
  -9  -3   0    3.95    0.28 
  -9  -3   0    3.96    0.29 
  -9  -3   0    3.44    0.27 
  -9  -3   0    3.97    0.29 
  -9  -3   0    3.98    0.28 
  -9  -3   0    3.56    0.33 
  -9  -3   0    3.53    0.27 
  -9  -3   0    3.47    0.31 
  -9  -3   0    3.51    0.29 
  -9  -3   0    3.68    0.28 
  -9  -3   0    3.61    0.29 
  -9  -3   0    4.08    0.48 
   9   3   0    3.36    0.27 
   9   3   0    3.14    0.32 
  -9   3   0    5.10    0.55 
  -9   3   0    4.00    0.33 
  -9   3   0    4.62    0.62 
   9   3   0    4.22    0.64 
  -9   3   0    3.70    0.43 
  -9   3   0    2.58    0.34 
   9   3   0    3.15    0.27 
  -9   3   0    3.25    0.29 
  -9   3   0    4.07    0.31 
   9   3   0    4.19    0.54 
   9   3   0    3.95    0.28 
  -9   3   0    3.23    0.27 
 -11  -3   0    2.48    0.20 
 -11  -3   0    2.21    0.22 
 -11  -3   0    2.38    0.22 
 -11  -3   0    1.97    0.22 
 -11  -3   0    2.12    0.22 
  11  -3   0    2.47    0.23 
 -11  -3   0    2.34    0.25 
  11  -3   0    2.30    0.23 
 -11  -3   0    2.34    0.22 
 -11  -3   0    2.72    0.29 
  11  -3   0    2.04    0.23 
 -11  -3   0    1.96    0.49 
 -11  -3   0    2.29    0.21 
 -11   3   0    2.12    0.19 
  11   3   0    1.88    0.22 
 -11   3   0    2.63    0.29 
 -11   3   0    2.21    0.19 
 -11   3   0    2.23    0.21 
 -11   3   0    2.28    0.20 
 -11   3   0    2.38    0.21 
  11   3   0    2.19    0.22 
 -11   3   0    1.95    0.22 
 -11   3   0    2.52    0.24 
 -11   3   0    2.09    0.23 
 -11   3   0    1.92    0.29 
 -11   3   0    2.70    0.25 
 -11   3   0    2.56    0.21 
  11   3   0    2.42    0.18 
 -11   3   0    2.50    0.28 
  11   3   0    2.25    0.21 
  11   3   0    1.44    0.61 
 -11   3   0    2.37    0.22 
 -11   3   0    2.36    0.21 
 -11   3   0    2.43    0.24 
 -11   3   0    2.03    0.55 
 -11   3   0    2.47    0.21 
 -11   3   0    2.39    0.32 
 -13  -3   0    0.64    0.22 
 -13  -3   0    0.54    0.12 
  13  -3   0    0.55    0.10 
  13  -3   0    0.53    0.10 
 -13  -3   0    0.51    0.10 
 -13  -3   0    0.49    0.11 
 -13  -3   0    0.70    0.10 
  13  -3   0    0.53    0.08 
 -13  -3   0    0.57    0.15 
  13  -3   0    0.52    0.13 
 -13  -3   0    0.48    0.13 
 -13   3   0    0.57    0.19 
 -13   3   0    0.66    0.14 
 -13   3   0    0.37    0.07 
  13   3   0    0.38    0.09 
 -13   3   0    0.43    0.15 
 -13   3   0    0.63    0.12 
 -13   3   0    0.47    0.11 
  13   3   0    0.74    0.09 
 -13   3   0    0.55    0.09 
 -13   3   0    0.54    0.10 
 -13   3   0    0.35    0.11 
 -13   3   0    0.52    0.10 
 -13   3   0    0.54    0.13 
  13   3   0    0.56    0.21 
 -13   3   0    0.70    0.11 
 -13   3   0    0.64    0.18 
 -13   3   0    0.78    0.14 
 -13   3   0    0.51    0.11 
 -13   3   0    0.50    0.11 
 -15  -3   0    0.68    0.10 
 -15  -3   0    0.57    0.12 
 -15  -3   0    0.53    0.16 
  15  -3   0    0.54    0.10 
  15  -3   0    0.54    0.08 
 -15  -3   0    0.62    0.25 
  15  -3   0    0.54    0.10 
 -15  -3   0    0.50    0.16 
 -15  -3   0    0.74    0.11 
 -15  -3   0    0.69    0.14 
 -15  -3   0    0.51    0.12 
 -15   3   0    0.76    0.13 
 -15   3   0    0.72    0.18 
 -15   3   0    0.60    0.14 
 -15   3   0    0.77    0.11 
 -15   3   0    0.63    0.14 
 -15   3   0    0.59    0.12 
 -15   3   0    0.60    0.09 
 -15   3   0    0.63    0.09 
  15   3   0    0.38    0.13 
 -15   3   0    0.73    0.09 
 -15   3   0    0.56    0.10 
 -15   3   0    0.65    0.11 
 -15   3   0    0.72    0.12 
 -15   3   0    0.65    0.11 
  17  -3   0    1.11    0.10 
 -17  -3   0    1.03    0.12 
 -17  -3   0    0.99    0.21 
 -17  -3   0    1.09    0.11 
 -17  -3   0    1.13    0.11 
 -17  -3   0    1.10    0.16 
 -17  -3   0    1.49    0.15 
  17  -3   0    1.08    0.17 
 -17   3   0    1.40    0.14 
 -17   3   0    1.04    0.12 
 -17   3   0    1.28    0.19 
   0  -4   0  196.61   11.13 
   0  -4   0  181.19   11.11 
   0  -4   0  191.39   11.21 
   0  -4   0  178.27   11.07 
   0   4   0  181.78   11.13 
   0   4   0  184.09   11.19 
   0   4   0  188.51   11.16 
   0   4   0  196.04   11.40 
   0   4   0  192.36   11.16 
   2  -4   0    1.16    0.16 
   2  -4   0    0.97    0.27 
  -2  -4   0    1.06    0.12 
   2  -4   0    1.32    0.23 
  -2  -4   0    1.44    0.19 
   2  -4   0    1.05    0.16 
  -2  -4   0    0.85    0.24 
  -2  -4   0    1.01    0.17 
   2  -4   0    1.20    0.22 
   2   4   0    0.86    0.69 
  -2   4   0    1.36    0.31 
   2   4   0    1.12    0.20 
  -2   4   0    1.09    0.18 
  -2   4   0    1.12    0.21 
  -2   4   0    1.07    0.17 
   2   4   0    1.33    0.22 
  -2   4   0    1.16    0.30 
  -4  -4   0  201.90   12.17 
  -4  -4   0  210.62   12.14 
   4  -4   0  199.03   12.20 
  -4  -4   0  208.24   12.27 
   4  -4   0  193.18   12.20 
   4  -4   0  203.58   12.15 
  -4  -4   0  213.70   12.20 
  -4  -4   0  205.99   12.15 
  -4  -4   0  211.62   12.15 
   4  -4   0  211.32   12.17 
   4  -4   0  205.54   12.22 
  -4   4   0  174.55   12.40 
   4   4   0  199.67   12.24 
  -4   4   0  211.43   12.20 
  -4   4   0  211.88   12.24 
  -4   4   0  220.23   12.22 
   4   4   0  200.27   12.24 
  -4   4   0  213.97   12.36 
  -6  -4   0  167.42    9.98 
  -6  -4   0  167.27    9.94 
  -6  -4   0  169.40    9.94 
  -6  -4   0  171.27   10.12 
  -6  -4   0  167.12   10.02 
  -6  -4   0  162.75    9.94 
  -6  -4   0  164.73    9.95 
   6  -4   0  157.25   10.04 
  -6  -4   0  168.25    9.95 
   6  -4   0  159.67   10.04 
  -6   4   0  172.82   10.02 
   6   4   0  164.06   10.07 
  -6   4   0  177.01   10.02 
   6   4   0  156.18   10.06 
  -6   4   0  171.60   10.20 
   6   4   0  194.74   10.85 
  -6   4   0  166.79   10.05 
   8  -4   0   18.80    1.14 
  -8  -4   0   18.90    1.53 
   8  -4   0   19.54    1.93 
  -8  -4   0   18.57    1.18 
  -8  -4   0   18.54    1.16 
   8  -4   0   17.25    1.68 
  -8  -4   0   17.97    1.15 
  -8  -4   0   18.99    1.25 
  -8  -4   0   17.87    1.16 
  -8  -4   0   18.39    1.16 
  -8  -4   0   19.86    1.18 
  -8  -4   0   16.54    1.39 
   8  -4   0   19.43    1.14 
  -8  -4   0   20.17    1.17 
  -8   4   0   16.05    1.15 
  -8   4   0   18.40    1.35 
  -8   4   0   18.36    1.16 
  -8   4   0   19.75    1.19 
   8   4   0   17.90    1.37 
  -8   4   0   19.83    1.30 
  -8   4   0   19.31    1.24 
  -8   4   0   17.71    1.20 
  -8   4   0   21.20    1.30 
   8   4   0   17.45    1.48 
 -10  -4   0  185.30   11.21 
  10  -4   0  196.71   11.19 
  10  -4   0  209.70   11.20 
 -10  -4   0  195.20   11.20 
 -10  -4   0  181.67   11.23 
 -10  -4   0  183.23   11.17 
 -10  -4   0  172.89   11.19 
 -10  -4   0  179.84   11.19 
 -10  -4   0  180.68   11.22 
 -10  -4   0  175.97   11.27 
 -10  -4   0  181.98   11.21 
 -10  -4   0  182.00   11.22 
 -10  -4   0  183.91   11.33 
 -10  -4   0  200.32   11.26 
 -10  -4   0  171.28   11.23 
 -10  -4   0  181.54   11.21 
 -10  -4   0  188.54   11.22 
 -10   4   0  183.64   11.20 
 -10   4   0  167.03   11.19 
 -10   4   0  182.32   11.21 
 -10   4   0  208.96   11.24 
 -10   4   0  196.99   11.21 
 -10   4   0  187.95   11.23 
 -10   4   0  174.68   11.28 
 -10   4   0  188.93   11.19 
 -10   4   0  197.37   11.21 
 -10   4   0  212.34   11.22 
 -10   4   0  190.95   11.20 
  10   4   0  210.15   11.23 
 -10   4   0  198.17   11.24 
 -10   4   0  194.96   11.31 
  10   4   0  176.61   11.41 
 -10   4   0  191.76   11.24 
 -10   4   0  203.44   11.20 
 -10   4   0  183.53   11.24 
 -10   4   0  176.59   11.23 
 -10   4   0  207.23   11.21 
 -10   4   0  205.40   11.25 
 -10   4   0  184.49   11.32 
 -10   4   0  190.11   11.26 
 -12  -4   0   15.39    1.00 
 -12  -4   0   16.04    1.05 
 -12  -4   0   15.43    1.01 
 -12  -4   0   16.24    1.03 
 -12  -4   0   16.54    1.04 
 -12  -4   0   16.22    1.01 
 -12  -4   0   15.94    1.04 
 -12  -4   0   15.76    1.04 
 -12  -4   0   16.11    1.08 
  12  -4   0   16.53    1.03 
  12  -4   0   17.41    1.01 
 -12   4   0   15.85    1.12 
 -12   4   0   16.03    1.01 
 -12   4   0   16.89    1.07 
 -12   4   0   15.75    1.02 
 -12   4   0   14.77    1.08 
 -12   4   0   16.57    1.03 
 -12   4   0   16.05    1.04 
 -12   4   0   17.37    1.05 
 -12   4   0   15.80    1.02 
 -12   4   0   13.75    1.00 
 -12   4   0   15.57    1.00 
 -12   4   0   15.31    1.01 
 -12   4   0   16.76    1.02 
  12   4   0   15.86    1.03 
 -12   4   0   15.16    1.04 
 -12   4   0   16.21    1.01 
 -12   4   0   16.28    1.00 
 -12   4   0   16.48    1.05 
 -14  -4   0   27.55    1.73 
  14  -4   0   31.10    1.72 
 -14  -4   0   30.11    1.78 
 -14  -4   0   29.41    1.79 
  14  -4   0   29.22    1.74 
  14  -4   0   28.42    1.73 
  14  -4   0   28.30    1.75 
 -14  -4   0   29.60    1.77 
 -14  -4   0   29.61    1.76 
 -14  -4   0   29.26    1.80 
 -14  -4   0   27.58    1.72 
 -14   4   0   27.74    1.74 
 -14   4   0   28.10    1.74 
 -14   4   0   27.32    1.71 
 -14   4   0   29.81    1.76 
 -14   4   0   28.47    1.73 
 -14   4   0   27.85    1.79 
 -14   4   0   28.57    1.80 
 -14   4   0   28.38    1.77 
  14   4   0   28.58    1.75 
 -14   4   0   29.44    1.74 
 -14   4   0   26.21    1.81 
 -14   4   0   28.28    1.76 
 -14   4   0   28.43    1.73 
 -14   4   0   25.17    1.73 
 -16  -4   0   15.92    1.04 
 -16  -4   0   17.81    1.13 
  16  -4   0   18.95    1.05 
 -16  -4   0   18.96    1.08 
 -16  -4   0   16.56    1.05 
 -16  -4   0   17.29    1.06 
  16  -4   0   16.80    1.05 
 -16  -4   0   17.67    1.07 
 -16   4   0   16.91    1.05 
  16   4   0   15.71    1.06 
 -16   4   0   16.04    1.09 
 -16   4   0   15.34    1.03 
 -16   4   0   18.64    1.06 
 -16   4   0   16.94    1.07 
 -16   4   0   16.75    1.07 
 -16   4   0   17.70    1.07 
 -16   4   0   17.47    1.05 
   1  -5   0    6.55    0.49 
  -1  -5   0    6.22    0.40 
   1  -5   0    6.22    0.60 
  -1  -5   0    6.05    0.49 
  -1  -5   0    5.24    0.62 
  -1  -5   0    5.80    0.50 
   1  -5   0    6.52    0.50 
  -1  -5   0    5.92    0.39 
  -1  -5   0    5.39    0.40 
  -1   5   0    7.65    0.90 
   1   5   0    7.00    1.07 
  -1   5   0    6.17    0.56 
  -1   5   0    6.75    0.54 
   1   5   0    6.45    0.60 
  -1   5   0    6.10    0.49 
   1   5   0    6.29    0.57 
  -3  -5   0    3.55    0.24 
  -3  -5   0    3.18    0.38 
  -3  -5   0    3.29    0.36 
   3  -5   0    3.50    0.53 
  -3  -5   0    2.96    0.24 
   3  -5   0    3.54    0.35 
   3  -5   0    3.55    0.50 
  -3  -5   0    2.99    0.48 
   3  -5   0    3.12    0.42 
  -3  -5   0    3.24    0.25 
   3  -5   0    3.55    0.37 
  -3  -5   0    3.39    0.26 
  -3   5   0    3.14    0.35 
  -3   5   0    3.31    0.44 
  -3   5   0    2.63    0.54 
  -3   5   0    2.74    0.63 
   3   5   0    1.89    1.27 
   3   5   0    3.26    0.45 
   3   5   0    3.16    0.45 
   3   5   0    3.09    0.27 
  -3   5   0    3.44    0.40 
   5  -5   0    4.75    0.65 
  -5  -5   0    5.72    0.70 
   5  -5   0    5.74    0.76 
  -5  -5   0    5.31    0.54 
   5  -5   0    6.44    0.56 
   5  -5   0    5.29    0.65 
  -5  -5   0    5.74    0.39 
  -5  -5   0    5.98    0.41 
  -5  -5   0    5.33    0.52 
  -5  -5   0    5.74    0.39 
  -5  -5   0    6.07    0.41 
   5  -5   0    6.07    0.57 
  -5   5   0    5.85    0.55 
   5   5   0    5.36    0.62 
   5   5   0    3.47    1.55 
  -5   5   0    5.28    1.20 
  -5   5   0    5.55    0.45 
  -5   5   0    6.21    0.84 
  -5   5   0    6.40    0.61 
  -5   5   0    5.82    0.53 
  -5   5   0    4.81    0.39 
  -7  -5   0    7.09    0.51 
   7  -5   0    8.21    0.89 
  -7  -5   0    7.16    0.48 
  -7  -5   0    7.31    0.50 
  -7  -5   0    6.66    0.49 
  -7  -5   0    6.97    0.47 
  -7  -5   0    7.39    0.69 
  -7  -5   0    7.25    0.49 
  -7  -5   0    7.42    0.49 
  -7  -5   0    7.56    0.49 
  -7  -5   0    6.66    0.66 
  -7   5   0    7.15    0.52 
   7   5   0    6.59    0.80 
  -7   5   0    7.04    0.67 
  -7   5   0    6.62    0.49 
  -7   5   0    7.28    0.48 
  -7   5   0    7.44    0.52 
  -7   5   0    6.34    0.48 
  -7   5   0    7.57    0.49 
  -7   5   0    7.32    0.49 
  -7   5   0    7.02    0.57 
  -7   5   0    6.59    0.48 
  -7   5   0    7.17    0.79 
  -7   5   0    7.62    0.55 
  -7   5   0    6.67    0.72 
  -7   5   0    6.65    0.55 
   7   5   0    7.23    0.50 
   9  -5   0    3.22    0.26 
  -9  -5   0    2.96    0.27 
   9  -5   0    2.79    0.24 
  -9  -5   0    2.86    0.27 
  -9  -5   0    3.10    0.27 
  -9  -5   0    3.15    0.26 
  -9  -5   0    3.35    0.57 
   9  -5   0    3.83    0.80 
  -9  -5   0    2.95    0.24 
  -9  -5   0    2.95    0.23 
  -9  -5   0    3.32    0.61 
  -9  -5   0    2.74    0.25 
  -9  -5   0    2.96    0.31 
  -9  -5   0    3.27    0.25 
  -9  -5   0    2.79    0.26 
  -9  -5   0    3.01    0.27 
  -9   5   0    3.10    0.35 
  -9   5   0    3.32    0.42 
  -9   5   0    2.93    0.26 
  -9   5   0    2.46    0.25 
  -9   5   0    3.43    0.37 
  -9   5   0    3.27    0.26 
  -9   5   0    3.14    0.25 
  -9   5   0    2.73    0.31 
  -9   5   0    3.03    0.25 
  -9   5   0    2.74    0.29 
  -9   5   0    2.84    0.27 
  -9   5   0    2.96    0.27 
   9   5   0    3.36    0.71 
   9   5   0    2.18    4.34 
  -9   5   0    3.08    0.24 
  -9   5   0    2.61    0.25 
  -9   5   0    3.44    0.29 
  -9   5   0    2.71    0.44 
  -9   5   0    2.09    0.64 
  -9   5   0    3.23    0.25 
   9   5   0    2.89    0.28 
  -9   5   0    3.27    0.25 
   9   5   0    3.35    0.27 
  -9   5   0    2.92    0.25 
  -9   5   0    3.28    0.25 
  -9   5   0    3.00    0.24 
  -9   5   0    2.89    0.25 
  -9   5   0    2.89    0.26 
  11  -5   0    0.44    0.14 
 -11  -5   0    0.69    0.13 
 -11  -5   0    0.62    0.12 
 -11  -5   0    0.52    0.11 
 -11  -5   0    0.67    0.13 
 -11  -5   0    0.57    0.09 
 -11  -5   0    0.71    0.11 
 -11  -5   0    0.53    0.14 
  11  -5   0    0.78    0.11 
 -11  -5   0    0.71    0.11 
 -11  -5   0    0.49    0.13 
 -11  -5   0    0.67    0.14 
 -11  -5   0    0.63    0.12 
  11  -5   0    0.54    0.14 
 -11   5   0    0.75    0.13 
 -11   5   0    0.79    0.19 
 -11   5   0    0.71    0.11 
 -11   5   0    0.68    0.12 
 -11   5   0    0.75    0.11 
 -11   5   0    0.64    0.13 
 -11   5   0    0.53    0.15 
 -11   5   0    0.65    0.18 
 -11   5   0    0.70    0.10 
 -11   5   0    0.65    0.10 
 -11   5   0    0.60    0.10 
 -11   5   0    0.56    0.11 
 -11   5   0    0.67    0.11 
 -11   5   0    0.74    0.11 
  11   5   0    0.74    0.12 
 -11   5   0    0.76    0.14 
 -11   5   0    0.72    0.10 
 -11   5   0    0.83    0.13 
 -11   5   0    0.62    0.13 
 -11   5   0    0.74    0.12 
 -13  -5   0    5.61    0.40 
 -13  -5   0    5.92    0.46 
 -13  -5   0    5.73    0.42 
  13  -5   0    5.46    0.40 
  13  -5   0    5.93    0.43 
 -13  -5   0    5.97    0.44 
 -13  -5   0    6.08    0.43 
 -13  -5   0    6.32    0.43 
  13  -5   0    5.75    0.40 
 -13  -5   0    5.90    0.40 
 -13  -5   0    6.13    0.45 
 -13  -5   0    5.01    0.51 
  13   5   0    6.17    0.42 
 -13   5   0    6.07    0.43 
 -13   5   0    5.85    0.42 
 -13   5   0    5.84    0.39 
 -13   5   0    6.08    0.40 
 -13   5   0    5.83    0.39 
 -13   5   0    6.16    0.45 
 -13   5   0    5.73    0.40 
 -13   5   0    5.82    0.39 
 -13   5   0    6.01    0.40 
 -13   5   0    5.53    0.49 
 -13   5   0    6.06    0.43 
 -13   5   0    6.07    0.46 
 -13   5   0    5.78    0.47 
 -15  -5   0    0.43    0.17 
 -15  -5   0    0.29    0.11 
 -15  -5   0    0.65    0.20 
 -15  -5   0    0.44    0.09 
 -15  -5   0    0.49    0.09 
 -15  -5   0    0.60    0.09 
 -15  -5   0    0.34    0.08 
 -15   5   0    0.42    0.08 
  15   5   0    0.27    0.06 
 -15   5   0    0.44    0.13 
 -15   5   0    0.57    0.07 
 -15   5   0    0.37    0.08 
 -15   5   0    0.66    0.10 
 -15   5   0    0.47    0.07 
   0  -6   0  216.32   12.28 
   0  -6   0  204.21   12.34 
   0  -6   0  201.47   12.44 
   0  -6   0  204.36   12.36 
   0  -6   0  224.74   12.27 
   0  -6   0  204.17   12.27 
   0   6   0  216.31   12.44 
   0   6   0  193.84   12.31 
   0   6   0  203.51   12.53 
   0   6   0  208.31   12.65 
  -2  -6   0   34.90    2.32 
   2  -6   0   38.16    2.48 
  -2  -6   0   39.18    2.24 
   2  -6   0   35.62    2.31 
  -2  -6   0   37.34    2.22 
  -2  -6   0   39.67    2.22 
   2  -6   0   36.82    2.30 
  -2  -6   0   37.26    2.48 
  -2  -6   0   39.21    2.32 
  -2   6   0   37.20    2.34 
   2   6   0   34.95    2.25 
  -2   6   0   35.85    2.65 
  -2   6   0   34.88    2.23 
  -2   6   0   38.95    2.62 
   2   6   0   36.14    2.47 
  -2   6   0   41.76    2.43 
   2   6   0   36.00    2.38 
  -2   6   0   31.88    2.23 
   2   6   0   39.59    2.95 
   2   6   0   33.29    2.22 
  -2   6   0   38.36    2.37 
  -4  -6   0   17.70    1.04 
  -4  -6   0   13.91    1.47 
  -4  -6   0   17.66    1.17 
   4  -6   0   16.98    1.21 
  -4  -6   0   16.64    1.05 
   4  -6   0   17.32    1.22 
  -4  -6   0   16.87    1.04 
  -4  -6   0   17.44    1.06 
  -4  -6   0   16.96    1.04 
  -4  -6   0   17.09    1.19 
  -4   6   0   17.73    1.11 
  -4   6   0   15.68    1.05 
  -4   6   0   17.24    1.53 
   4   6   0   14.93    1.15 
  -4   6   0   16.60    1.23 
   4   6   0   15.64    1.07 
   4   6   0   16.18    1.07 
   4   6   0   16.96    1.33 
  -4   6   0   16.65    1.25 
  -4   6   0   13.75    1.79 
  -4   6   0   17.58    1.28 
   4   6   0   18.37    2.66 
  -4   6   0   15.47    1.05 
  -4   6   0   16.72    1.17 
  -6  -6   0   42.46    2.69 
  -6  -6   0   43.83    2.60 
  -6  -6   0   44.08    2.59 
  -6  -6   0   42.92    2.59 
  -6  -6   0   43.41    2.57 
  -6  -6   0   42.74    2.62 
  -6  -6   0   45.56    2.61 
  -6  -6   0   41.25    2.58 
  -6  -6   0   41.75    2.73 
  -6   6   0   39.61    2.58 
   6   6   0   43.02    2.87 
  -6   6   0   42.15    2.82 
   6   6   0   41.72    2.59 
   6   6   0   33.85    4.67 
  -6   6   0   45.84    2.62 
  -6   6   0   41.78    2.59 
  -6   6   0   44.00    2.59 
  -6   6   0   40.38    2.66 
  -6   6   0   43.18    2.58 
  -6   6   0   43.48    2.58 
  -6   6   0   44.22    2.58 
  -6   6   0   41.10    2.61 
  -6   6   0   44.44    2.58 
  -6   6   0   39.89    2.59 
  -6   6   0   43.87    2.58 
   6   6   0   44.17    2.60 
   6   6   0   41.21    2.70 
  -6   6   0   41.16    3.07 
  -6   6   0   41.80    2.71 
  -6   6   0   41.19    2.63 
  -6   6   0   39.73    3.53 
  -6   6   0   44.86    2.59 
  -6   6   0   45.49    2.72 
  -6   6   0   43.23    2.68 
  -6   6   0   40.56    2.58 
  -6   6   0   44.27    2.76 
  -6   6   0   43.24    2.59 
  -6   6   0   39.06    2.58 
  -6   6   0   42.88    2.64 
  -6   6   0   42.98    2.59 
  -6   6   0   45.30    2.61 
   6   6   0   45.58    2.59 
  -8  -6   0   19.53    1.20 
  -8  -6   0   18.19    1.18 
  -8  -6   0   18.63    1.18 
  -8  -6   0   17.51    1.19 
  -8  -6   0   18.81    1.19 
  -8  -6   0   19.42    1.19 
  -8  -6   0   20.20    1.29 
  -8  -6   0   19.40    1.17 
  -8  -6   0   18.16    1.20 
  -8   6   0   19.60    1.22 
   8   6   0   19.36    1.23 
  -8   6   0   18.01    1.22 
  -8   6   0   18.85    1.20 
  -8   6   0   19.10    1.25 
  -8   6   0   18.81    1.19 
   8   6   0   19.96    1.20 
  -8   6   0   19.26    1.18 
  -8   6   0   19.76    1.19 
  -8   6   0   19.30    1.32 
  -8   6   0   19.73    1.19 
  -8   6   0   18.59    1.22 
  -8   6   0   18.53    1.17 
  -8   6   0   19.56    1.17 
   8   6   0   19.52    1.20 
  -8   6   0   19.11    1.21 
  -8   6   0   19.88    1.25 
  -8   6   0   18.12    1.18 
  -8   6   0   18.26    1.19 
   8   6   0    9.75    5.06 
  -8   6   0   16.97    1.41 
  -8   6   0   20.10    1.19 
  -8   6   0   19.08    1.19 
  -8   6   0   17.17    1.19 
   8   6   0   17.73    1.20 
  -8   6   0   19.93    1.18 
   8   6   0   18.35    1.19 
  -8   6   0   19.55    1.19 
 -10  -6   0   28.58    1.91 
 -10  -6   0   30.35    1.93 
 -10  -6   0   30.66    1.91 
 -10  -6   0   30.97    1.87 
 -10  -6   0   30.69    1.92 
 -10  -6   0   31.90    1.90 
 -10  -6   0   29.84    1.89 
 -10  -6   0   31.17    1.90 
 -10  -6   0   31.46    1.88 
 -10  -6   0   32.12    1.89 
 -10  -6   0   29.92    1.91 
 -10  -6   0   29.75    1.94 
 -10   6   0   32.66    1.92 
 -10   6   0   32.61    1.89 
 -10   6   0   31.87    1.89 
 -10   6   0   33.23    1.89 
 -10   6   0   29.69    1.89 
 -10   6   0   31.33    1.95 
 -10   6   0   32.62    1.93 
 -10   6   0   31.10    1.88 
 -10   6   0   31.61    1.89 
 -10   6   0   30.15    1.90 
 -10   6   0   28.13    1.89 
  10   6   0   31.04    1.92 
 -10   6   0   31.58    1.89 
 -10   6   0   31.64    1.93 
 -10   6   0   28.37    1.91 
  10   6   0   33.23    1.91 
 -10   6   0   30.55    1.87 
 -10   6   0   29.59    1.88 
 -10   6   0   30.20    1.88 
 -10   6   0   30.47    1.90 
  10   6   0   31.19    1.90 
 -10   6   0   32.53    1.95 
 -12  -6   0    0.39    0.07 
 -12  -6   0    0.38    0.11 
 -12  -6   0    0.38    0.09 
 -12  -6   0    0.39    0.09 
 -12  -6   0    0.29    0.11 
 -12  -6   0    0.32    0.09 
 -12  -6   0    0.41    0.13 
 -12  -6   0    0.49    0.08 
 -12  -6   0    0.35    0.10 
 -12  -6   0    0.43    0.08 
  12  -6   0    0.19    0.10 
  12   6   0    0.43    0.08 
 -12   6   0    0.26    0.12 
 -12   6   0    0.41    0.12 
  12   6   0    0.52    0.09 
 -12   6   0    0.38    0.07 
 -12   6   0    0.31    0.07 
 -12   6   0    0.37    0.12 
 -12   6   0    0.33    0.08 
 -12   6   0    0.32    0.07 
 -12   6   0    0.34    0.07 
 -12   6   0    0.26    0.15 
 -12   6   0    0.43    0.08 
 -12   6   0    0.32    0.07 
 -12   6   0    0.32    0.09 
 -12   6   0    0.30    0.06 
 -12   6   0    0.38    0.10 
 -14  -6   0   55.07    3.18 
 -14  -6   0   53.66    3.21 
 -14  -6   0   54.50    3.19 
 -14  -6   0   51.79    3.18 
 -14  -6   0   55.23    3.22 
 -14  -6   0   56.08    3.17 
 -14  -6   0   47.35    3.16 
 -14   6   0   51.25    3.16 
 -14   6   0   50.82    3.20 
 -14   6   0   59.77    3.26 
 -14   6   0   49.91    3.18 
  14   6   0   52.07    3.23 
 -14   6   0   54.34    3.19 
  14   6   0   52.27    3.18 
 -14   6   0   58.53    3.19 
 -14   6   0   52.85    3.16 
 -14   6   0   50.48    3.16 
 -14   6   0   50.91    3.20 
   1  -7   0    1.10    0.46 
   1   7   0    0.23    1.06 
  -1   7   0   -0.67    0.93 
   1   7   0    0.05    0.71 
   1   7   0    2.92    0.86 
  -1   7   0    0.60    0.96 
  -3  -7   0   11.79    0.72 
  -3  -7   0   11.53    0.72 
  -3  -7   0   11.75    0.78 
  -3  -7   0   11.54    0.74 
   3  -7   0   11.02    1.15 
  -3  -7   0   11.27    0.71 
  -3  -7   0    8.95    1.00 
  -3  -7   0   10.63    0.97 
  -3   7   0   11.68    1.10 
  -3   7   0   11.46    0.72 
  -3   7   0   11.71    1.44 
  -3   7   0   11.78    0.72 
   3   7   0   10.51    0.69 
  -3   7   0   11.40    0.72 
  -3   7   0   10.72    0.71 
   3   7   0   13.55    1.48 
  -3   7   0   11.36    0.98 
   3   7   0   11.49    0.73 
  -3   7   0   10.84    0.72 
   3   7   0   11.47    0.73 
   3   7   0   11.37    0.74 
  -3   7   0   10.34    0.72 
   3   7   0   10.46    0.76 
   3   7   0   10.83    0.84 
   3   7   0   10.78    0.78 
  -3   7   0   11.23    0.71 
  -3   7   0    9.42    0.71 
  -3   7   0    9.47    0.87 
   3   7   0   11.02    1.27 
  -3   7   0   10.67    0.78 
  -3   7   0   10.47    1.69 
  -3   7   0   11.46    0.74 
  -3   7   0   10.85    0.76 
   3   7   0   11.48    0.74 
   3   7   0   10.71    0.72 
  -3   7   0    5.36    1.84 
  -3   7   0   12.28    0.73 
  -3   7   0   12.02    0.81 
  -3   7   0    8.82    0.90 
  -3   7   0   10.51    0.83 
   3   7   0    8.84    1.77 
   3   7   0   10.51    0.86 
  -3   7   0   10.42    0.74 
  -3   7   0   10.19    0.74 
  -3   7   0   10.73    0.73 
  -3   7   0   11.38    0.74 
  -3   7   0   10.89    0.75 
  -3   7   0   12.12    0.76 
   3   7   0   11.15    0.74 
   3   7   0   12.01    0.75 
  -5  -7   0    0.99    0.14 
  -5  -7   0    1.13    0.13 
  -5  -7   0    1.29    0.15 
  -5  -7   0    0.92    0.54 
  -5  -7   0    1.08    0.15 
  -5  -7   0    1.19    0.14 
  -5  -7   0    1.17    0.17 
  -5  -7   0    0.72    0.63 
   5   7   0    0.83    0.17 
   5   7   0    1.24    0.25 
   5   7   0    1.29    0.17 
  -5   7   0    1.12    0.13 
  -5   7   0    1.30    0.22 
  -5   7   0    0.73    0.47 
   5   7   0    1.06    0.78 
  -5   7   0    1.09    0.16 
  -5   7   0    0.91    0.15 
   5   7   0    0.90    0.13 
   5   7   0    1.19    0.16 
   5   7   0    1.11    0.15 
  -5   7   0    1.14    0.14 
  -5   7   0    1.11    0.14 
  -5   7   0    1.05    0.17 
  -5   7   0    1.15    0.13 
  -5   7   0    0.94    0.20 
  -5   7   0    1.31    0.13 
   5   7   0    1.36    0.86 
  -5   7   0    1.15    0.20 
  -5   7   0    1.07    0.19 
  -5   7   0    1.09    0.15 
  -5   7   0    1.27    0.17 
   5   7   0    1.24    0.15 
  -5   7   0    1.12    0.67 
  -5   7   0    1.07    0.16 
  -5   7   0    0.98    0.13 
  -5   7   0    1.08    0.14 
  -5   7   0    0.99    0.14 
  -5   7   0    0.76    0.15 
  -5   7   0    0.79    0.14 
  -5   7   0    1.27    0.21 
  -5   7   0    0.88    0.32 
   5   7   0    1.16    0.14 
  -5   7   0    1.76    1.40 
  -5   7   0    0.87    0.20 
  -5   7   0    1.23    0.21 
   5   7   0   -1.06    2.61 
  -5   7   0    1.12    0.14 
   7   7   0    4.78    1.02 
  -9  -7   0    8.55    0.59 
  -9  -7   0    8.91    0.59 
  -9  -7   0    8.78    0.59 
  -9  -7   0    8.58    0.58 
  -9  -7   0    8.53    0.58 
  -9  -7   0    8.68    0.56 
  -9  -7   0    8.89    0.61 
  -9  -7   0    8.10    0.58 
  -9  -7   0    8.41    0.57 
  -9  -7   0    8.28    0.63 
  -9  -7   0    8.48    0.62 
  -9  -7   0    8.46    0.59 
  -9   7   0    8.76    0.57 
  -9   7   0    9.41    0.78 
  -9   7   0    8.56    0.58 
  -9   7   0    9.09    0.57 
  -9   7   0    8.47    0.59 
  -9   7   0    8.35    0.59 
  -9   7   0    8.69    0.73 
  -9   7   0    8.65    0.60 
  -9   7   0    8.61    0.64 
   9   7   0    9.30    0.58 
  -9   7   0    8.60    0.57 
  -9   7   0    8.91    0.59 
   9   7   0    8.70    0.70 
  -9   7   0    8.89    0.58 
  -9   7   0    7.61    0.60 
   9   7   0    8.85    0.62 
  -9   7   0    8.49    0.56 
   9   7   0    8.68    0.58 
  -9   7   0    7.40    0.60 
  -9   7   0    9.39    0.62 
  -9   7   0    8.91    0.63 
  -9   7   0    9.37    0.57 
  -9   7   0    8.35    0.56 
 -11  -7   0    0.22    0.06 
 -11  -7   0    0.17    0.08 
 -11  -7   0    0.13    0.12 
 -11  -7   0    0.19    0.05 
 -11  -7   0    0.11    0.08 
 -11  -7   0    0.12    0.09 
 -11  -7   0    0.16    0.10 
 -11  -7   0    0.12    0.07 
 -11  -7   0    0.24    0.09 
 -11   7   0    0.26    0.05 
  11   7   0    0.17    0.06 
  11   7   0   -0.19    0.49 
 -11   7   0    0.15    0.05 
  11   7   0    0.17    0.06 
 -11   7   0    0.17    0.06 
 -11   7   0    0.17    0.05 
 -11   7   0    0.26    0.10 
 -11   7   0    0.23    0.12 
 -11   7   0    0.16    0.08 
 -11   7   0    0.21    0.09 
  11   7   0    0.13    0.11 
 -11   7   0    0.14    0.08 
 -11   7   0    0.21    0.06 
 -11   7   0    0.18    0.06 
 -11   7   0    0.20    0.06 
 -13  -7   0    4.02    0.30 
 -13  -7   0    4.87    0.33 
 -13  -7   0    4.50    0.34 
 -13  -7   0    4.44    0.30 
 -13  -7   0    4.62    0.29 
  13   7   0    4.85    0.36 
 -13   7   0    4.56    0.33 
 -13   7   0    3.97    0.29 
  13   7   0    3.94    0.35 
 -13   7   0    4.21    0.33 
  13   7   0    4.30    0.30 
 -13   7   0    3.96    0.30 
 -13   7   0    4.50    0.31 
 -13   7   0    4.42    0.30 
 -13   7   0    4.03    0.28 
 -13   7   0    3.98    0.29 
   0  -8   0   64.87    3.90 
   0  -8   0   69.13    3.91 
   0  -8   0   69.48    3.89 
   0   8   0   64.29    3.91 
   0   8   0   69.23    3.94 
   0   8   0   65.34    3.93 
   0   8   0   57.05    3.92 
   0   8   0   60.42    3.90 
   0   8   0   67.66    3.95 
   0   8   0   68.47    3.91 
   0   8   0   56.59    4.11 
   0   8   0   66.93    3.93 
   0   8   0   66.51    3.99 
   0   8   0   63.69    3.94 
   0   8   0   70.14    3.92 
   0   8   0   62.57    3.94 
  -2  -8   0    5.02    0.36 
  -2  -8   0    5.26    0.40 
  -2  -8   0    4.85    0.39 
  -2  -8   0    5.66    0.38 
   2  -8   0    5.51    0.36 
  -2  -8   0    4.63    0.41 
   2  -8   0    5.11    0.38 
  -2   8   0    4.93    0.35 
   2   8   0    4.18    0.52 
   2   8   0    5.12    0.37 
  -2   8   0    4.57    0.37 
  -2   8   0    4.62    0.52 
   2   8   0    4.89    0.43 
   2   8   0    5.15    0.39 
   2   8   0    4.85    0.38 
  -2   8   0    4.89    0.40 
  -2   8   0    5.37    0.38 
  -2   8   0    4.96    0.36 
  -2   8   0    5.08    0.36 
  -2   8   0    4.82    0.37 
  -2   8   0    4.40    0.58 
   2   8   0    5.17    0.38 
  -2   8   0    5.29    0.39 
  -2   8   0    5.34    0.39 
  -2   8   0    5.27    0.37 
   2   8   0    5.17    0.38 
   2   8   0    5.19    0.39 
   2   8   0    4.78    0.54 
   2   8   0    4.50    0.40 
  -2   8   0    5.05    0.36 
  -2   8   0    5.21    0.38 
  -2   8   0    5.20    0.40 
  -2   8   0    5.11    0.45 
   2   8   0    5.43    0.40 
  -2   8   0    4.97    0.38 
   2   8   0    5.53    0.40 
  -2   8   0    4.97    0.40 
  -4  -8   0  118.17    7.06 
  -4  -8   0  124.46    7.06 
  -4  -8   0  124.79    7.08 
  -4  -8   0  118.35    7.05 
  -4  -8   0  121.43    7.06 
  -4  -8   0  119.23    7.04 
  -4  -8   0  124.52    7.05 
  -4   8   0  120.55    7.05 
  -4   8   0  109.86    7.08 
  -4   8   0  114.92    7.05 
  -4   8   0  122.18    7.05 
   4   8   0  121.15    7.03 
   4   8   0  120.23    7.07 
   4   8   0  121.49    7.08 
  -4   8   0  111.77    7.08 
  -4   8   0  127.26    7.06 
  -4   8   0  126.54    7.10 
  -4   8   0  116.24    7.04 
  -4   8   0  115.39    7.06 
  -4   8   0  117.84    7.07 
  -4   8   0  115.71    7.07 
  -4   8   0  118.08    7.15 
  -4   8   0  120.91    7.08 
   4   8   0  116.16    7.05 
  -4   8   0  115.99    7.12 
  -4   8   0  109.29    7.04 
   4   8   0  116.11    7.12 
  -4   8   0  121.44    7.15 
   4   8   0  112.77    7.22 
   4   8   0  116.69    7.21 
   4   8   0  123.64    7.08 
  -4   8   0  116.53    7.20 
  -4   8   0  102.61    7.32 
   4   8   0  121.19    7.07 
  -4   8   0  120.26    7.06 
  -4   8   0  122.23    7.05 
  -4   8   0  119.91    7.12 
   4   8   0  122.14    7.06 
  -4   8   0  121.04    7.07 
   4   8   0  118.06    7.08 
  -6  -8   0   29.62    1.79 
  -6  -8   0   30.86    1.79 
  -6  -8   0   29.54    1.78 
  -6  -8   0   29.44    1.79 
  -6  -8   0   26.96    1.79 
  -6  -8   0   29.93    1.79 
  -6  -8   0   29.34    1.77 
   6   8   0   28.03    1.82 
  -6   8   0   31.64    1.91 
  -6   8   0   30.40    1.80 
  -6   8   0   29.62    1.78 
  -6   8   0   30.25    1.78 
   6   8   0   29.22    1.76 
   6   8   0   30.74    1.80 
  -6   8   0   30.47    1.80 
  -6   8   0   29.09    1.83 
  -6   8   0   28.45    1.81 
  -6   8   0   27.58    1.80 
   6   8   0   29.62    1.80 
  -6   8   0   29.80    1.90 
  -6   8   0   30.36    1.82 
  -6   8   0   27.77    1.79 
   6   8   0   30.92    1.92 
  -6   8   0   29.17    1.77 
   6   8   0   29.03    1.84 
   6   8   0   29.62    1.79 
   6   8   0   28.12    1.80 
   6   8   0   28.80    1.94 
  -6   8   0   28.99    1.77 
  -6   8   0   28.62    1.77 
  -6   8   0   26.60    1.92 
  -6   8   0   26.70    1.78 
  -6   8   0   29.43    1.77 
  -6   8   0   27.55    1.78 
  -6   8   0   28.48    2.05 
  -8  -8   0    1.37    0.16 
  -8  -8   0    1.53    0.14 
  -8  -8   0    1.24    0.22 
  -8  -8   0    1.73    0.20 
  -8  -8   0    1.37    0.19 
  -8  -8   0    1.56    0.17 
  -8  -8   0    1.82    0.18 
  -8  -8   0    1.72    0.17 
  -8  -8   0    1.69    0.15 
  -8  -8   0    1.79    0.17 
  -8   8   0    1.46    0.23 
  -8   8   0    1.65    0.14 
  -8   8   0    1.54    0.27 
  -8   8   0    1.15    0.19 
  -8   8   0    1.54    0.18 
   8   8   0    1.51    0.15 
  -8   8   0    1.35    0.16 
  -8   8   0    1.52    0.17 
  -8   8   0    1.35    0.14 
  -8   8   0    1.34    0.13 
   8   8   0    1.46    0.25 
  -8   8   0    1.70    0.15 
  -8   8   0    1.36    0.25 
  -8   8   0    1.63    0.15 
   8   8   0    1.62    0.17 
  -8   8   0    1.68    0.15 
  -8   8   0    1.63    0.16 
  -8   8   0    1.62    0.32 
   8   8   0    1.74    0.25 
   8   8   0    1.87    0.17 
   8   8   0    1.45    0.19 
  -8   8   0    1.62    0.15 
  -8   8   0    1.80    0.17 
  -8   8   0    2.00    0.21 
  -8   8   0    1.38    0.14 
   8   8   0    1.75    0.20 
 -10  -8   0   51.47    3.15 
 -10  -8   0   50.57    3.15 
 -10  -8   0   44.30    3.21 
 -10  -8   0   52.21    3.18 
 -10  -8   0   54.43    3.15 
 -10  -8   0   54.07    3.23 
 -10  -8   0   55.19    3.18 
 -10  -8   0   57.99    3.17 
 -10  -8   0   54.33    3.17 
 -10  -8   0   55.26    3.14 
 -10   8   0   51.95    3.15 
  10   8   0   57.26    3.25 
  10   8   0   55.22    3.26 
  10   8   0   53.46    3.15 
 -10   8   0   49.97    3.15 
 -10   8   0   52.96    3.22 
 -10   8   0   53.56    3.14 
 -10   8   0   46.72    3.13 
 -10   8   0   49.93    3.19 
 -10   8   0   49.22    3.13 
 -10   8   0   56.21    3.16 
 -10   8   0   52.03    3.14 
 -10   8   0   53.22    3.15 
 -10   8   0   50.69    3.27 
  10   8   0   53.91    3.18 
 -12  -8   0    0.11    0.09 
 -12  -8   0    0.02    0.08 
 -12   8   0    0.05    0.04 
 -12   8   0    0.15    0.06 
  12   8   0    0.10    0.12 
 -12   8   0   -0.05    0.05 
 -12   8   0    0.21    0.13 
  12   8   0    0.06    0.05 
 -12   8   0    0.20    0.07 
  12   8   0    0.15    0.10 
  -1  -9   0    1.44    0.16 
   1  -9   0    1.87    0.24 
  -1  -9   0    1.51    0.20 
   1  -9   0    1.16    0.18 
   1  -9   0    1.15    0.17 
  -1  -9   0    1.19    0.16 
  -1   9   0    1.46    0.18 
   1   9   0    1.36    0.18 
   1   9   0    1.46    0.16 
   1   9   0    1.35    0.32 
   1   9   0    0.86    0.62 
   1   9   0    1.55    0.17 
  -1   9   0    1.62    0.16 
   1   9   0    1.76    0.19 
  -1   9   0    1.55    0.22 
   1   9   0    1.47    0.22 
   1   9   0    1.69    0.17 
   1   9   0    1.27    0.29 
  -1   9   0    1.47    0.28 
   1   9   0    1.62    0.18 
  -1   9   0    1.48    0.15 
   1   9   0    1.56    0.17 
  -1   9   0    1.05    0.30 
  -1   9   0    1.52    0.26 
  -1   9   0    1.59    0.17 
  -1   9   0    1.54    0.17 
  -1   9   0    1.46    0.16 
  -3  -9   0    8.71    0.54 
  -3  -9   0    8.67    0.56 
  -3  -9   0    7.19    0.60 
  -3  -9   0    8.47    0.59 
  -3  -9   0    8.29    0.56 
  -3  -9   0    8.51    0.56 
  -3   9   0    8.00    0.58 
  -3   9   0    8.67    0.81 
  -3   9   0    8.72    0.56 
   3   9   0    8.37    0.74 
   3   9   0    8.69    0.62 
   3   9   0    7.73    0.56 
  -3   9   0    9.00    0.58 
   3   9   0    8.13    0.57 
   3   9   0    8.70    0.57 
   3   9   0    7.63    0.57 
  -3   9   0    8.92    0.63 
  -3   9   0    8.28    0.58 
  -3   9   0    8.26    0.58 
   3   9   0    8.64    0.58 
   3   9   0    8.63    0.59 
  -3   9   0    9.15    0.65 
  -3   9   0    8.60    0.55 
  -3   9   0    7.99    0.54 
  -3   9   0    9.05    0.63 
  -3   9   0    7.90    0.56 
  -3   9   0    8.76    0.56 
  -5  -9   0    3.57    0.33 
  -5  -9   0    2.71    0.33 
  -5  -9   0    3.64    0.27 
  -5  -9   0    3.45    0.28 
  -5  -9   0    3.55    0.29 
  -5  -9   0    3.87    0.28 
  -5  -9   0    3.70    0.29 
  -5  -9   0    3.84    0.28 
  -5   9   0    3.50    0.30 
   5   9   0    3.68    0.29 
   5   9   0    3.71    0.29 
  -5   9   0    3.68    0.26 
  -5   9   0    2.75    0.35 
   5   9   0    3.73    0.32 
   5   9   0    3.87    0.42 
   5   9   0    4.11    0.43 
  -5   9   0    3.91    0.31 
   5   9   0    3.60    0.28 
  -5   9   0    3.36    0.32 
  -5   9   0    3.45    0.26 
  -5   9   0    3.60    0.26 
  -5   9   0    4.23    0.51 
  -5   9   0    3.55    0.29 
  -5   9   0    4.24    0.38 
  -5   9   0    3.91    0.29 
  -5   9   0    3.39    0.26 
  -5   9   0    4.01    0.28 
   5   9   0    3.87    0.29 
  -7  -9   0    1.07    0.15 
  -7  -9   0    1.00    0.12 
  -7  -9   0    0.81    0.13 
  -7  -9   0    1.05    0.14 
  -7  -9   0    1.13    0.12 
  -7  -9   0    1.00    0.11 
  -7  -9   0    1.08    0.14 
  -7  -9   0    0.82    0.12 
  -7  -9   0    1.09    0.13 
   7   9   0    0.91    0.20 
  -7   9   0    0.80    0.11 
   7   9   0    0.82    0.12 
  -7   9   0    1.13    0.26 
  -7   9   0    0.86    0.13 
   7   9   0    1.01    0.12 
  -7   9   0    1.01    0.11 
   7   9   0    0.95    0.14 
  -7   9   0    0.99    0.17 
   7   9   0    0.93    0.21 
  -7   9   0    0.91    0.19 
  -7   9   0    1.16    0.12 
  -7   9   0    1.04    0.11 
  -7   9   0    0.79    0.11 
 -11  -9   0    1.11    0.11 
  11   9   0    1.45    0.21 
  11   9   0    1.12    0.16 
   0 -10   0   37.02    2.30 
   0 -10   0   40.81    2.39 
   0 -10   0   34.95    2.31 
   0  10   0   38.34    2.31 
   0  10   0   36.98    2.33 
   0  10   0   39.38    2.36 
   0  10   0   38.96    2.32 
   0  10   0   39.19    2.50 
   0  10   0   38.62    2.32 
   0  10   0   38.61    2.35 
   0  10   0   38.83    2.36 
   0  10   0   38.60    2.31 
  -2 -10   0    0.33    0.07 
  -2 -10   0    0.45    0.11 
  -2 -10   0    0.17    0.14 
  -2 -10   0    0.33    0.08 
  -2 -10   0    0.37    0.09 
   2  10   0    0.48    0.15 
   2  10   0    0.25    0.08 
   2  10   0    0.70    0.40 
  -2  10   0    0.47    0.13 
  -2  10   0    0.45    0.13 
  -2  10   0    0.45    0.11 
   2  10   0    0.39    0.08 
   2  10   0    0.34    0.09 
  -2  10   0    0.34    0.10 
   2  10   0    0.47    0.13 
  -2  10   0    0.52    0.21 
  -2  10   0    0.38    0.10 
   2  10   0    0.41    0.19 
  -2  10   0    0.31    0.06 
   2  10   0    0.25    0.07 
   2  10   0    0.38    0.13 
  -4 -10   0   42.22    2.48 
  -4 -10   0   46.28    2.51 
  -4 -10   0   41.44    2.48 
  -4 -10   0   38.98    2.47 
   4  10   0   39.66    2.61 
  -4  10   0   42.00    2.50 
  -4  10   0   39.56    2.55 
  -4  10   0   44.71    2.60 
  -4  10   0   46.20    2.64 
   4  10   0   38.88    2.49 
   4  10   0   37.70    2.51 
   4  10   0   42.95    2.50 
  -4  10   0   40.53    2.47 
  -4  10   0   39.84    2.47 
   4  10   0   40.89    2.49 
   4  10   0   42.10    2.50 
  -4  10   0   38.53    2.49 
  -4  10   0   42.24    2.51 
   4  10   0   41.93    2.58 
  -6 -10   0   16.74    1.03 
  -6 -10   0   15.23    1.01 
  -6 -10   0   16.40    0.98 
  -6 -10   0   16.08    0.97 
  -6  10   0   15.39    1.05 
   6  10   0   16.02    1.08 
   6  10   0   16.31    1.11 
   6  10   0   16.47    0.99 
   6  10   0   16.24    0.99 
   6  10   0   13.80    1.01 
  -6  10   0   17.19    1.07 
  -8 -10   0   12.95    0.77 
   8  10   0   12.75    0.83 
   8  10   0   12.02    0.78 
  -1  11   0    3.43    0.26 
   1  11   0    3.50    0.27 
  -1  11   0    3.67    0.31 
  -1  11   0    3.05    0.27 
   1  11   0    3.86    0.26 
   1  11   0    4.04    0.27 
   1  11   0    3.50    0.26 
  -1  11   0    3.72    0.26 
  -1  11   0    2.91    0.24 
   1  11   0    4.00    0.34 
   3  11   0    0.65    0.11 
   3  11   0    0.79    0.20 
 -18   0   1    0.06    0.05 
  18   0  -1    0.08    0.05 
 -18   0   1    0.00    0.06 
 -18   0   1    0.06    0.10 
 -16   0   1    0.15    0.07 
 -16   0   1    0.19    0.06 
 -16   0   1    0.08    0.07 
 -16   0   1    0.22    0.10 
 -16   0   1    0.18    0.11 
 -16   0   1    0.04    0.06 
  16   0  -1    0.14    0.06 
  16   0  -1    0.02    0.08 
 -16   0   1    0.07    0.10 
  16   0  -1    0.15    0.04 
 -16   0   1    0.26    0.11 
 -16   0   1    0.10    0.05 
 -14   0   1    0.12    0.06 
  14   0  -1    0.22    0.07 
 -14   0   1    0.43    0.11 
 -14   0   1    0.33    0.10 
 -14   0   1    0.34    0.09 
  14   0  -1    0.19    0.06 
 -14   0   1    0.28    0.09 
 -14   0   1    0.35    0.16 
 -14   0   1    0.39    0.13 
  14   0  -1    0.24    0.14 
  14   0  -1    0.17    0.07 
 -14   0   1    0.33    0.12 
 -12   0   1    0.00    0.08 
 -12   0   1    0.16    0.06 
 -12   0   1    0.14    0.05 
  12   0  -1    0.16    0.06 
  12   0  -1    0.16    0.05 
  12   0  -1    0.22    0.10 
 -12   0   1    0.32    0.26 
 -12   0   1    0.09    0.05 
 -12   0   1    0.06    0.07 
  12   0  -1    0.16    0.07 
 -12   0   1    0.06    0.07 
 -12   0   1    0.06    0.12 
 -12   0   1    0.11    0.14 
 -12   0   1    0.28    1.09 
 -12   0   1    0.14    0.08 
 -12   0   1    0.05    0.06 
 -12   0   1    0.17    0.08 
 -12   0   1    0.05    0.06 
 -12   0   1    0.16    0.09 
 -12   0   1    0.55    0.25 
 -10   0   1    0.11    0.05 
  10   0  -1   -0.39    0.47 
 -10   0   1    0.12    0.17 
 -10   0   1    0.04    0.06 
  10   0  -1    0.11    0.07 
  10   0  -1    0.05    0.05 
 -10   0   1    0.14    0.08 
 -10   0   1   -0.09    0.36 
  10   0  -1    0.06    0.06 
 -10   0   1   -0.06    0.36 
 -10   0   1    0.16    0.08 
 -10   0   1    0.29    0.31 
 -10   0   1    0.09    0.07 
  -8   0   1    0.12    0.17 
  -8   0   1    0.23    0.25 
  -8   0   1    0.23    0.18 
  -8   0   1    0.16    0.06 
   8   0  -1    0.01    0.05 
  -8   0   1    0.47    0.26 
   8   0  -1    0.12    0.05 
   8   0  -1    0.42    0.30 
   8   0  -1   -0.02    0.06 
  -6   0   1    0.50    0.22 
  -6   0   1    0.13    0.13 
   6   0  -1    0.52    0.19 
   6   0  -1    0.15    0.06 
  -6   0   1    0.23    0.10 
  -4   0   1   -0.04    0.07 
  -4   0   1    0.02    0.04 
   4   0  -1    0.05    0.10 
  -4   0   1    0.02    0.06 
   4   0  -1    0.13    0.15 
  -2   0   1    0.01    0.02 
   2   0  -1    0.15    0.06 
  -2   0   1    0.01    0.05 
  -2   0   1    0.09    0.03 
   2   0  -1    0.12    0.05 
  -2   0   1    0.04    0.04 
  -2   0   1    0.03    0.06 
  -2   0  -1    0.16    0.06 
  -2   0  -1    0.13    0.05 
   2   0   1    0.10    0.06 
  -2   0  -1    0.13    0.04 
  -2   0  -1    0.14    0.03 
  -4   0  -1    0.10    0.07 
   4   0   1    0.14    0.09 
  -4   0  -1    0.01    0.05 
  -4   0  -1    0.13    0.06 
  -4   0  -1    0.16    0.08 
  -6   0  -1    0.36    0.27 
  -6   0  -1    0.10    0.13 
  -6   0  -1   -0.04    0.12 
  -6   0  -1    0.06    0.09 
   6   0   1   -0.07    0.15 
   6   0   1    0.13    0.05 
  -8   0  -1    0.34    0.32 
  -8   0  -1    0.30    0.07 
  -8   0  -1   -0.01    0.24 
  -8   0  -1   -0.17    0.22 
   8   0   1    0.11    0.05 
   8   0   1    0.17    0.06 
   8   0   1    0.20    0.27 
  -8   0  -1    0.19    0.16 
   8   0   1    0.17    0.07 
  10   0   1   -0.06    0.47 
 -10   0  -1    0.28    0.20 
 -10   0  -1    0.08    0.05 
  10   0   1    0.15    0.06 
 -10   0  -1    0.08    0.06 
 -10   0  -1   -0.12    0.33 
 -10   0  -1    0.13    0.29 
  10   0   1    0.05    0.06 
  10   0   1    0.00    0.04 
 -10   0  -1    0.04    0.07 
 -10   0  -1    0.08    0.07 
 -10   0  -1   -0.34    0.45 
 -10   0  -1   -0.05    0.08 
 -12   0  -1    0.05    0.09 
 -12   0  -1    0.06    0.05 
 -12   0  -1    0.04    0.05 
 -12   0  -1   -0.04    0.06 
  12   0   1    0.09    0.04 
 -12   0  -1    0.05    0.07 
 -12   0  -1    0.74    0.66 
 -12   0  -1    0.08    0.07 
 -12   0  -1    0.05    0.13 
 -12   0  -1    0.09    0.07 
 -12   0  -1    0.23    0.11 
 -12   0  -1   -2.17    0.92 
  12   0   1    0.09    0.06 
 -12   0  -1    0.10    0.09 
 -12   0  -1    0.00    0.11 
 -12   0  -1    0.03    0.05 
  12   0   1    0.09    0.10 
 -12   0  -1    0.08    0.08 
 -14   0  -1    0.44    0.14 
 -14   0  -1    0.38    0.10 
 -14   0  -1    0.35    0.08 
  14   0   1    0.63    0.09 
 -14   0  -1    0.19    0.08 
 -14   0  -1    0.28    0.13 
  14   0   1    0.38    0.09 
  14   0   1    0.35    0.13 
 -14   0  -1    0.47    0.12 
 -14   0  -1    0.33    0.17 
 -14   0  -1    0.70    0.13 
  16   0   1    0.08    0.06 
 -16   0  -1   -0.01    0.06 
 -16   0  -1   -0.03    0.13 
  16   0   1    0.06    0.04 
 -16   0  -1    0.07    0.12 
 -16   0  -1    0.12    0.07 
 -16   0  -1    0.26    0.12 
 -16   0  -1    0.07    0.05 
  16   0   1   -0.12    0.07 
 -16   0  -1    0.11    0.07 
 -16   0  -1    0.12    0.08 
  18   0   1    0.04    0.05 
 -18   0  -1    0.03    0.07 
 -18   0  -1    0.06    0.06 
 -17  -1   1   13.80    0.91 
  17  -1  -1   14.69    0.85 
 -17  -1   1   14.25    0.86 
 -17  -1   1   13.32    0.91 
 -17  -1   1   14.94    0.90 
  17  -1  -1   14.85    0.87 
 -17  -1   1   13.04    0.88 
 -17  -1   1   12.96    0.87 
 -17  -1   1   14.47    0.88 
 -17   1   1   13.15    0.86 
 -17   1   1   14.24    0.89 
 -17   1   1   11.50    0.91 
  17   1  -1   15.94    0.85 
 -17   1   1   13.78    0.87 
 -17   1   1   12.51    0.85 
 -17   1   1   14.40    0.90 
 -17   1   1   13.84    0.87 
 -17   1   1   13.37    0.87 
 -17   1   1   14.35    0.92 
  15  -1  -1   44.72    2.69 
 -15  -1   1   49.29    2.83 
 -15  -1   1   43.73    2.72 
 -15  -1   1   49.08    2.83 
  15  -1  -1   46.53    2.72 
 -15  -1   1   45.98    2.74 
 -15  -1   1   45.81    2.71 
  15  -1  -1   44.84    2.74 
  15  -1  -1   45.95    2.72 
 -15  -1   1   49.08    2.79 
 -15  -1   1   43.74    2.75 
 -15  -1   1   40.57    2.82 
  15   1  -1   42.74    2.75 
 -15   1   1   45.33    2.74 
 -15   1   1   46.82    2.76 
 -15   1   1   42.99    2.79 
  15   1  -1   44.03    2.71 
 -15   1   1   45.96    2.86 
 -15   1   1   42.31    2.71 
 -15   1   1   45.48    2.72 
 -15   1   1   46.46    2.70 
 -15   1   1   46.74    2.70 
  15   1  -1   46.01    2.72 
  15   1  -1   45.13    2.69 
 -15   1   1   42.25    2.76 
 -15   1   1   46.43    2.75 
 -15   1   1   42.64    2.79 
 -15   1   1   45.80    2.72 
 -15   1   1   39.10    2.78 
  13  -1  -1    9.69    0.62 
 -13  -1   1    9.88    0.65 
  13  -1  -1    9.90    0.62 
 -13  -1   1    9.02    0.64 
 -13  -1   1    6.89    0.82 
  13  -1  -1    9.82    0.65 
 -13  -1   1    8.82    0.61 
 -13  -1   1    8.74    0.64 
 -13  -1   1    9.33    0.67 
  13  -1  -1    9.33    0.61 
 -13  -1   1    9.44    0.65 
 -13  -1   1    8.45    0.65 
  13  -1  -1    9.70    0.62 
 -13   1   1    9.56    0.64 
 -13   1   1    8.67    0.65 
  13   1  -1    8.91    0.61 
 -13   1   1   10.50    0.70 
 -13   1   1    9.59    0.67 
 -13   1   1    8.46    0.60 
 -13   1   1    8.34    0.63 
  13   1  -1    8.87    0.65 
  13   1  -1    8.80    0.59 
 -13   1   1    9.53    0.65 
  13   1  -1    8.90    0.61 
 -11  -1   1   92.00    5.75 
 -11  -1   1   96.98    5.63 
 -11  -1   1   91.26    5.60 
 -11  -1   1   92.23    5.60 
 -11  -1   1   89.13    5.59 
  11  -1  -1   98.10    5.59 
  11  -1  -1   99.10    5.61 
 -11  -1   1   94.17    5.61 
  11  -1  -1   95.65    5.60 
  11  -1  -1   93.62    5.58 
 -11  -1   1   89.59    5.69 
  11  -1  -1   92.35    5.63 
 -11  -1   1   96.39    5.59 
 -11  -1   1   91.69    5.58 
 -11  -1   1   95.80    5.63 
  11  -1  -1  100.05    5.59 
 -11   1   1   92.82    5.60 
 -11   1   1   98.27    5.62 
 -11   1   1   91.96    5.59 
 -11   1   1   97.13    5.60 
 -11   1   1  100.11    5.63 
  11   1  -1   91.85    5.68 
 -11   1   1   89.14    5.62 
  11   1  -1   99.55    5.60 
 -11   1   1   91.88    5.58 
  11   1  -1   96.23    5.59 
 -11   1   1   91.37    5.58 
 -11   1   1   96.65    5.62 
 -11   1   1   90.89    5.58 
 -11   1   1   91.27    5.61 
 -11   1   1   87.97    5.64 
  11   1  -1   86.98    5.57 
  11   1  -1   95.99    5.61 
  11   1  -1   90.38    5.59 
 -11   1   1   93.37    5.69 
  -9  -1   1    0.39    0.52 
   9  -1  -1    1.17    0.13 
  -9  -1   1    1.70    0.36 
  -9  -1   1    1.32    0.13 
  -9  -1   1    1.17    0.25 
  -9  -1   1    1.14    0.18 
  -9  -1   1    1.22    0.36 
  -9  -1   1    1.16    0.13 
   9  -1  -1    1.08    0.43 
   9  -1  -1    1.19    0.13 
   9  -1  -1    1.15    0.14 
  -9  -1   1    1.13    0.13 
   9  -1  -1    0.99    0.14 
  -9  -1   1    1.16    0.15 
  -9  -1   1    1.01    0.14 
   9   1  -1    1.07    0.13 
  -9   1   1    1.35    0.17 
   9   1  -1    1.02    0.15 
  -9   1   1    1.38    0.14 
  -9   1   1    1.38    0.46 
  -9   1   1    1.18    0.28 
   9   1  -1    1.22    0.14 
  -9   1   1    1.23    0.15 
   9   1  -1    1.11    0.16 
  -9   1   1    1.20    0.15 
  -9   1   1    1.30    0.18 
  -9   1   1    1.43    0.23 
  -9   1   1    1.08    0.46 
   9   1  -1    1.01    0.37 
  -9   1   1    1.06    0.12 
   7  -1  -1  257.45   14.24 
   7  -1  -1  248.76   14.24 
   7  -1  -1  243.24   14.35 
  -7  -1   1  220.12   14.29 
  -7  -1   1  234.24   14.28 
  -7  -1   1  232.73   14.24 
  -7  -1   1  236.37   14.34 
   7   1  -1  229.03   14.24 
  -7   1   1  242.77   14.32 
   7   1  -1  255.15   14.36 
  -7   1   1  259.67   14.29 
  -7   1   1  241.98   14.25 
  -7   1   1  239.09   14.29 
   7   1  -1  236.59   14.24 
   7   1  -1  240.94   14.25 
  -5  -1   1   90.83    5.45 
   5  -1  -1   89.75    5.45 
   5  -1  -1   95.08    5.52 
  -5  -1   1   89.93    5.52 
  -5  -1   1   84.55    5.55 
  -5   1   1   94.73    5.47 
   5   1  -1   91.16    5.52 
  -5   1   1   91.90    5.49 
  -5   1   1  101.10    5.49 
   5   1  -1   89.42    5.46 
  -5   1   1   94.17    5.48 
  -3  -1   1   56.26    3.27 
  -3  -1   1   55.19    3.26 
   3  -1  -1   56.87    3.28 
  -3  -1   1   56.06    3.29 
   3  -1  -1   48.87    3.29 
  -3  -1   1   56.60    3.30 
  -3  -1   1   52.55    3.30 
   3   1  -1   54.73    3.30 
  -3   1   1   50.83    3.29 
  -3   1   1   55.58    3.34 
  -3   1   1   58.22    3.28 
  -3   1   1   55.64    3.27 
  -3   1   1   59.28    3.28 
   3   1  -1   55.92    3.31 
  -3   1   1   51.89    3.29 
  -1  -1   1  582.00   36.09 
  -1  -1   1  618.94   36.09 
  -1  -1   1  594.45   36.08 
  -1   1   1  613.22   36.11 
  -1   1   1  637.91   36.08 
   1   1  -1  629.40   36.08 
   1   1  -1  613.01   36.08 
  -1   1   1  624.24   36.10 
   1   1  -1  597.26   36.08 
   1   1  -1  559.58   36.08 
  -1   1   1  634.92   36.15 
  -1   1   1  635.55   36.08 
   1   1  -1  623.49   36.09 
   1  -1   1    3.55    0.23 
  -1  -1  -1    3.70    0.24 
  -1  -1  -1    3.68    0.25 
  -1  -1  -1    3.47    0.25 
   1   1   1    3.49    0.24 
   1   1   1    3.98    0.25 
   1   1   1    3.67    0.25 
  -1   1  -1    3.36    0.26 
  -1   1  -1    3.72    0.24 
  -1   1  -1    3.68    0.25 
   1   1   1    3.43    0.24 
  -3  -1  -1  517.12   32.77 
   3  -1   1  567.19   32.75 
  -3  -1  -1  585.13   32.77 
  -3  -1  -1  564.63   32.73 
  -3  -1  -1  567.30   32.75 
   3  -1   1  521.96   32.76 
  -3   1  -1  562.16   32.80 
  -3   1  -1  601.32   32.76 
  -3   1  -1  508.86   32.77 
   3   1   1  553.20   32.77 
  -3   1  -1  585.37   32.76 
   3   1   1  550.57   32.76 
  -3   1  -1  591.12   32.77 
  -3   1  -1  524.33   32.75 
  -3   1  -1  534.14   32.72 
  -5  -1  -1   11.43    0.73 
   5  -1   1   12.07    0.78 
   5  -1   1   10.75    0.69 
  -5  -1  -1   10.97    0.71 
  -5  -1  -1   11.10    0.77 
   5   1   1   11.41    0.78 
  -5   1  -1   11.76    0.74 
  -5   1  -1   11.32    0.75 
   5   1   1   11.23    0.70 
  -5   1  -1   11.97    0.76 
  -5   1  -1   10.99    0.69 
  -5   1  -1   11.71    0.77 
   7  -1   1  180.90   10.68 
  -7  -1  -1  174.23   10.69 
  -7  -1  -1  181.89   10.79 
   7  -1   1  184.77   10.68 
  -7  -1  -1  175.60   10.72 
   7  -1   1  183.24   10.78 
  -7  -1  -1  173.29   10.68 
  -7   1  -1  170.19   10.69 
  -7   1  -1  190.26   10.77 
  -7   1  -1  181.93   10.75 
   7   1   1  191.43   10.80 
   7   1   1  174.91   10.68 
   7   1   1  180.49   10.68 
  -7   1  -1  186.28   10.77 
   7   1   1  180.56   10.69 
  -7   1  -1  183.28   10.71 
  -9  -1  -1  131.46    8.41 
  -9  -1  -1  143.58    8.40 
  -9  -1  -1  131.93    8.37 
   9  -1   1  149.51    8.36 
   9  -1   1  146.57    8.36 
  -9  -1  -1  138.08    8.41 
   9  -1   1  136.50    8.50 
  -9  -1  -1  134.28    8.34 
   9  -1   1  138.48    8.34 
  -9  -1  -1  127.04    8.35 
   9  -1   1  156.26    8.35 
  -9  -1  -1  142.42    8.36 
  -9  -1  -1  143.84    8.37 
  -9  -1  -1  137.21    8.51 
  -9   1  -1  141.24    8.44 
   9   1   1  144.40    8.35 
   9   1   1  143.49    8.37 
   9   1   1  143.30    8.35 
  -9   1  -1  145.94    8.46 
  -9   1  -1  136.38    8.37 
  -9   1  -1  141.58    8.38 
   9   1   1  145.78    8.52 
  -9   1  -1  143.67    8.38 
  -9   1  -1  140.49    8.52 
   9   1   1  139.29    8.41 
  11  -1   1    1.61    0.16 
 -11  -1  -1    1.24    0.43 
 -11  -1  -1    1.49    0.19 
 -11  -1  -1    0.53    0.80 
  11  -1   1    1.43    0.15 
  11  -1   1    1.57    0.19 
 -11  -1  -1    1.82    0.18 
  11  -1   1    1.58    0.18 
  11  -1   1    1.93    0.17 
 -11  -1  -1    2.03    0.27 
 -11  -1  -1    1.93    0.17 
 -11  -1  -1    1.55    0.22 
 -11  -1  -1    2.06    0.52 
 -11  -1  -1    1.56    0.18 
  11  -1   1    1.81    0.18 
  11   1   1    1.37    0.14 
 -11   1  -1    1.22    0.28 
 -11   1  -1    1.32    0.18 
  11   1   1    1.56    0.16 
 -11   1  -1    1.47    0.15 
  11   1   1    1.58    0.15 
 -11   1  -1    1.63    0.17 
 -11   1  -1    1.78    0.18 
 -11   1  -1    1.31    0.16 
 -11   1  -1    1.43    0.15 
  11   1   1    1.51    0.19 
  11   1   1    1.59    0.17 
 -11   1  -1    1.80    0.26 
 -11   1  -1    2.02    0.22 
 -11   1  -1    1.46    0.16 
 -11   1  -1    0.79    0.70 
 -11   1  -1    1.33    0.15 
 -11   1  -1    1.54    0.18 
 -13  -1  -1   97.85    5.90 
  13  -1   1  107.21    5.87 
  13  -1   1  101.13    5.86 
 -13  -1  -1   97.50    5.90 
 -13  -1  -1  101.70    5.91 
  13  -1   1  103.94    5.89 
 -13  -1  -1  100.24    5.89 
 -13  -1  -1   84.01    5.91 
 -13  -1  -1   94.09    5.86 
 -13  -1  -1   99.76    5.95 
  13  -1   1  103.27    5.86 
  13   1   1   98.16    5.89 
  13   1   1   97.63    5.86 
  13   1   1   99.22    5.84 
 -13   1  -1  100.57    5.90 
 -13   1  -1  101.80    5.97 
 -13   1  -1   97.76    5.91 
 -13   1  -1   94.44    5.86 
  13   1   1   96.09    5.86 
 -13   1  -1   88.78    5.93 
 -13   1  -1   89.72    5.87 
 -13   1  -1  107.92    5.97 
 -13   1  -1   97.90    5.93 
 -13   1  -1   94.51    5.89 
 -13   1  -1  103.03    5.92 
 -15  -1  -1   22.95    1.47 
 -15  -1  -1   22.49    1.48 
 -15  -1  -1   21.59    1.47 
  15  -1   1   23.60    1.49 
  15  -1   1   23.91    1.46 
 -15  -1  -1   24.12    1.46 
 -15  -1  -1   24.35    1.55 
 -15  -1  -1   26.25    1.55 
  15  -1   1   24.00    1.44 
 -15  -1  -1   22.79    1.47 
  15  -1   1   24.12    1.47 
 -15   1  -1   25.48    1.49 
  15   1   1   23.51    1.44 
 -15   1  -1   23.91    1.45 
 -15   1  -1   22.09    1.53 
 -15   1  -1   23.41    1.48 
 -15   1  -1   24.12    1.50 
  15   1   1   21.69    1.50 
  15   1   1   23.10    1.46 
 -15   1  -1   24.52    1.51 
  15   1   1   24.20    1.47 
 -15   1  -1   24.42    1.47 
 -15   1  -1   25.06    1.47 
 -15   1  -1   25.38    1.59 
 -17  -1  -1   17.65    1.06 
 -17  -1  -1   18.39    1.03 
 -17  -1  -1   14.99    1.01 
 -17  -1  -1   14.45    1.05 
 -17  -1  -1   17.38    1.02 
  17  -1   1   17.21    1.02 
 -17  -1  -1   14.43    1.06 
  17  -1   1   17.47    1.00 
 -17   1  -1   17.45    1.02 
 -17   1  -1   17.68    1.04 
  17   1   1   18.40    1.00 
 -17   1  -1   16.36    1.02 
 -17   1  -1   16.08    1.02 
 -17   1  -1   14.81    1.05 
 -17   1  -1   16.35    1.04 
 -17   1  -1   15.74    1.01 
 -17   1  -1   15.98    1.07 
 -17   1  -1   15.01    1.05 
  18  -2  -1    0.37    0.05 
 -18  -2   1    0.19    0.10 
 -18   2   1    0.31    0.09 
 -16  -2   1    1.40    0.18 
  16  -2  -1    1.33    0.12 
  16  -2  -1    1.30    0.14 
 -16  -2   1    1.58    0.16 
 -16  -2   1    1.48    0.16 
 -16  -2   1    1.24    0.23 
 -16  -2   1    1.69    0.22 
 -16  -2   1    1.30    0.15 
  16  -2  -1    1.45    0.14 
 -16  -2   1    1.38    0.13 
 -16   2   1    1.20    0.12 
 -16   2   1    1.58    0.16 
 -16   2   1    1.26    0.13 
 -16   2   1    1.43    0.14 
 -16   2   1    1.56    0.22 
 -16   2   1    1.54    0.18 
 -16   2   1    1.68    0.19 
 -16   2   1    1.39    0.15 
  16   2  -1    1.39    0.13 
 -16   2   1    1.37    0.14 
 -16   2   1    1.06    0.18 
 -16   2   1    1.13    0.14 
 -14  -2   1    1.01    0.13 
 -14  -2   1    1.25    0.16 
 -14  -2   1    0.99    0.15 
 -14  -2   1    1.05    0.19 
  14  -2  -1    0.98    0.13 
 -14  -2   1    1.08    0.16 
 -14  -2   1    0.74    0.22 
  14  -2  -1    1.03    0.17 
 -14  -2   1    0.88    0.14 
  14  -2  -1    0.97    0.14 
 -14  -2   1    1.09    0.18 
  14  -2  -1    1.05    0.11 
 -14  -2   1    0.95    0.22 
 -14  -2   1    0.78    0.22 
 -14   2   1    1.00    0.13 
  14   2  -1    0.81    0.14 
  14   2  -1    0.95    0.14 
 -14   2   1    1.11    0.22 
  14   2  -1    0.73    0.26 
 -14   2   1    0.95    0.15 
 -14   2   1    1.20    0.20 
 -14   2   1    0.90    0.12 
 -14   2   1    0.83    0.13 
  14   2  -1    0.87    0.10 
 -14   2   1    0.93    0.16 
 -14   2   1    0.97    0.17 
 -14   2   1    0.90    0.13 
 -14   2   1    1.04    0.13 
 -14   2   1    0.58    0.20 
 -14   2   1    1.02    0.16 
 -14   2   1    0.95    0.11 
 -14   2   1    0.99    0.15 
 -12  -2   1    0.63    0.15 
 -12  -2   1    0.69    0.64 
  12  -2  -1    0.75    0.11 
 -12  -2   1    0.65    0.12 
 -12  -2   1    0.80    0.14 
 -12  -2   1    0.62    0.11 
  12  -2  -1    0.83    0.12 
  12  -2  -1    0.58    0.10 
 -12  -2   1    0.78    0.15 
 -12  -2   1    0.58    0.12 
 -12  -2   1    0.61    0.11 
  12  -2  -1    0.59    0.13 
 -12  -2   1    0.77    0.13 
  12  -2  -1    0.58    0.11 
  12  -2  -1    0.63    0.14 
 -12  -2   1    0.65    0.13 
 -12   2   1    0.74    0.12 
 -12   2   1    0.79    0.19 
  12   2  -1    0.62    0.11 
  12   2  -1    0.55    0.11 
 -12   2   1    0.99    0.13 
 -12   2   1    0.64    0.11 
 -12   2   1    0.65    0.18 
 -12   2   1    0.90    0.12 
 -12   2   1    1.01    0.13 
  12   2  -1    0.49    0.11 
  12   2  -1    0.86    0.10 
 -12   2   1    0.77    0.14 
 -12   2   1    0.85    0.15 
  12   2  -1    0.78    0.17 
  12   2  -1    0.90    0.12 
  12   2  -1   -0.21    0.69 
 -12   2   1    0.63    0.18 
 -12   2   1    0.74    0.11 
 -12   2   1    0.95    0.17 
 -12   2   1    0.84    0.14 
 -12   2   1    0.59    0.12 
 -12   2   1    0.93    0.16 
 -12   2   1    0.73    0.11 
  10  -2  -1    1.43    0.18 
 -10  -2   1    1.96    0.57 
 -10  -2   1    1.87    0.37 
 -10  -2   1    1.83    0.17 
  10  -2  -1    1.57    0.16 
 -10  -2   1    1.75    0.20 
 -10  -2   1    2.01    0.18 
  10  -2  -1    1.56    0.16 
 -10  -2   1    1.59    0.17 
  10  -2  -1    1.53    0.18 
 -10  -2   1    1.85    0.24 
 -10  -2   1    1.80    0.17 
 -10  -2   1    1.28    0.17 
 -10  -2   1    1.69    0.18 
 -10  -2   1    1.53    0.20 
 -10   2   1    1.68    0.22 
  10   2  -1    1.77    0.16 
 -10   2   1    1.87    0.38 
 -10   2   1    1.54    0.18 
 -10   2   1    1.63    0.16 
  10   2  -1    2.33    0.61 
  10   2  -1    1.93    0.17 
 -10   2   1    1.96    0.21 
  10   2  -1    2.01    0.22 
 -10   2   1    1.85    0.20 
  10   2  -1    1.78    0.17 
   8  -2  -1   16.05    1.05 
   8  -2  -1   16.55    1.26 
  -8  -2   1   16.45    1.08 
  -8  -2   1   15.79    1.06 
  -8  -2   1   15.60    1.06 
   8  -2  -1   18.97    1.06 
  -8  -2   1   18.15    1.05 
  -8  -2   1   16.57    1.05 
  -8  -2   1   17.09    1.06 
  -8  -2   1   16.71    1.13 
  -8  -2   1   16.46    1.06 
   8  -2  -1   17.68    1.04 
  -8  -2   1   16.58    1.24 
   8   2  -1   16.45    1.06 
  -8   2   1   19.10    1.14 
  -8   2   1   17.10    1.07 
  -8   2   1   16.92    1.13 
   8   2  -1   17.24    1.05 
  -8   2   1   18.24    1.14 
   8   2  -1   17.23    1.25 
   8   2  -1   16.55    1.05 
  -8   2   1   16.36    1.07 
  -6  -2   1    3.77    0.41 
  -6  -2   1    3.63    0.26 
  -6  -2   1    3.87    0.30 
  -6  -2   1    3.70    0.32 
   6  -2  -1    3.89    0.44 
   6  -2  -1    3.69    0.25 
  -6  -2   1    3.46    0.27 
   6   2  -1    3.79    0.40 
  -6   2   1    4.00    0.34 
   6   2  -1    3.30    0.27 
  -6   2   1    3.68    0.32 
  -6   2   1    3.33    0.34 
  -4  -2   1   45.24    2.68 
  -4  -2   1   45.66    2.67 
   4  -2  -1   44.94    2.71 
  -4  -2   1   43.20    2.65 
  -4  -2   1   44.87    2.73 
  -4   2   1   42.98    2.78 
  -4   2   1   45.21    2.69 
   4   2  -1   41.72    2.71 
  -4   2   1   44.51    2.70 
  -4   2   1   46.81    2.68 
  -2  -2   1   45.00    2.67 
  -2  -2   1   42.35    2.68 
  -2  -2   1   45.78    2.69 
  -2  -2   1   45.29    2.66 
  -2  -2   1   42.41    2.65 
   2  -2  -1   43.40    2.67 
   2  -2  -1   43.22    2.67 
  -2   2   1   48.39    2.66 
  -2   2   1   45.80    2.72 
   2   2  -1   41.28    2.66 
  -2   2   1   43.81    2.74 
   2   2  -1   44.42    2.65 
  -2   2   1   45.59    2.66 
  -2   2   1   46.76    2.68 
   2   2  -1   41.88    2.67 
   0  -2  -1    8.47    0.57 
   0  -2  -1    8.84    0.60 
   0  -2  -1    8.40    0.52 
   0  -2   1    8.00    0.53 
   0  -2   1    8.43    0.52 
   0  -2  -1    7.95    0.52 
   0  -2   1    8.65    0.55 
   0   2   1    8.72    0.54 
   0   2   1    8.51    0.55 
   0   2  -1    7.81    0.69 
   0   2  -1    8.40    0.55 
   0   2  -1    8.50    0.53 
   0   2  -1    8.06    0.54 
   0   2   1    7.82    0.55 
   0   2   1    8.17    0.54 
   0   2  -1    8.58    0.54 
   0   2  -1    8.09    0.56 
   0   2   1    8.25    0.53 
  -2  -2  -1   65.12    3.76 
   2  -2   1   61.50    3.75 
  -2  -2  -1   61.06    3.74 
  -2  -2  -1   67.29    3.79 
   2   2   1   61.00    3.75 
   2   2   1   59.31    3.77 
   2   2   1   59.94    3.77 
  -2   2  -1   64.74    3.81 
  -2   2  -1   61.40    3.81 
  -2   2  -1   67.69    3.77 
  -2   2  -1   62.78    3.76 
  -2   2  -1   65.06    3.78 
   4  -2   1    9.03    0.60 
  -4  -2  -1    8.42    0.55 
  -4  -2  -1    8.47    0.57 
  -4  -2  -1    8.12    0.53 
  -4  -2  -1    8.26    0.61 
   4   2   1    8.06    0.59 
   4   2   1    8.01    0.59 
  -4   2  -1    8.81    0.58 
  -4   2  -1    9.13    0.75 
  -4   2  -1    8.51    0.58 
  -4   2  -1    8.13    0.59 
  -4   2  -1    9.32    0.67 
  -6  -2  -1   51.29    3.03 
  -6  -2  -1   49.55    2.99 
  -6  -2  -1   49.93    3.09 
  -6  -2  -1   51.87    3.00 
  -6  -2  -1   49.56    2.99 
   6  -2   1   50.39    2.97 
  -6   2  -1   49.92    3.04 
   6   2   1   48.78    3.08 
  -6   2  -1   51.10    3.04 
   6   2   1   46.94    2.98 
  -6   2  -1   50.33    3.04 
  -8  -2  -1   16.81    1.07 
  -8  -2  -1   14.63    0.98 
  -8  -2  -1   17.72    1.18 
  -8  -2  -1   16.09    0.98 
  -8  -2  -1   14.62    0.99 
   8  -2   1   17.08    0.98 
   8  -2   1   15.68    1.19 
   8  -2   1   16.86    0.98 
  -8  -2  -1   15.89    0.99 
   8  -2   1   15.61    0.98 
  -8  -2  -1   14.37    0.99 
  -8  -2  -1   14.94    1.01 
  -8  -2  -1   15.16    0.99 
   8   2   1   16.07    1.00 
   8   2   1   16.12    1.18 
  -8   2  -1   17.32    1.09 
  -8   2  -1   16.10    1.08 
   8   2   1   16.03    1.11 
  -8   2  -1   15.11    1.00 
  -8   2  -1   16.88    1.08 
   8   2   1   15.67    0.98 
   8   2   1   15.33    0.98 
 -10  -2  -1    0.13    0.07 
  10  -2   1    0.05    0.06 
 -10  -2  -1    0.07    0.46 
 -10  -2  -1    0.15    0.07 
 -10  -2  -1    0.16    0.07 
  10  -2   1   -0.30    0.64 
  10  -2   1    0.16    0.08 
 -10  -2  -1    0.67    0.41 
 -10  -2  -1   -0.06    0.49 
 -10  -2  -1    0.20    0.10 
 -10  -2  -1    0.12    0.07 
 -10  -2  -1    0.18    0.07 
  10  -2   1    0.20    0.06 
 -10  -2  -1    0.23    0.09 
  10  -2   1    0.22    0.09 
 -10  -2  -1    0.03    0.09 
  10   2   1    0.22    0.06 
  10   2   1   -0.17    0.56 
 -10   2  -1    0.12    0.06 
 -10   2  -1    0.15    0.13 
 -10   2  -1    0.12    0.31 
 -10   2  -1    0.14    0.07 
  10   2   1    0.12    0.06 
 -10   2  -1    0.13    0.11 
  10   2   1   -0.13    0.36 
 -10   2  -1    0.25    0.39 
 -10   2  -1    0.04    0.09 
  10   2   1    0.23    0.10 
 -12  -2  -1   13.53    0.90 
  12  -2   1   13.92    0.85 
 -12  -2  -1   13.66    0.88 
 -12  -2  -1   13.55    0.86 
 -12  -2  -1   13.66    0.89 
 -12  -2  -1   12.93    0.88 
 -12  -2  -1   13.88    0.92 
 -12  -2  -1   12.00    0.86 
 -12  -2  -1   12.20    0.84 
 -12  -2  -1   14.10    0.93 
  12  -2   1   15.22    0.87 
 -12  -2  -1   12.02    1.23 
  12  -2   1   14.14    0.89 
  12   2   1   13.15    0.86 
 -12   2  -1   13.14    0.89 
 -12   2  -1   14.65    0.90 
 -12   2  -1   13.88    0.88 
 -12   2  -1   13.11    0.89 
 -12   2  -1   14.47    0.87 
 -12   2  -1   13.82    0.86 
 -12   2  -1   12.35    0.85 
  12   2   1   12.96    0.86 
 -12   2  -1   10.96    1.35 
 -12   2  -1   13.60    0.86 
 -12   2  -1   12.62    0.93 
  12   2   1   13.19    0.84 
  12   2   1   13.68    1.41 
 -12   2  -1   15.12    0.91 
 -12   2  -1   13.79    0.87 
 -12   2  -1   14.21    0.93 
  12   2   1   13.73    0.89 
 -12   2  -1   11.45    0.86 
 -12   2  -1   14.37    0.87 
  12   2   1   13.03    0.90 
  14  -2   1    1.41    0.14 
  14  -2   1    1.43    0.20 
  14  -2   1    1.31    0.16 
 -14  -2  -1    1.52    0.20 
 -14  -2  -1    1.55    0.19 
 -14  -2  -1    1.47    0.16 
 -14  -2  -1    1.36    0.17 
 -14  -2  -1    1.56    0.20 
  14  -2   1    1.39    0.16 
 -14  -2  -1    1.49    0.22 
 -14  -2  -1    1.23    0.23 
 -14  -2  -1    1.21    0.28 
 -14   2  -1    1.43    0.14 
 -14   2  -1    1.56    0.18 
 -14   2  -1    1.04    0.24 
  14   2   1    1.61    0.17 
 -14   2  -1    1.52    0.23 
  14   2   1    1.51    0.38 
 -14   2  -1    1.59    0.19 
  14   2   1    1.57    0.13 
 -14   2  -1    1.38    0.18 
  14   2   1    1.41    0.19 
 -14   2  -1    1.33    0.21 
 -14   2  -1    1.41    0.16 
 -14   2  -1    1.38    0.16 
 -14   2  -1    1.45    0.14 
 -14   2  -1    1.49    0.26 
 -14   2  -1    1.43    0.15 
 -14   2  -1    1.46    0.16 
 -16  -2  -1    4.74    0.34 
 -16  -2  -1    4.67    0.38 
 -16  -2  -1    4.99    0.35 
  16  -2   1    4.64    0.34 
 -16  -2  -1    4.86    0.35 
  16  -2   1    4.79    0.32 
 -16  -2  -1    4.92    0.37 
  16  -2   1    4.90    0.34 
 -16   2  -1    4.27    0.33 
 -16   2  -1    5.10    0.38 
 -16   2  -1    4.91    0.33 
 -16   2  -1    4.37    0.40 
 -16   2  -1    4.55    0.36 
 -16   2  -1    4.80    0.42 
  16   2   1    5.42    0.32 
 -16   2  -1    5.43    0.38 
 -16   2  -1    4.98    0.35 
 -16   2  -1    4.81    0.35 
 -16   2  -1    4.75    0.35 
 -16   2  -1    4.96    0.34 
  18  -2   1    0.15    0.04 
 -18  -2  -1    0.33    0.08 
 -18   2  -1    0.24    0.07 
 -17  -3   1   36.05    2.28 
  17  -3  -1   40.80    2.28 
 -17  -3   1   40.79    2.30 
 -17  -3   1   39.04    2.31 
  17  -3  -1   37.99    2.34 
 -17  -3   1   39.35    2.33 
 -17  -3   1   40.06    2.32 
 -17   3   1   38.07    2.31 
 -17   3   1   34.99    2.31 
 -17   3   1   39.77    2.30 
 -17   3   1   34.03    2.32 
 -15  -3   1   17.24    1.07 
 -15  -3   1   17.28    1.06 
  15  -3  -1   17.47    1.04 
  15  -3  -1   17.24    1.02 
 -15  -3   1   14.82    1.12 
 -15  -3   1   16.91    1.06 
  15  -3  -1   14.87    1.12 
 -15  -3   1   15.78    1.11 
 -15  -3   1   16.91    1.06 
 -15  -3   1   16.52    1.03 
 -15  -3   1   17.07    1.10 
  15  -3  -1   16.50    1.04 
 -15  -3   1   14.40    1.13 
 -15   3   1   16.60    1.08 
 -15   3   1   17.18    1.04 
 -15   3   1   16.82    1.05 
 -15   3   1   16.63    1.02 
 -15   3   1   16.79    1.08 
 -15   3   1   16.76    1.09 
 -15   3   1   16.96    1.07 
 -15   3   1   16.83    1.05 
 -15   3   1   16.58    1.12 
 -15   3   1   16.80    1.07 
 -15   3   1   16.91    1.05 
 -15   3   1   16.70    1.06 
 -15   3   1   17.16    1.03 
 -13  -3   1    2.55    0.27 
 -13  -3   1    2.61    0.22 
  13  -3  -1    2.38    0.22 
 -13  -3   1    2.70    0.27 
 -13  -3   1    2.51    0.24 
 -13  -3   1    2.45    0.23 
  13  -3  -1    2.45    0.26 
 -13  -3   1    2.42    0.20 
  13  -3  -1    2.53    0.20 
 -13   3   1    2.20    0.30 
 -13   3   1    2.66    0.21 
  13   3  -1    2.27    0.19 
 -13   3   1    2.61    0.24 
 -13   3   1    2.28    0.23 
 -13   3   1    2.77    0.22 
 -13   3   1    2.27    0.19 
 -13   3   1    2.60    0.22 
 -13   3   1    2.88    0.31 
  13   3  -1    2.32    0.23 
 -13   3   1    2.75    0.26 
 -13   3   1    2.66    0.31 
 -13   3   1    2.40    0.20 
 -13   3   1    2.82    0.27 
 -13   3   1    2.50    0.22 
 -13   3   1    2.58    0.25 
 -13   3   1    2.65    0.22 
 -13   3   1    2.44    0.23 
 -13   3   1    2.46    0.24 
 -11  -3   1  226.84   13.42 
 -11  -3   1  220.52   13.42 
 -11  -3   1  221.41   13.44 
 -11  -3   1  223.95   13.41 
 -11  -3   1  218.85   13.54 
 -11  -3   1  218.76   13.39 
 -11  -3   1  237.81   13.41 
  11  -3  -1  226.81   13.41 
  11  -3  -1  252.73   13.42 
 -11  -3   1  218.56   13.42 
 -11  -3   1  223.38   13.40 
  11  -3  -1  239.86   13.39 
 -11  -3   1  219.49   13.42 
  11  -3  -1  229.46   13.41 
 -11   3   1  223.13   13.40 
 -11   3   1  251.92   13.45 
  11   3  -1  249.54   13.43 
 -11   3   1  236.80   13.39 
 -11   3   1  240.32   13.44 
 -11   3   1  209.23   13.40 
  11   3  -1  212.45   13.39 
 -11   3   1  235.47   13.44 
 -11   3   1  226.95   13.52 
 -11   3   1  210.66   13.38 
 -11   3   1  237.21   13.41 
 -11   3   1  238.34   13.41 
  11   3  -1  216.51   13.37 
  11   3  -1  221.55   13.39 
 -11   3   1  223.84   13.39 
 -11   3   1  223.91   13.44 
 -11   3   1  224.57   13.40 
 -11   3   1  241.26   13.47 
 -11   3   1  217.21   13.44 
 -11   3   1  204.48   13.47 
 -11   3   1  220.70   13.41 
  11   3  -1  207.50   13.60 
  -9  -3   1   12.07    0.78 
  -9  -3   1   11.42    0.80 
  -9  -3   1   11.99    0.79 
  -9  -3   1   13.44    0.79 
   9  -3  -1   12.71    1.26 
  -9  -3   1   11.62    0.77 
  -9  -3   1   11.36    1.14 
  -9  -3   1   12.58    0.79 
  -9  -3   1   11.29    0.77 
  -9  -3   1   13.13    0.93 
  -9  -3   1   12.57    0.79 
  -9  -3   1   11.47    0.80 
  -9  -3   1   12.39    0.79 
   9  -3  -1   12.72    0.77 
  -9  -3   1   11.87    0.79 
  -9  -3   1   12.36    0.87 
   9   3  -1   12.84    0.78 
   9   3  -1   11.08    0.77 
   9   3  -1   12.56    1.01 
  -9   3   1   13.45    0.83 
  -9   3   1   13.16    0.81 
   9   3  -1   11.59    0.77 
  -9   3   1   12.12    0.98 
  -9   3   1   11.40    0.77 
  -9   3   1   13.68    0.95 
   9   3  -1   12.77    1.16 
  -9   3   1   13.57    0.93 
   9   3  -1   11.84    0.80 
  -9   3   1   11.31    0.79 
   7  -3  -1   29.22    1.67 
  -7  -3   1   27.12    1.69 
  -7  -3   1   29.62    1.88 
  -7  -3   1   26.45    1.68 
  -7  -3   1   29.76    1.73 
   7  -3  -1   27.44    1.87 
  -7  -3   1   27.68    1.76 
  -7  -3   1   27.68    1.70 
  -7  -3   1   29.27    1.69 
  -7  -3   1   26.76    1.69 
   7   3  -1   28.81    1.82 
  -7   3   1   27.97    1.76 
  -7   3   1   27.21    1.77 
   7   3  -1   24.67    1.69 
   7   3  -1   27.05    1.84 
  -7   3   1   29.35    1.76 
   7   3  -1   26.79    1.68 
  -5  -3   1  118.92    6.82 
  -5  -3   1  119.57    6.93 
  -5  -3   1  116.47    6.86 
  -5  -3   1  117.65    6.85 
   5  -3  -1  112.23    6.89 
  -5  -3   1  112.24    6.80 
  -5  -3   1  114.03    6.83 
  -5  -3   1  109.25    6.81 
  -5   3   1  112.47    6.87 
  -5   3   1  123.13    6.86 
  -5   3   1  113.85    7.00 
  -5   3   1  118.61    6.86 
   5   3  -1  109.03    6.89 
   5   3  -1  111.70    6.89 
  -3  -3   1   82.74    5.16 
  -3  -3   1   84.46    5.15 
  -3  -3   1   87.48    5.19 
   3  -3  -1   87.10    5.18 
  -3  -3   1   92.80    5.28 
  -3  -3   1   86.75    5.17 
   3  -3  -1   88.45    5.20 
  -3   3   1   85.38    5.30 
  -3   3   1   93.45    5.19 
  -3   3   1   84.64    5.30 
   3   3  -1   76.50    5.20 
   3   3  -1   83.08    5.20 
  -3   3   1   87.15    5.21 
   3   3  -1   93.50    5.65 
  -3   3   1   91.41    5.19 
   3   3  -1   85.65    5.17 
   1  -3  -1  125.82    7.58 
  -1  -3   1  127.15    7.59 
  -1  -3   1  127.87    7.63 
   1  -3  -1  134.58    7.61 
   1  -3  -1  131.15    7.58 
   1  -3  -1  122.06    7.58 
  -1  -3   1  120.63    7.56 
  -1  -3   1  119.64    7.59 
   1   3  -1  129.49    7.61 
  -1   3   1  124.72    7.65 
   1   3  -1  127.91    7.61 
  -1   3   1  135.59    7.61 
   1   3  -1  117.27    7.59 
  -1   3   1  142.04    7.81 
  -1   3   1  131.97    7.60 
   1   3  -1  135.14    7.70 
  -1   3   1  125.37    7.62 
  -1  -3  -1    0.54    0.06 
   1  -3   1    0.54    0.12 
   1  -3   1    0.45    0.10 
  -1  -3  -1    0.65    0.11 
   1  -3   1    0.69    0.14 
  -1  -3  -1    0.48    0.10 
  -1  -3  -1    0.44    0.13 
   1  -3   1    0.43    0.17 
   1   3   1    0.60    0.14 
  -1   3  -1    0.43    0.12 
   1   3   1    0.60    0.45 
  -1   3  -1    0.73    0.16 
   1   3   1    0.30    0.10 
  -1   3  -1    0.36    0.10 
  -1   3  -1    0.43    0.10 
   1   3   1    0.39    0.10 
   1   3   1    0.48    0.11 
  -1   3  -1    0.37    0.19 
   3  -3   1  544.02   32.67 
  -3  -3  -1  594.05   32.72 
   3  -3   1  570.84   32.71 
  -3  -3  -1  549.57   32.64 
  -3  -3  -1  552.88   32.66 
  -3   3  -1  571.42   32.68 
  -3   3  -1  542.32   32.70 
   3   3   1  538.84   32.67 
   3   3   1  539.50   32.70 
  -3   3  -1  574.31   32.69 
  -3   3  -1  524.64   32.85 
   3   3   1  544.05   32.70 
  -3   3  -1  520.35   32.79 
   3   3   1  588.22   33.07 
  -5  -3  -1  180.02   10.37 
  -5  -3  -1  184.59   10.48 
  -5  -3  -1  185.68   10.42 
   5  -3   1  178.16   10.42 
  -5  -3  -1  161.07   10.35 
  -5  -3  -1  177.99   10.38 
  -5  -3  -1  175.16   10.35 
   5   3   1  171.71   10.44 
   5   3   1  168.19   10.44 
  -5   3  -1  171.50   10.57 
  -5   3  -1  168.73   10.52 
  -5   3  -1  178.88   10.41 
  -5   3  -1  176.81   10.43 
  -5   3  -1  175.32   10.42 
  -7  -3  -1    9.68    0.64 
  -7  -3  -1    8.70    0.63 
  -7  -3  -1   10.55    0.73 
  -7  -3  -1   10.06    0.63 
   7  -3   1   10.33    0.62 
  -7  -3  -1    9.68    0.62 
   7  -3   1    9.51    0.88 
  -7  -3  -1   10.22    0.87 
  -7  -3  -1   10.32    0.64 
   7   3   1    8.84    0.64 
   7   3   1    9.52    0.76 
  -7   3  -1   10.08    0.72 
   7   3   1    9.47    0.62 
   7   3   1   10.90    0.83 
  -7   3  -1    9.60    0.76 
  -7   3  -1   10.59    0.73 
  -9  -3  -1   83.52    5.04 
  -9  -3  -1   81.63    5.03 
  -9  -3  -1   87.89    5.04 
   9  -3   1   92.66    5.26 
  -9  -3  -1   84.27    5.07 
  -9  -3  -1   80.53    5.02 
  -9  -3  -1   85.22    5.04 
  -9  -3  -1   83.26    5.03 
  -9  -3  -1   91.98    5.04 
  -9  -3  -1   90.96    5.14 
  -9  -3  -1   82.47    5.04 
   9  -3   1   86.36    5.01 
  -9  -3  -1   85.06    5.05 
  -9  -3  -1   86.80    5.27 
   9  -3   1   85.77    5.03 
  -9  -3  -1   79.60    5.02 
   9   3   1   79.36    5.17 
  -9   3  -1   82.28    5.02 
  -9   3  -1   86.92    5.12 
  -9   3  -1   92.43    5.07 
  -9   3  -1   86.47    5.14 
  -9   3  -1   75.52    5.02 
   9   3   1   81.17    5.04 
   9   3   1   87.91    5.25 
  -9   3  -1   92.26    5.09 
  -9   3  -1   71.27    5.07 
  -9   3  -1   88.12    5.14 
   9   3   1   79.86    5.02 
   9   3   1   79.30    5.01 
  11  -3   1    3.58    0.28 
 -11  -3  -1    2.72    0.52 
 -11  -3  -1    2.82    0.33 
 -11  -3  -1    3.16    0.27 
 -11  -3  -1    3.15    0.25 
 -11  -3  -1    3.22    0.27 
 -11  -3  -1    2.82    0.28 
 -11  -3  -1    3.04    0.30 
  11  -3   1    3.31    0.27 
 -11  -3  -1    2.95    0.27 
 -11  -3  -1    3.10    0.28 
 -11  -3  -1    3.10    0.26 
  11  -3   1    3.11    0.28 
 -11   3  -1    3.21    0.25 
  11   3   1    3.13    0.66 
 -11   3  -1    4.03    0.36 
 -11   3  -1    3.15    0.35 
  11   3   1    2.51    0.27 
 -11   3  -1    3.54    0.26 
  11   3   1    3.31    0.28 
 -11   3  -1    3.28    0.26 
 -11   3  -1    3.60    0.30 
 -11   3  -1    3.83    0.27 
  11   3   1    3.06    0.26 
 -11   3  -1    2.98    0.27 
 -11   3  -1    3.35    0.26 
 -11   3  -1    3.22    0.25 
 -11   3  -1    3.60    0.30 
 -11   3  -1    3.25    0.26 
 -11   3  -1    3.08    0.58 
  11   3   1    3.05    0.23 
  13  -3   1   53.35    3.19 
  13  -3   1   53.74    3.15 
 -13  -3  -1   56.46    3.22 
 -13  -3  -1   46.92    3.25 
 -13  -3  -1   48.39    3.15 
  13  -3   1   55.12    3.17 
 -13  -3  -1   52.72    3.18 
  13  -3   1   57.46    3.18 
 -13  -3  -1   54.15    3.20 
 -13  -3  -1   55.10    3.24 
 -13  -3  -1   54.62    3.23 
 -13   3  -1   51.75    3.20 
 -13   3  -1   47.83    3.22 
 -13   3  -1   51.51    3.16 
  13   3   1   54.29    3.19 
 -13   3  -1   52.46    3.21 
 -13   3  -1   56.74    3.27 
 -13   3  -1   54.90    3.17 
 -13   3  -1   50.47    3.15 
 -13   3  -1   57.14    3.21 
 -13   3  -1   45.14    3.25 
  13   3   1   50.73    3.14 
 -13   3  -1   51.87    3.18 
 -13   3  -1   53.50    3.17 
 -13   3  -1   53.28    3.18 
 -13   3  -1   54.38    3.21 
 -13   3  -1   52.81    3.17 
 -13   3  -1   49.92    3.21 
 -15  -3  -1    1.07    0.30 
 -15  -3  -1    1.26    0.17 
  15  -3   1    0.96    0.24 
 -15  -3  -1    1.01    0.14 
  15  -3   1    0.86    0.12 
  15  -3   1    1.04    0.12 
 -15  -3  -1    0.93    0.12 
 -15  -3  -1    1.00    0.15 
 -15  -3  -1    1.16    0.19 
  15  -3   1    1.03    0.10 
 -15  -3  -1    0.97    0.12 
 -15  -3  -1    0.97    0.17 
 -15   3  -1    1.02    0.21 
 -15   3  -1    1.05    0.11 
 -15   3  -1    0.97    0.13 
 -15   3  -1    0.85    0.12 
 -15   3  -1    1.20    0.19 
 -15   3  -1    1.19    0.16 
 -15   3  -1    0.99    0.16 
 -15   3  -1    0.93    0.11 
 -15   3  -1    1.32    0.26 
 -15   3  -1    1.00    0.12 
 -15   3  -1    1.23    0.14 
 -15   3  -1    0.98    0.13 
 -15   3  -1    1.11    0.13 
  17  -3   1   28.14    1.85 
  17  -3   1   32.27    1.81 
 -17  -3  -1   30.10    1.82 
 -17  -3  -1   31.44    1.82 
 -17  -3  -1   31.57    1.86 
 -17  -3  -1   30.54    1.86 
 -17   3  -1   30.51    1.86 
 -17   3  -1   30.98    1.84 
 -17   3  -1   30.43    1.88 
 -17   3  -1   29.02    1.83 
 -17   3  -1   28.77    1.85 
 -16  -4   1    0.33    0.07 
  16  -4  -1    0.28    0.07 
 -16  -4   1    0.19    0.06 
  16  -4  -1    0.23    0.06 
 -16  -4   1    0.24    0.06 
 -16  -4   1    0.20    0.09 
 -16  -4   1    0.22    0.06 
 -16  -4   1    0.30    0.12 
 -16   4   1    0.22    0.11 
 -16   4   1    0.27    0.06 
 -16   4   1    0.34    0.06 
 -16   4   1    0.28    0.05 
  16   4  -1    0.21    0.07 
 -16   4   1    0.26    0.06 
 -16   4   1    0.36    0.20 
 -16   4   1    0.34    0.09 
 -14  -4   1    0.51    0.08 
 -14  -4   1    0.41    0.08 
 -14  -4   1    0.39    0.14 
 -14  -4   1    0.50    0.14 
 -14  -4   1    0.45    0.10 
  14  -4  -1    0.59    0.15 
 -14  -4   1    0.51    0.10 
  14  -4  -1    0.42    0.09 
  14  -4  -1    0.35    0.08 
  14  -4  -1    0.42    0.08 
 -14  -4   1    0.41    0.14 
 -14   4   1    0.43    0.08 
 -14   4   1    0.55    0.10 
 -14   4   1    0.50    0.15 
 -14   4   1    0.37    0.09 
 -14   4   1    0.49    0.10 
 -14   4   1    0.62    0.14 
 -14   4   1    0.41    0.08 
 -14   4   1    0.45    0.12 
 -14   4   1    0.50    0.19 
 -14   4   1    0.38    0.07 
  14   4  -1    0.35    0.09 
 -14   4   1    0.45    0.08 
 -14   4   1    0.35    0.12 
 -14   4   1    0.41    0.08 
 -14   4   1    0.52    0.12 
 -12  -4   1    1.83    0.21 
  12  -4  -1    1.77    0.19 
 -12  -4   1    2.01    0.19 
 -12  -4   1    1.91    0.22 
 -12  -4   1    2.25    0.19 
 -12  -4   1    2.02    0.21 
  12  -4  -1    2.03    0.23 
 -12  -4   1    1.73    0.27 
 -12  -4   1    1.69    0.19 
 -12  -4   1    2.03    0.18 
 -12  -4   1    1.78    0.23 
 -12   4   1    2.06    0.20 
 -12   4   1    1.86    0.18 
 -12   4   1    1.52    0.24 
 -12   4   1    2.19    0.26 
 -12   4   1    2.02    0.21 
 -12   4   1    1.92    0.18 
 -12   4   1    1.85    0.18 
 -12   4   1    1.69    0.30 
 -12   4   1    1.98    0.21 
 -12   4   1    2.31    0.20 
 -12   4   1    2.28    0.27 
 -12   4   1    2.05    0.18 
 -12   4   1    2.06    0.19 
 -12   4   1    2.19    0.22 
 -12   4   1    2.22    0.19 
  12   4  -1    1.83    0.20 
 -12   4   1    1.77    0.18 
 -12   4   1    2.29    0.23 
 -12   4   1    1.63    0.20 
 -10  -4   1    0.65    0.13 
 -10  -4   1    0.24    0.11 
 -10  -4   1    0.32    0.10 
 -10  -4   1    0.31    0.09 
 -10  -4   1    0.08    0.45 
 -10  -4   1    0.46    0.08 
 -10  -4   1    0.18    0.20 
 -10  -4   1    0.54    0.10 
  10  -4  -1    0.39    0.11 
 -10  -4   1    0.17    0.08 
 -10  -4   1    0.90    0.42 
 -10  -4   1    0.62    0.11 
 -10  -4   1    0.46    0.10 
 -10  -4   1    0.37    0.11 
 -10  -4   1    0.40    0.10 
 -10  -4   1    0.41    0.10 
  10  -4  -1    0.37    0.09 
 -10   4   1    0.00    0.44 
 -10   4   1    0.39    0.16 
 -10   4   1    0.28    0.08 
 -10   4   1    0.28    0.09 
 -10   4   1    0.64    0.20 
 -10   4   1    0.45    0.09 
 -10   4   1    0.59    0.11 
 -10   4   1    0.35    0.09 
 -10   4   1    0.55    0.12 
 -10   4   1    0.61    0.14 
 -10   4   1    0.35    0.08 
 -10   4   1    0.45    0.11 
  10   4  -1    0.40    0.09 
 -10   4   1    0.38    0.08 
 -10   4   1    0.42    0.10 
 -10   4   1    0.27    0.10 
 -10   4   1    0.33    0.10 
 -10   4   1    0.36    0.08 
 -10   4   1    0.16    0.12 
 -10   4   1    0.41    0.12 
  10   4  -1    0.45    0.54 
   8  -4  -1    4.49    0.32 
   8  -4  -1    5.21    0.94 
  -8  -4   1    4.11    0.32 
  -8  -4   1    4.66    0.33 
  -8  -4   1    4.92    0.50 
  -8  -4   1    4.21    0.33 
  -8  -4   1    3.73    0.61 
  -8  -4   1    4.68    0.36 
  -8  -4   1    4.36    0.33 
  -8  -4   1    5.05    0.34 
  -8  -4   1    4.23    0.32 
  -8  -4   1    5.09    0.71 
   8  -4  -1    4.43    0.31 
  -8   4   1    4.76    0.57 
  -8   4   1    5.22    0.64 
  -8   4   1    4.07    0.41 
  -8   4   1    4.42    0.33 
   8   4  -1    4.24    0.72 
  -8   4   1    4.26    0.51 
  -8   4   1    3.75    0.32 
  -8   4   1    4.63    0.35 
   8   4  -1    4.45    0.58 
  -8   4   1    4.05    0.37 
  -6  -4   1    0.31    0.08 
  -6  -4   1    0.32    0.09 
  -6  -4   1    0.24    0.18 
  -6  -4   1    0.76    0.35 
  -6  -4   1    0.37    0.08 
  -6  -4   1    0.21    0.06 
   6  -4  -1    0.32    0.45 
  -6  -4   1    0.19    0.19 
   6  -4  -1   -0.22    0.38 
  -6  -4   1    0.36    0.08 
  -6   4   1    0.92    0.71 
  -6   4   1    0.37    0.35 
  -6   4   1    0.69    0.19 
  -6   4   1    0.36    0.20 
  -6   4   1    0.43    0.19 
  -6   4   1    0.38    0.23 
   6   4  -1    1.13    1.02 
   6   4  -1    0.54    0.34 
   6   4  -1    0.26    0.22 
  -4  -4   1    5.24    0.44 
  -4  -4   1    5.43    0.36 
  -4  -4   1    4.74    0.54 
  -4  -4   1    5.49    0.37 
   4  -4  -1    5.21    0.41 
   4  -4  -1    4.97    0.57 
  -4  -4   1    5.43    0.37 
   4  -4  -1    4.87    0.41 
  -4  -4   1    5.53    0.43 
   4  -4  -1    5.81    0.50 
  -4  -4   1    4.87    0.42 
  -4   4   1    5.79    0.64 
   4   4  -1    5.33    0.55 
   4   4  -1    4.85    1.06 
  -4   4   1    5.29    0.45 
   4   4  -1    5.15    0.49 
   4   4  -1    4.72    0.45 
  -4   4   1    5.23    0.48 
  -4   4   1    4.64    0.75 
  -4   4   1    5.41    0.43 
   2  -4  -1    6.82    0.51 
  -2  -4   1    6.19    0.43 
  -2  -4   1    6.08    0.49 
   2  -4  -1    6.18    0.46 
   2  -4  -1    7.11    0.47 
  -2  -4   1    6.60    0.57 
  -2  -4   1    6.58    0.48 
   2  -4  -1    7.21    0.53 
  -2   4   1    7.41    0.52 
   2   4  -1    6.57    0.52 
  -2   4   1    6.28    0.52 
  -2   4   1    6.89    0.49 
  -2   4   1    6.82    0.61 
   2   4  -1    6.11    1.06 
   2   4  -1    6.02    0.53 
   0  -4  -1    8.05    0.59 
   0  -4  -1    9.60    0.66 
   0  -4  -1    8.76    0.54 
   0  -4   1    8.23    0.54 
   0  -4   1    8.64    0.60 
   0  -4   1    8.68    0.66 
   0  -4   1    8.14    0.59 
   0  -4  -1    9.18    0.60 
   0   4   1    8.49    0.63 
   0   4  -1    8.60    0.67 
   0   4  -1   10.03    0.90 
   0   4   1    8.28    0.67 
   0   4  -1    9.32    0.64 
   0   4   1    9.04    0.98 
   0   4   1    8.98    0.63 
   0   4  -1    8.87    0.61 
   0   4  -1    8.81    0.65 
   0   4   1    9.45    0.61 
   2  -4   1   13.82    0.95 
  -2  -4  -1   13.51    0.89 
  -2  -4  -1   14.65    0.92 
  -2  -4  -1   14.25    0.97 
   2  -4   1   13.88    0.90 
  -2  -4  -1   13.50    0.86 
   2  -4   1   14.33    1.09 
   2  -4   1   13.73    0.94 
  -2  -4  -1   15.22    0.90 
  -2   4  -1   13.42    0.92 
  -2   4  -1   13.30    1.04 
  -2   4  -1   14.07    0.93 
   2   4   1   13.86    0.97 
  -2   4  -1   13.65    0.96 
  -2   4  -1   13.56    1.03 
   2   4   1   14.41    0.94 
  -4  -4  -1    4.00    0.48 
  -4  -4  -1    3.68    0.35 
   4  -4   1    3.96    0.47 
  -4  -4  -1    3.25    0.31 
  -4  -4  -1    3.14    0.31 
   4  -4   1    3.34    0.36 
   4  -4   1    4.45    0.50 
  -4  -4  -1    3.26    0.26 
  -4  -4  -1    3.43    0.26 
  -4  -4  -1    3.30    0.25 
   4   4   1    3.51    0.39 
  -4   4  -1    3.50    0.34 
  -4   4  -1    3.67    0.35 
  -4   4  -1    4.15    0.70 
   4   4   1    4.12    0.47 
   4   4   1    1.71    0.91 
  -4   4  -1    3.50    0.52 
  -4   4  -1    3.75    0.39 
  -6  -4  -1   10.30    0.91 
   6  -4   1    9.19    0.94 
  -6  -4  -1    9.85    0.65 
   6  -4   1    9.53    0.73 
   6  -4   1   10.03    0.80 
  -6  -4  -1   10.80    0.71 
  -6  -4  -1    9.97    0.63 
  -6  -4  -1    9.66    0.64 
   6  -4   1    9.54    0.92 
  -6  -4  -1    9.96    0.64 
  -6  -4  -1    9.76    0.74 
  -6  -4  -1   10.09    0.65 
  -6   4  -1    9.45    0.79 
   6   4   1    9.36    0.79 
  -6   4  -1    9.26    0.73 
   6   4   1    9.69    1.65 
  -6   4  -1   11.20    0.96 
   6   4   1    9.85    0.87 
  -6   4  -1    9.92    0.75 
  -8  -4  -1    4.07    0.33 
   8  -4   1    3.91    0.28 
   8  -4   1    4.22    1.03 
  -8  -4  -1    4.03    0.31 
  -8  -4  -1    3.94    0.68 
  -8  -4  -1    4.05    0.29 
  -8  -4  -1    4.17    0.31 
  -8  -4  -1    4.23    0.44 
  -8  -4  -1    3.74    0.29 
   8  -4   1    4.07    0.29 
  -8  -4  -1    3.49    0.30 
   8  -4   1    4.18    0.85 
  -8  -4  -1    3.93    0.30 
   8   4   1    4.70    0.59 
  -8   4  -1    3.66    0.34 
  -8   4  -1    4.40    0.54 
  -8   4  -1    4.02    0.39 
  -8   4  -1    3.78    0.32 
  -8   4  -1    4.19    0.50 
  -8   4  -1    3.93    0.32 
  -8   4  -1    3.75    0.52 
   8   4   1    3.66    0.67 
 -10  -4  -1    1.20    0.16 
  10  -4   1    0.48    0.63 
 -10  -4  -1    1.05    0.12 
 -10  -4  -1    1.19    0.16 
 -10  -4  -1    1.16    0.16 
 -10  -4  -1    1.19    0.43 
  10  -4   1    1.06    0.15 
  10  -4   1    0.92    0.23 
  10  -4   1    0.94    0.14 
 -10  -4  -1    0.93    0.22 
 -10  -4  -1    1.16    0.14 
 -10  -4  -1    1.19    0.17 
 -10  -4  -1    1.06    0.16 
 -10  -4  -1    1.04    0.16 
 -10  -4  -1    0.58    0.42 
 -10  -4  -1    0.91    0.17 
 -10  -4  -1    1.41    0.26 
 -10  -4  -1    0.98    0.14 
 -10   4  -1    1.18    0.14 
 -10   4  -1    1.08    0.16 
 -10   4  -1    1.35    0.14 
 -10   4  -1    1.13    0.15 
  10   4   1    0.60    0.56 
 -10   4  -1    1.23    0.14 
 -10   4  -1    1.04    0.13 
 -10   4  -1    1.03    0.13 
 -10   4  -1    1.24    0.19 
 -10   4  -1    1.14    0.15 
 -10   4  -1    0.87    0.18 
 -10   4  -1    1.35    0.17 
 -10   4  -1    1.31    0.17 
 -10   4  -1    1.18    0.16 
 -10   4  -1    1.06    0.16 
 -10   4  -1    1.12    0.19 
 -10   4  -1    1.10    0.22 
 -10   4  -1    1.33    0.20 
 -10   4  -1    1.37    0.15 
 -10   4  -1    1.35    0.24 
  10   4   1    1.52    2.15 
 -10   4  -1    0.48    0.45 
  10   4   1    1.28    0.16 
 -10   4  -1    1.09    0.14 
 -12  -4  -1    3.66    0.32 
 -12  -4  -1    3.81    0.31 
 -12  -4  -1    4.28    0.41 
  12  -4   1    4.08    0.33 
  12  -4   1    4.16    0.30 
 -12  -4  -1    3.80    0.29 
 -12  -4  -1    3.94    0.35 
 -12  -4  -1    3.95    0.33 
  12  -4   1    3.98    0.31 
 -12  -4  -1    3.98    0.31 
 -12  -4  -1    4.00    0.34 
 -12  -4  -1    3.93    0.32 
 -12   4  -1    4.14    0.33 
 -12   4  -1    4.17    0.34 
 -12   4  -1    3.80    0.30 
 -12   4  -1    4.11    0.36 
 -12   4  -1    3.95    0.29 
 -12   4  -1    3.95    0.30 
 -12   4  -1    3.82    0.29 
 -12   4  -1    3.70    0.41 
  12   4   1    3.89    0.32 
 -12   4  -1    3.92    0.33 
 -12   4  -1    4.25    0.33 
 -12   4  -1    3.58    0.32 
 -12   4  -1    3.73    0.30 
 -12   4  -1    3.91    0.30 
 -12   4  -1    3.65    0.38 
 -12   4  -1    3.57    0.33 
 -12   4  -1    3.87    0.31 
  14  -4   1    2.04    0.16 
 -14  -4  -1    2.14    0.26 
 -14  -4  -1    1.82    0.16 
 -14  -4  -1    1.79    0.19 
  14  -4   1    1.98    0.24 
  14  -4   1    1.90    0.18 
 -14  -4  -1    1.98    0.20 
  14  -4   1    1.71    0.17 
 -14  -4  -1    2.06    0.23 
 -14  -4  -1    1.81    0.16 
 -14  -4  -1    1.71    0.25 
 -14   4  -1    1.90    0.19 
 -14   4  -1    1.80    0.16 
 -14   4  -1    1.86    0.17 
 -14   4  -1    1.90    0.18 
 -14   4  -1    1.68    0.28 
 -14   4  -1    1.64    0.19 
 -14   4  -1    1.84    0.23 
 -14   4  -1    1.54    0.17 
 -14   4  -1    1.65    0.15 
 -14   4  -1    2.00    0.18 
  14   4   1    1.75    0.18 
 -14   4  -1    1.77    0.16 
 -14   4  -1    1.79    0.23 
 -14   4  -1    1.54    0.21 
 -14   4  -1    1.75    0.23 
 -16  -4  -1    4.74    0.33 
 -16  -4  -1    3.91    0.37 
  16  -4   1    4.21    0.29 
 -16  -4  -1    4.39    0.32 
  16  -4   1    4.35    0.29 
 -16  -4  -1    4.29    0.31 
 -16  -4  -1    3.87    0.28 
 -16   4  -1    4.22    0.32 
  16   4   1    3.64    0.30 
 -16   4  -1    4.14    0.29 
 -16   4  -1    4.08    0.30 
 -16   4  -1    4.19    0.30 
 -16   4  -1    4.62    0.31 
 -16   4  -1    4.02    0.34 
 -16   4  -1    4.13    0.28 
 -16   4  -1    4.72    0.30 
 -15  -5   1   55.63    3.10 
 -15  -5   1   53.88    3.09 
 -15  -5   1   49.35    3.10 
 -15  -5   1   49.19    3.12 
 -15  -5   1   51.71    3.09 
  15  -5  -1   49.71    3.09 
  15  -5  -1   50.59    3.06 
 -15   5   1   57.46    3.10 
 -15   5   1   54.08    3.10 
 -15   5   1   45.16    3.12 
 -15   5   1   52.68    3.08 
 -15   5   1   49.02    3.07 
  15   5  -1   48.74    3.09 
 -15   5   1   49.73    3.10 
 -15   5   1   55.59    3.10 
 -15   5   1   52.44    3.07 
 -13  -5   1   24.42    1.53 
 -13  -5   1   25.12    1.54 
  13  -5  -1   24.05    1.51 
 -13  -5   1   23.34    1.51 
 -13  -5   1   24.54    1.50 
 -13  -5   1   25.78    1.54 
 -13  -5   1   24.93    1.59 
 -13  -5   1   25.20    1.52 
  13  -5  -1   24.21    1.50 
  13  -5  -1   25.23    1.50 
 -13  -5   1   24.22    1.50 
 -13  -5   1   25.51    1.55 
 -13   5   1   25.20    1.49 
  13   5  -1   25.56    1.52 
 -13   5   1   23.60    1.53 
 -13   5   1   24.76    1.52 
 -13   5   1   25.75    1.51 
 -13   5   1   24.50    1.55 
 -13   5   1   24.67    1.51 
 -13   5   1   25.55    1.58 
 -13   5   1   24.22    1.51 
 -13   5   1   23.67    1.49 
 -13   5   1   24.01    1.50 
 -13   5   1   25.97    1.53 
 -13   5   1   24.46    1.55 
  13   5  -1   25.52    1.52 
 -13   5   1   22.24    1.58 
 -13   5   1   24.05    1.50 
 -13   5   1   23.71    1.49 
 -11  -5   1   41.58    2.59 
 -11  -5   1   40.98    2.56 
 -11  -5   1   42.37    2.54 
 -11  -5   1   44.66    2.56 
 -11  -5   1   41.73    2.61 
 -11  -5   1   42.11    2.59 
  11  -5  -1   44.23    2.56 
 -11  -5   1   43.04    2.57 
  11  -5  -1   46.54    2.55 
 -11  -5   1   42.05    2.58 
 -11  -5   1   42.14    2.58 
 -11  -5   1   42.32    2.58 
 -11  -5   1   43.21    2.56 
 -11   5   1   39.50    2.65 
 -11   5   1   43.22    2.59 
 -11   5   1   41.95    2.56 
  11   5  -1   40.91    2.63 
 -11   5   1   41.77    2.55 
 -11   5   1   42.83    2.57 
 -11   5   1   40.94    2.57 
 -11   5   1   40.68    2.57 
 -11   5   1   45.28    2.56 
 -11   5   1   43.86    2.67 
 -11   5   1   43.96    2.57 
 -11   5   1   45.32    2.60 
 -11   5   1   38.24    2.56 
 -11   5   1   42.21    2.56 
 -11   5   1   41.98    2.54 
 -11   5   1   42.56    2.62 
 -11   5   1   42.84    2.55 
 -11   5   1   40.32    2.56 
 -11   5   1   39.52    2.58 
  11   5  -1   44.83    2.59 
 -11   5   1   41.89    2.62 
  -9  -5   1    5.16    0.39 
  -9  -5   1    4.67    0.35 
  -9  -5   1    4.70    0.39 
  -9  -5   1    6.16    0.75 
   9  -5  -1    4.96    0.36 
   9  -5  -1    5.25    0.37 
  -9  -5   1    4.69    0.36 
  -9  -5   1    4.25    0.67 
  -9  -5   1    4.99    0.37 
  -9  -5   1    4.64    0.37 
  -9  -5   1    4.48    0.42 
  -9  -5   1    5.07    0.39 
   9  -5  -1    5.65    0.96 
  -9  -5   1    4.50    0.38 
  -9  -5   1    4.84    0.38 
  -9  -5   1    5.30    0.38 
  -9   5   1    4.82    0.37 
  -9   5   1    4.65    0.46 
  -9   5   1    5.16    0.36 
  -9   5   1    4.55    0.41 
   9   5  -1    5.32    0.39 
   9   5  -1    5.02    0.40 
  -9   5   1    6.06    0.43 
  -9   5   1    5.17    0.37 
  -9   5   1    4.09    0.80 
  -9   5   1    5.62    0.53 
  -9   5   1    5.34    0.38 
  -9   5   1    5.84    0.45 
  -9   5   1    5.70    0.38 
  -9   5   1    5.66    0.38 
  -9   5   1    4.85    0.38 
  -9   5   1    4.92    0.39 
  -9   5   1    5.30    0.37 
   9   5  -1    4.73    0.81 
  -9   5   1    5.00    0.75 
  -9   5   1    4.84    0.38 
  -9   5   1    5.53    0.38 
   9   5  -1    2.34    3.39 
  -9   5   1    5.60    0.38 
  -9   5   1    5.43    0.36 
  -9   5   1    5.06    0.48 
  -9   5   1    4.69    0.58 
  -9   5   1    4.99    0.39 
  -9   5   1    5.32    0.40 
  -9   5   1    4.70    0.37 
  -7  -5   1  167.99   10.06 
  -7  -5   1  161.62   10.04 
  -7  -5   1  176.93   10.06 
  -7  -5   1  169.57   10.06 
  -7  -5   1  171.85   10.06 
  -7  -5   1  169.64   10.07 
  -7  -5   1  173.02   10.08 
  -7  -5   1  172.60   10.12 
   7  -5  -1  158.29   10.21 
  -7  -5   1  166.94   10.05 
  -7  -5   1  171.29   10.17 
  -7   5   1  175.97   10.17 
  -7   5   1  165.47   10.06 
   7   5  -1  164.44   10.25 
  -7   5   1  167.62   10.10 
  -7   5   1  168.39   10.21 
  -7   5   1  148.09   10.05 
  -7   5   1  171.86   10.06 
   7   5  -1  179.82   10.07 
  -7   5   1  166.54   10.07 
  -7   5   1  165.48   10.14 
  -7   5   1  192.61   10.11 
  -7   5   1  175.52   10.22 
   7   5  -1  169.20   10.32 
  -7   5   1  167.42   10.06 
  -7   5   1  165.56   10.12 
  -7   5   1  167.98   10.15 
  -7   5   1  171.94   10.06 
  -7   5   1  178.92   10.12 
   5  -5  -1   27.51    1.61 
   5  -5  -1   25.11    1.70 
   5  -5  -1   24.63    1.83 
  -5  -5   1   25.77    1.61 
  -5  -5   1   24.93    1.64 
  -5  -5   1   25.98    1.54 
  -5  -5   1   24.95    1.80 
   5  -5  -1   26.00    1.59 
   5  -5  -1   25.01    1.72 
  -5  -5   1   24.21    1.54 
  -5  -5   1   25.93    1.56 
  -5  -5   1   24.86    1.55 
  -5   5   1   27.94    1.66 
  -5   5   1   23.75    1.54 
  -5   5   1   25.99    1.90 
  -5   5   1   25.18    1.69 
  -5   5   1   20.68    2.25 
   5   5  -1   25.65    1.73 
  -5   5   1   22.85    1.54 
  -5   5   1   25.30    1.64 
  -3  -5   1   21.78    1.38 
  -3  -5   1   20.96    1.28 
  -3  -5   1   21.67    1.28 
   3  -5  -1   20.79    1.33 
  -3  -5   1   20.67    1.29 
  -3  -5   1   22.50    1.30 
   3  -5  -1   19.68    1.41 
  -3  -5   1   20.49    1.35 
   3  -5  -1   19.29    1.49 
  -3  -5   1   19.82    1.47 
   3  -5  -1   19.90    1.58 
   3  -5  -1   21.32    1.33 
  -3   5   1   22.61    1.37 
  -3   5   1   20.43    1.42 
  -3   5   1   19.58    1.30 
  -3   5   1   21.34    1.61 
   3   5  -1   19.91    2.22 
  -3   5   1   20.73    1.65 
  -3   5   1   23.86    1.41 
   3   5  -1   21.19    1.46 
   3   5  -1   21.07    1.40 
  -1  -5   1  269.13   17.31 
   1  -5  -1  290.66   17.23 
  -1  -5   1  276.42   17.19 
  -1  -5   1  294.69   17.19 
   1  -5  -1  286.17   17.29 
  -1  -5   1  293.74   17.24 
   1  -5  -1  298.86   17.24 
  -1  -5   1  299.13   17.26 
  -1  -5   1  282.71   17.18 
  -1   5   1  308.44   17.29 
   1   5  -1  303.35   17.30 
   1   5  -1  293.88   17.56 
  -1   5   1  309.21   17.53 
   1   5  -1  285.82   17.34 
  -1   5   1  279.64   17.36 
  -1   5   1  286.86   17.26 
  -1   5   1  294.87   17.31 
  -1  -5  -1    0.11    0.05 
   1  -5   1    0.25    0.17 
  -1  -5  -1    0.55    0.30 
  -1  -5  -1    0.07    0.06 
  -1  -5  -1    0.55    0.17 
  -1  -5  -1    0.24    0.07 
   1  -5   1   -0.02    0.27 
   1  -5   1    0.13    0.18 
   1  -5   1    0.10    0.06 
  -1  -5  -1    0.07    0.06 
  -1  -5  -1    0.23    0.18 
   1   5   1    0.79    0.64 
  -1   5  -1    0.29    0.15 
  -1   5  -1    0.79    0.33 
   1   5   1    0.18    0.19 
   1   5   1    0.14    0.22 
  -1   5  -1    0.26    0.35 
  -1   5  -1   -0.11    0.16 
  -1   5  -1    0.25    0.19 
  -3  -5  -1  142.81    8.66 
  -3  -5  -1  150.44    8.74 
   3  -5   1  136.91    8.76 
  -3  -5  -1  144.64    8.72 
   3  -5   1  155.03    8.71 
  -3  -5  -1  151.87    8.68 
  -3  -5  -1  142.98    9.09 
   3  -5   1  131.59    8.76 
  -3  -5  -1  159.58    8.67 
  -3  -5  -1  155.73    8.68 
   3  -5   1  142.28    8.80 
   3  -5   1  154.04    8.72 
  -3   5  -1  151.22    8.92 
  -3   5  -1  142.25    8.98 
  -3   5  -1  152.60    8.81 
   3   5   1  147.51    8.76 
  -3   5  -1  149.97    8.77 
   3   5   1  129.82    8.69 
  -3   5  -1  147.72    8.75 
   3   5   1  138.84    8.81 
   5  -5   1   44.12    2.91 
   5  -5   1   50.26    2.97 
  -5  -5  -1   45.25    2.81 
  -5  -5  -1   47.13    2.76 
  -5  -5  -1   46.53    2.75 
   5  -5   1   49.59    2.79 
  -5  -5  -1   43.83    2.97 
  -5  -5  -1   46.47    2.75 
  -5  -5  -1   45.44    2.75 
  -5  -5  -1   45.95    2.84 
  -5  -5  -1   47.97    2.74 
   5  -5   1   46.24    2.80 
  -5   5  -1   44.12    2.83 
  -5   5  -1   42.51    2.77 
   5   5   1   46.74    2.93 
  -5   5  -1   43.83    3.04 
  -5   5  -1   41.48    2.74 
  -5   5  -1   47.74    2.91 
  -5   5  -1   45.97    2.85 
  -5   5  -1   39.61    3.33 
  -7  -5  -1   55.24    3.13 
  -7  -5  -1   52.97    3.14 
   7  -5   1   49.20    3.31 
  -7  -5  -1   50.92    3.12 
  -7  -5  -1   49.63    3.12 
  -7  -5  -1   51.81    3.11 
  -7  -5  -1   54.29    3.21 
  -7  -5  -1   55.39    3.15 
  -7  -5  -1   54.44    3.13 
  -7  -5  -1   54.49    3.26 
  -7  -5  -1   54.10    3.13 
  -7   5  -1   52.51    3.13 
   7   5   1   54.71    3.14 
  -7   5  -1   54.25    3.12 
  -7   5  -1   45.47    3.35 
  -7   5  -1   54.09    3.26 
  -7   5  -1   48.81    3.19 
  -7   5  -1   56.10    3.17 
   7   5   1   52.35    3.34 
  -7   5  -1   45.25    3.11 
  -7   5  -1   50.05    3.12 
  -7   5  -1   49.25    3.12 
   7   5   1   43.08    4.70 
  -7   5  -1   52.06    3.16 
  -7   5  -1   55.00    3.32 
  -7   5  -1   51.41    3.14 
  -7   5  -1   50.97    3.18 
  -7   5  -1   52.26    3.24 
  -7   5  -1   53.50    3.13 
   9  -5   1   78.34    4.55 
   9  -5   1   68.54    4.86 
   9  -5   1   82.52    4.56 
  -9  -5  -1   69.95    4.72 
  -9  -5  -1   71.78    4.57 
  -9  -5  -1   77.05    4.55 
  -9  -5  -1   74.39    4.59 
  -9  -5  -1   80.49    4.58 
  -9  -5  -1   80.06    4.58 
  -9  -5  -1   76.61    4.60 
  -9  -5  -1   72.24    4.58 
  -9  -5  -1   75.96    4.59 
  -9  -5  -1   74.85    4.57 
  -9   5  -1   78.28    4.56 
  -9   5  -1   84.44    4.58 
   9   5   1   81.81    4.65 
  -9   5  -1   76.50    4.58 
   9   5   1   70.28    4.93 
   9   5   1   84.68    4.60 
  -9   5  -1   73.98    4.64 
  -9   5  -1   82.23    4.58 
  -9   5  -1   74.78    4.65 
  -9   5  -1   82.69    4.61 
  -9   5  -1   77.30    4.57 
  -9   5  -1   83.16    4.58 
  -9   5  -1   70.54    4.64 
  -9   5  -1   77.56    4.61 
  -9   5  -1   78.61    4.58 
  -9   5  -1   72.01    4.56 
  -9   5  -1   76.53    4.56 
  -9   5  -1   69.77    4.57 
  -9   5  -1   76.84    4.60 
  -9   5  -1   75.43    4.75 
  -9   5  -1   74.12    4.58 
  -9   5  -1   64.31    4.89 
  -9   5  -1   79.03    4.78 
  -9   5  -1   75.02    4.57 
  -9   5  -1   74.64    4.80 
  -9   5  -1   85.60    4.59 
  -9   5  -1   75.27    4.60 
  -9   5  -1   72.13    4.60 
  -9   5  -1   75.43    4.58 
 -11  -5  -1    0.35    0.07 
 -11  -5  -1    0.11    0.10 
 -11  -5  -1    0.16    0.08 
 -11  -5  -1    0.12    0.08 
 -11  -5  -1    0.22    0.10 
  11  -5   1    0.29    0.12 
 -11  -5  -1    0.28    0.10 
 -11  -5  -1    0.21    0.08 
 -11  -5  -1    0.28    0.09 
 -11  -5  -1    0.21    0.08 
  11  -5   1    0.24    0.10 
  11  -5   1    0.27    0.08 
 -11  -5  -1    0.34    0.12 
 -11  -5  -1    0.28    0.09 
 -11   5  -1    0.32    0.09 
 -11   5  -1    0.36    0.12 
 -11   5  -1    0.28    0.08 
 -11   5  -1    0.09    0.15 
 -11   5  -1    0.20    0.06 
 -11   5  -1    0.20    0.08 
 -11   5  -1    0.29    0.08 
 -11   5  -1    0.30    0.11 
 -11   5  -1    0.24    0.13 
 -11   5  -1    0.24    0.07 
 -11   5  -1    0.26    0.08 
 -11   5  -1    0.21    0.06 
 -11   5  -1    0.30    0.08 
 -11   5  -1    0.30    0.07 
  11   5   1    0.33    0.09 
 -11   5  -1    0.22    0.09 
  11   5   1    0.22    0.09 
 -11   5  -1    0.16    0.06 
 -11   5  -1    0.17    0.12 
 -13  -5  -1   41.41    2.73 
 -13  -5  -1   45.34    2.69 
 -13  -5  -1   47.05    2.71 
 -13  -5  -1   43.96    2.68 
 -13  -5  -1   43.01    2.64 
  13  -5   1   45.23    2.65 
  13  -5   1   44.09    2.65 
 -13  -5  -1   41.35    2.65 
 -13  -5  -1   47.12    2.70 
  13  -5   1   42.80    2.66 
 -13  -5  -1   42.60    2.65 
 -13  -5  -1   45.17    2.68 
 -13   5  -1   45.15    2.65 
 -13   5  -1   42.90    2.66 
 -13   5  -1   43.81    2.69 
 -13   5  -1   44.97    2.65 
 -13   5  -1   41.06    2.72 
 -13   5  -1   45.92    2.68 
 -13   5  -1   44.65    2.64 
 -13   5  -1   44.91    2.69 
 -13   5  -1   44.28    2.65 
 -13   5  -1   44.76    2.65 
 -13   5  -1   43.57    2.68 
 -13   5  -1   42.47    2.71 
 -13   5  -1   42.50    2.64 
  13   5   1   46.37    2.67 
 -15  -5  -1   27.78    1.63 
 -15  -5  -1   27.81    1.73 
  15  -5   1   26.99    1.63 
  15  -5   1   26.24    1.59 
 -15  -5  -1   29.28    1.64 
 -15  -5  -1   28.39    1.63 
 -15  -5  -1   25.38    1.60 
 -15  -5  -1   24.32    1.60 
 -15   5  -1   26.54    1.63 
 -15   5  -1   27.67    1.63 
 -15   5  -1   23.85    1.65 
 -15   5  -1   26.51    1.64 
 -15   5  -1   24.39    1.59 
  15   5   1   26.08    1.62 
 -15   5  -1   26.53    1.60 
 -15   5  -1   27.70    1.62 
  15   5   1   27.29    1.66 
 -15   5  -1   26.84    1.62 
 -14  -6   1    0.57    0.09 
 -14  -6   1    0.55    0.10 
 -14  -6   1    0.39    0.09 
 -14  -6   1    0.52    0.12 
 -14  -6   1    0.39    0.12 
 -14  -6   1    0.45    0.08 
 -14  -6   1    0.62    0.08 
 -14   6   1    0.51    0.07 
 -14   6   1    0.29    0.13 
 -14   6   1    0.50    0.08 
 -14   6   1    0.65    0.08 
 -14   6   1    0.71    0.11 
 -14   6   1    0.79    0.12 
 -14   6   1    0.64    0.12 
  14   6  -1    0.47    0.13 
 -14   6   1    0.55    0.08 
 -14   6   1    0.51    0.14 
  14   6  -1    0.56    0.09 
 -12  -6   1    2.24    0.21 
 -12  -6   1    2.20    0.21 
 -12  -6   1    2.20    0.23 
 -12  -6   1    2.27    0.19 
  12  -6  -1    1.96    0.20 
 -12  -6   1    2.47    0.23 
 -12  -6   1    2.49    0.19 
 -12  -6   1    2.14    0.21 
 -12  -6   1    2.25    0.26 
 -12  -6   1    2.35    0.21 
 -12  -6   1    2.27    0.22 
 -12   6   1    2.27    0.24 
 -12   6   1    2.04    0.28 
 -12   6   1    2.26    0.19 
 -12   6   1    2.49    0.19 
 -12   6   1    2.31    0.21 
 -12   6   1    2.47    0.19 
 -12   6   1    2.34    0.19 
 -12   6   1    2.84    0.25 
  12   6  -1    2.33    0.20 
 -12   6   1    2.22    0.23 
 -12   6   1    2.10    0.18 
 -12   6   1    2.56    0.22 
 -12   6   1    2.39    0.21 
  12   6  -1    2.34    0.20 
 -12   6   1    2.21    0.18 
 -10  -6   1    0.36    0.12 
 -10  -6   1    0.35    0.21 
 -10  -6   1    0.28    0.10 
 -10  -6   1    0.30    0.07 
 -10  -6   1    0.37    0.09 
 -10  -6   1    0.29    0.08 
 -10  -6   1    0.24    0.09 
 -10  -6   1    0.18    0.10 
 -10  -6   1    0.27    0.09 
 -10  -6   1    0.35    0.09 
 -10  -6   1    0.19    0.10 
 -10  -6   1    0.26    0.08 
  10   6  -1    0.28    0.08 
 -10   6   1    0.22    0.07 
 -10   6   1    0.21    0.11 
 -10   6   1    0.23    0.07 
 -10   6   1    0.20    0.07 
 -10   6   1    0.25    0.07 
  10   6  -1    0.37    0.09 
 -10   6   1    0.36    0.12 
 -10   6   1    0.25    0.08 
  10   6  -1    0.26    0.10 
 -10   6   1    0.23    0.07 
 -10   6   1    0.25    0.07 
 -10   6   1    0.29    0.11 
 -10   6   1    0.27    0.06 
 -10   6   1    0.50    0.19 
 -10   6   1    0.26    0.07 
 -10   6   1    0.35    0.10 
 -10   6   1    0.27    0.08 
 -10   6   1    0.29    0.07 
 -10   6   1    0.31    0.11 
 -10   6   1    0.30    0.13 
 -10   6   1    0.39    0.09 
   8   6  -1    0.34    4.06 
  -6  -6   1    5.02    0.38 
  -6  -6   1    6.25    0.69 
  -6  -6   1    5.09    0.40 
  -6  -6   1    5.32    0.38 
  -6  -6   1    5.15    0.58 
  -6  -6   1    5.38    0.36 
  -6  -6   1    4.72    0.38 
  -6  -6   1    5.31    0.41 
  -6  -6   1    5.30    0.38 
  -6  -6   1    5.38    0.38 
  -6   6   1    5.43    0.48 
   6   6  -1    4.93    0.39 
  -6   6   1    5.66    0.38 
   6   6  -1    5.25    0.39 
  -6   6   1    5.29    0.37 
  -6   6   1    5.45    0.70 
  -6   6   1    5.54    0.38 
  -6   6   1    5.56    0.39 
   6   6  -1    4.90    0.74 
  -6   6   1    4.73    0.37 
  -6   6   1    5.58    0.38 
  -6   6   1    5.18    0.43 
  -6   6   1    5.57    0.40 
  -6   6   1    4.75    0.39 
   6   6  -1    5.18    0.39 
  -6   6   1    5.72    0.37 
  -6   6   1    4.16    0.50 
  -6   6   1    5.43    0.43 
  -6   6   1    4.87    0.36 
  -6   6   1    5.43    0.46 
  -6   6   1    4.99    0.42 
  -6   6   1    4.77    0.97 
  -6   6   1    2.75    1.61 
  -6   6   1    5.47    0.44 
  -6   6   1    5.93    0.42 
  -6   6   1    4.80    0.41 
  -6   6   1    4.80    0.39 
  -6   6   1    4.73    0.38 
  -6   6   1    4.06    0.63 
  -6   6   1    5.20    0.64 
  -6   6   1    5.28    0.48 
   6   6  -1    5.43    0.50 
  -6   6   1    4.60    0.46 
  -6   6   1    5.49    0.38 
   6   6  -1    5.46    0.38 
   6   6  -1    5.11    2.51 
  -6   6   1    5.20    0.37 
  -6   6   1    5.03    0.58 
  -4  -6   1    3.72    0.27 
  -4  -6   1    4.12    0.44 
   4  -6  -1    3.85    0.49 
  -4  -6   1    3.51    0.27 
  -4  -6   1    1.48    0.70 
  -4  -6   1    3.73    0.29 
  -4  -6   1    3.66    0.48 
  -4  -6   1    3.50    0.28 
  -4  -6   1    3.72    0.27 
  -4   6   1    3.55    0.44 
   4   6  -1    3.39    0.29 
  -4   6   1    3.28    0.30 
   4   6  -1    3.26    0.57 
  -4   6   1    3.05    0.45 
  -4   6   1    3.66    0.38 
   4   6  -1    3.40    1.47 
  -4   6   1    2.44    0.72 
  -4   6   1    3.93    0.54 
  -4   6   1    2.80    0.27 
  -4   6   1    3.76    0.31 
   4   6  -1    3.13    0.34 
  -4   6   1    3.88    0.57 
  -4   6   1    2.50    1.20 
   4   6  -1    3.17    0.29 
   4   6  -1    3.53    0.39 
  -2  -6   1    0.82    0.11 
  -2  -6   1    0.46    0.29 
  -2  -6   1    1.08    0.29 
   2  -6  -1   -1.04    0.81 
   2  -6  -1    0.91    0.30 
  -2  -6   1    0.86    0.12 
   2  -6  -1    0.60    0.32 
   2  -6  -1    1.49    1.01 
  -2  -6   1    0.24    0.53 
  -2  -6   1    0.95    0.14 
  -2   6   1    1.42    0.35 
   2   6  -1    0.70    0.42 
   2   6  -1    0.85    0.13 
  -2   6   1    1.24    0.62 
  -2   6   1    0.77    0.13 
   2   6  -1    0.98    0.15 
  -2   6   1    1.02    0.56 
   2   6  -1    1.23    0.80 
   2   6  -1    0.63    0.35 
  -2   6   1    0.69    0.31 
  -2   6   1    1.14    0.27 
  -2   6   1    0.72    0.12 
   0  -6   1    4.42    0.49 
   0  -6   1    4.44    0.47 
   0  -6  -1    3.43    0.27 
   0  -6   1    3.61    0.27 
   0  -6   1    3.66    0.26 
   0  -6   1    3.58    0.61 
   0  -6  -1    3.87    0.27 
   0  -6   1    3.75    0.27 
   0  -6  -1    3.96    0.62 
   0  -6  -1    3.56    0.26 
   0  -6  -1    3.72    0.28 
   0  -6  -1    4.52    0.49 
   0  -6  -1    3.15    0.39 
   0   6   1    4.37    0.64 
   0   6   1    3.28    0.29 
   0   6   1    3.26    0.27 
   0   6  -1    3.46    0.59 
   0   6  -1    3.53    0.29 
   0   6  -1    3.28    0.28 
   0   6  -1    3.62    0.73 
   0   6   1    3.78    0.48 
   0   6  -1    3.71    0.49 
   0   6   1    3.81    0.84 
  -2  -6  -1    0.79    0.11 
  -2  -6  -1    0.12    0.26 
  -2  -6  -1    0.72    0.11 
  -2  -6  -1    0.93    0.13 
   2  -6   1    0.46    0.31 
   2  -6   1    0.70    0.56 
  -2  -6  -1    0.16    0.51 
   2  -6   1    0.41    0.31 
  -2  -6  -1    0.74    0.30 
   2   6   1    0.36    0.33 
  -2   6  -1    0.60    0.25 
  -2   6  -1   -0.26    0.54 
  -2   6  -1    0.92    0.33 
  -2   6  -1    0.90    0.30 
  -2   6  -1    0.61    0.18 
  -2   6  -1    0.68    0.12 
  -2   6  -1    0.94    0.68 
   2   6   1    3.04    1.00 
   2   6   1    0.83    0.39 
  -4  -6  -1    0.23    0.28 
  -4  -6  -1    0.15    0.34 
  -4  -6  -1    0.21    0.09 
  -4  -6  -1    0.31    0.07 
  -4  -6  -1    0.22    0.08 
   4  -6   1   -0.13    0.42 
  -4  -6  -1   -0.11    0.63 
  -4  -6  -1    0.30    0.08 
  -4  -6  -1    0.28    0.07 
   4  -6   1    1.01    0.43 
  -4   6  -1    0.73    0.27 
  -4   6  -1    0.22    0.09 
  -4   6  -1    0.23    0.18 
  -4   6  -1    0.35    0.11 
   4   6   1   -0.18    1.55 
   4   6   1    0.21    0.09 
  -4   6  -1    0.37    0.34 
   4   6   1    0.38    0.09 
   4   6   1    0.28    0.14 
   4   6   1    0.43    0.41 
  -4   6  -1   -0.27    0.61 
  -4   6  -1    0.11    0.14 
  -4   6  -1    0.22    0.10 
  -4   6  -1    1.51    1.24 
  -4   6  -1    0.23    0.10 
  -6  -6  -1    1.17    0.15 
  -6  -6  -1    1.12    0.16 
  -6  -6  -1    1.44    0.17 
  -6  -6  -1    1.37    0.15 
  -6  -6  -1    1.08    0.43 
  -6  -6  -1    1.34    0.18 
  -6  -6  -1    1.14    0.15 
  -6  -6  -1    1.24    0.13 
  -6  -6  -1    1.42    0.17 
  -6  -6  -1    1.31    0.37 
  -6   6  -1    1.29    0.15 
  -6   6  -1    1.03    0.16 
   6   6   1    0.45    0.50 
   6   6   1    1.18    0.17 
  -6   6  -1    1.39    0.18 
  -6   6  -1    1.01    0.22 
  -6   6  -1    1.14    0.18 
  -6   6  -1    1.02    0.17 
  -6   6  -1    1.23    0.15 
  -6   6  -1    1.34    0.45 
  -6   6  -1    1.52    0.23 
  -6   6  -1    1.34    0.14 
  -6   6  -1    1.20    0.15 
  -6   6  -1    1.31    0.17 
  -6   6  -1    1.20    0.14 
   6   6   1    1.14    0.24 
  -6   6  -1    1.07    0.15 
  -6   6  -1    1.24    0.14 
   6   6   1    1.15    0.15 
   6   6   1    1.06    0.21 
   6   6   1    1.63    2.43 
   6   6   1    1.19    0.14 
  -6   6  -1    1.36    0.15 
  -6   6  -1    1.35    0.15 
  -6   6  -1    0.51    0.27 
  -6   6  -1    1.58    0.47 
  -6   6  -1    0.93    0.37 
   6   6   1    1.38    0.15 
  -6   6  -1    0.87    1.47 
  -6   6  -1    1.35    0.22 
  -6   6  -1    1.27    0.37 
  -6   6  -1    1.27    0.22 
  -6   6  -1    1.31    0.15 
  -6   6  -1    0.92    0.16 
  -8  -6  -1    7.08    0.49 
  -8  -6  -1    7.20    0.55 
  -8  -6  -1    6.86    0.51 
  -8  -6  -1    6.75    0.50 
  -8  -6  -1    7.17    0.51 
  -8  -6  -1    7.37    0.48 
  -8  -6  -1    7.48    0.50 
  -8  -6  -1    7.25    0.49 
  -8  -6  -1    7.84    0.50 
  -8   6  -1    7.73    0.73 
  -8   6  -1    7.99    0.50 
  -8   6  -1    7.20    0.63 
  -8   6  -1    6.34    0.51 
  -8   6  -1    7.55    0.49 
  -8   6  -1    7.73    0.51 
   8   6   1    6.95    0.50 
  -8   6  -1    7.59    0.54 
  -8   6  -1    7.77    0.49 
  -8   6  -1    6.54    0.48 
   8   6   1    7.48    0.50 
  -8   6  -1    7.18    0.48 
  -8   6  -1    6.66    0.50 
  -8   6  -1    6.94    0.49 
  -8   6  -1    7.59    0.52 
  -8   6  -1    7.16    0.56 
  -8   6  -1    5.98    0.50 
  -8   6  -1    7.37    0.49 
   8   6   1    6.60    0.50 
  -8   6  -1    7.24    0.49 
  -8   6  -1    7.70    0.50 
  -8   6  -1    7.32    0.49 
  -8   6  -1    6.16    0.53 
  -8   6  -1    6.29    0.50 
  -8   6  -1    7.91    0.53 
   8   6   1    6.83    0.53 
 -10  -6  -1    0.43    0.09 
 -10  -6  -1    0.21    0.08 
 -10  -6  -1    0.32    0.11 
 -10  -6  -1    0.17    0.21 
 -10  -6  -1    0.31    0.11 
 -10  -6  -1    0.36    0.12 
 -10  -6  -1    0.21    0.09 
 -10  -6  -1    0.31    0.06 
 -10  -6  -1    0.42    0.11 
 -10  -6  -1    0.32    0.10 
 -10  -6  -1    0.44    0.09 
 -10  -6  -1    0.24    0.11 
 -10   6  -1    0.56    0.14 
 -10   6  -1    0.49    0.18 
 -10   6  -1    0.24    0.12 
 -10   6  -1    0.40    0.08 
 -10   6  -1    0.38    0.09 
 -10   6  -1    0.23    0.08 
  10   6   1    0.46    0.09 
 -10   6  -1    0.38    0.08 
 -10   6  -1    0.37    0.08 
 -10   6  -1    0.42    0.09 
 -10   6  -1    0.40    0.10 
 -10   6  -1    0.38    0.12 
 -10   6  -1    0.30    0.11 
 -10   6  -1    0.35    0.08 
  10   6   1    0.38    0.09 
 -10   6  -1    0.37    0.09 
 -10   6  -1    0.44    0.16 
 -10   6  -1    0.30    0.08 
 -10   6  -1    0.38    0.09 
 -10   6  -1    0.39    0.08 
 -10   6  -1    0.32    0.07 
  12  -6   1    0.10    0.09 
 -12  -6  -1    0.30    0.09 
 -12  -6  -1    0.48    0.11 
 -12  -6  -1    0.49    0.08 
 -12  -6  -1    0.38    0.15 
 -12  -6  -1    0.33    0.11 
 -12  -6  -1    0.41    0.10 
 -12  -6  -1    0.41    0.10 
 -12  -6  -1    0.26    0.08 
 -12  -6  -1    0.37    0.07 
 -12  -6  -1    0.38    0.11 
 -12   6  -1    0.40    0.10 
 -12   6  -1    0.49    0.12 
 -12   6  -1    0.32    0.08 
  12   6   1    0.49    0.15 
 -12   6  -1    0.38    0.07 
 -12   6  -1    0.35    0.07 
 -12   6  -1    0.35    0.07 
 -12   6  -1    0.42    0.09 
  12   6   1    0.39    0.08 
 -12   6  -1    0.29    0.07 
 -12   6  -1    0.40    0.11 
 -12   6  -1    0.33    0.07 
  12   6   1    0.42    0.09 
 -12   6  -1    0.52    0.13 
 -12   6  -1    0.51    0.08 
 -12   6  -1    0.28    0.14 
 -12   6  -1    0.46    0.08 
 -14  -6  -1    5.45    0.37 
 -14  -6  -1    5.13    0.37 
 -14  -6  -1    5.05    0.48 
 -14  -6  -1    4.67    0.41 
 -14  -6  -1    5.46    0.35 
 -14  -6  -1    5.49    0.38 
 -14   6  -1    5.14    0.33 
 -14   6  -1    4.86    0.36 
 -14   6  -1    5.16    0.34 
 -14   6  -1    5.49    0.38 
 -14   6  -1    5.11    0.39 
 -14   6  -1    5.31    0.38 
 -14   6  -1    5.86    0.38 
 -14   6  -1    5.26    0.44 
  14   6   1    4.98    0.36 
  14   6   1    5.29    0.41 
 -14   6  -1    5.19    0.34 
 -13  -7   1    6.35    0.42 
 -13  -7   1    6.78    0.44 
 -13  -7   1    6.94    0.45 
 -13  -7   1    6.17    0.42 
 -13  -7   1    6.86    0.41 
  13   7  -1    6.10    0.48 
 -13   7   1    6.75    0.48 
 -13   7   1    5.86    0.45 
 -13   7   1    6.31    0.41 
  13   7  -1    6.47    0.42 
 -13   7   1    5.96    0.40 
 -13   7   1    6.30    0.42 
 -13   7   1    5.95    0.42 
 -13   7   1    5.83    0.42 
 -11  -7   1   42.30    2.51 
 -11  -7   1   41.23    2.50 
 -11  -7   1   41.18    2.51 
 -11  -7   1   41.00    2.53 
 -11  -7   1   41.05    2.50 
 -11  -7   1   40.99    2.49 
 -11  -7   1   44.04    2.48 
 -11  -7   1   42.77    2.54 
 -11  -7   1   41.84    2.52 
 -11   7   1   38.58    2.48 
 -11   7   1   42.46    2.49 
 -11   7   1   36.71    2.50 
 -11   7   1   40.57    2.48 
 -11   7   1   38.59    2.55 
 -11   7   1   43.99    2.53 
 -11   7   1   43.95    2.49 
  11   7  -1   42.13    2.49 
  11   7  -1   42.72    2.50 
  11   7  -1   41.70    2.61 
 -11   7   1   40.90    2.48 
 -11   7   1   42.32    2.50 
 -11   7   1   39.16    2.49 
 -11   7   1   41.78    2.52 
 -11   7   1   41.47    2.49 
  -9  -7   1    0.28    0.17 
  -9  -7   1    0.19    0.06 
  -9  -7   1    0.19    0.09 
  -9  -7   1    0.20    0.07 
  -9  -7   1    0.07    0.10 
  -9  -7   1    0.24    0.09 
  -9  -7   1    0.15    0.08 
  -9  -7   1    0.10    0.09 
  -9  -7   1    0.22    0.10 
  -9  -7   1    0.12    0.07 
  -9  -7   1    0.25    0.09 
  -9  -7   1    0.21    0.09 
   9   7  -1    0.12    0.06 
  -9   7   1    0.26    0.22 
  -9   7   1    0.16    0.05 
  -9   7   1    0.10    0.06 
  -9   7   1    0.24    0.18 
  -9   7   1    0.16    0.06 
  -9   7   1   -0.04    0.10 
  -9   7   1    0.22    0.08 
  -9   7   1    0.19    0.07 
  -9   7   1    0.18    0.07 
  -9   7   1    0.29    0.12 
  -9   7   1    0.16    0.07 
  -9   7   1    0.09    0.09 
  -9   7   1    0.15    0.06 
   9   7  -1    0.26    0.12 
  -9   7   1    0.15    0.06 
  -9   7   1    0.13    0.11 
  -9   7   1    0.21    0.07 
   9   7  -1    0.22    0.13 
   9   7  -1    0.34    0.65 
  -9   7   1    0.27    0.07 
   9   7  -1    0.20    0.07 
  -9   7   1    0.29    0.11 
  -7  -7   1  105.98    6.39 
  -7  -7   1  109.02    6.36 
  -7  -7   1  107.66    6.38 
  -7  -7   1  108.37    6.37 
  -7  -7   1  107.60    6.36 
  -7  -7   1  107.82    6.36 
  -7  -7   1  107.27    6.34 
  -7  -7   1  110.13    6.36 
   7   7  -1   99.43    6.50 
  -7   7   1  106.35    6.41 
  -7   7   1  106.65    6.36 
  -7   7   1  113.27    6.35 
   7   7  -1  100.58    6.36 
  -7   7   1   89.95    6.42 
  -7   7   1  100.18    6.35 
  -7   7   1  108.92    6.39 
   7   7  -1  108.98    6.38 
  -7   7   1  107.94    6.37 
   7   7  -1  109.88    6.37 
  -7   7   1  106.51    6.40 
  -7   7   1  107.05    6.35 
  -7   7   1  104.26    6.35 
  -7   7   1  113.10    6.36 
  -7   7   1  106.29    6.35 
  -7   7   1  103.92    6.37 
  -7   7   1  107.93    6.38 
  -7   7   1  100.53    6.36 
  -7   7   1  111.88    6.40 
  -7   7   1  103.07    6.37 
  -7   7   1  103.86    6.34 
  -7   7   1  100.59    6.43 
  -7   7   1   99.99    6.37 
  -7   7   1  113.84    6.36 
  -7   7   1  110.57    6.35 
   7   7  -1  111.11    6.36 
  -7   7   1  109.13    6.41 
  -7   7   1  110.74    6.35 
  -7   7   1  113.54    6.49 
   7   7  -1  113.18    6.42 
   7   7  -1  105.72    6.37 
  -5  -7   1   95.64    5.70 
  -5  -7   1  104.57    5.98 
  -5  -7   1   98.28    5.68 
  -5  -7   1   94.74    5.68 
  -5  -7   1   98.56    5.69 
  -5  -7   1   98.77    5.68 
  -5  -7   1   89.57    5.86 
  -5  -7   1   93.58    5.69 
  -5  -7   1   95.64    5.67 
  -5   7   1   92.72    5.73 
  -5   7   1   95.32    5.69 
   5   7  -1   98.25    5.70 
  -5   7   1  101.11    5.68 
  -5   7   1   84.38    6.22 
   5   7  -1  100.04    5.70 
   5   7  -1   97.48    5.71 
   5   7  -1   97.34    5.67 
  -5   7   1  100.60    6.03 
  -5   7   1  101.64    5.68 
   5   7  -1   96.94    5.69 
  -5   7   1   92.38    5.74 
  -5   7   1   81.88    5.94 
  -5   7   1   90.73    5.69 
  -5   7   1   94.81    5.70 
  -5   7   1   94.89    5.71 
   5   7  -1   89.62    5.83 
  -5   7   1   99.38    5.70 
  -5   7   1   97.21    5.78 
   5   7  -1   96.22    5.75 
  -5   7   1   91.34    5.69 
   5   7  -1   92.66    6.11 
  -5   7   1   95.35    5.68 
  -5   7   1   95.90    5.73 
  -5   7   1  101.22    5.68 
   5   7  -1   93.54    5.70 
  -5   7   1  103.44    5.73 
  -5   7   1   91.77    5.78 
  -5   7   1   97.32    5.67 
  -5   7   1   87.21    5.67 
  -5   7   1   99.71    5.69 
  -5   7   1  100.14    5.68 
  -5   7   1   90.50    5.79 
  -5   7   1   93.17    5.69 
  -5   7   1   92.90    5.67 
  -5   7   1   94.09    5.68 
  -5   7   1   92.48    5.69 
  -3  -7   1    8.82    0.62 
   3  -7  -1    8.19    0.88 
  -3  -7   1   10.30    0.88 
  -3  -7   1    9.18    0.58 
  -3  -7   1    9.24    0.59 
  -3  -7   1    8.15    0.90 
  -3  -7   1    9.48    0.61 
  -3  -7   1    8.83    0.59 
  -3   7   1    9.25    0.67 
   3   7  -1    8.23    1.06 
   3   7  -1    8.33    0.56 
   3   7  -1    8.81    0.71 
  -3   7   1    9.19    0.59 
  -3   7   1    9.05    0.59 
   3   7  -1    8.24    1.67 
   3   7  -1    8.14    0.73 
  -3   7   1    7.88    0.58 
  -3   7   1    7.19    1.21 
  -3   7   1    7.62    0.69 
  -3   7   1    8.24    0.61 
  -3   7   1    9.64    0.62 
   3   7  -1    9.88    0.62 
  -3   7   1   10.31    1.02 
   3   7  -1    9.21    0.60 
  -3   7   1    9.29    0.61 
   3   7  -1    9.61    0.60 
  -3   7   1    8.61    0.59 
   3   7  -1    8.34    0.60 
   3   7  -1    9.04    0.61 
  -3   7   1    8.55    0.58 
  -3   7   1    9.65    0.63 
  -3   7   1    7.91    0.59 
   3   7  -1    9.16    0.65 
  -3   7   1    8.87    0.59 
  -3   7   1    3.97    1.65 
  -3   7   1    9.53    0.60 
   3   7  -1    8.70    0.59 
  -3   7   1    9.61    0.59 
  -3   7   1    6.60    1.24 
  -3   7   1    7.62    0.79 
  -3   7   1    9.02    0.58 
  -3   7   1    9.08    0.64 
   3   7  -1    8.86    0.62 
  -3   7   1    8.53    0.60 
  -3   7   1    8.09    0.61 
   1  -7  -1  157.78    8.68 
   1  -7  -1  146.32    8.77 
  -1  -7   1  153.84    8.68 
  -1  -7   1  155.72    8.69 
   1  -7  -1  153.24    8.69 
   1  -7  -1  155.44    8.67 
  -1  -7   1  141.55    8.81 
  -1  -7   1  156.29    8.68 
   1  -7  -1  142.47    8.79 
  -1  -7   1  158.63    8.70 
  -1  -7   1  152.97    8.70 
  -1  -7   1  143.31    8.78 
  -1   7   1  156.26    8.70 
   1   7  -1  151.85    8.77 
  -1   7   1  148.90    8.69 
  -1   7   1  144.27    9.15 
   1   7  -1  132.26    8.71 
   1   7  -1  132.77    8.73 
  -1   7   1  136.10    8.69 
  -1   7   1  162.21    8.74 
   1   7  -1  134.62    8.70 
  -1   7   1  154.13    8.71 
  -1   7   1  157.61    8.78 
   1   7  -1  153.93    8.72 
  -1   7   1  134.44    8.72 
  -1   7   1  133.04    8.69 
  -1   7   1  143.74    8.71 
  -1   7   1  146.58    8.69 
   1   7  -1  135.81    9.04 
   1   7  -1  143.70    8.71 
  -1   7   1  148.37    8.74 
   1   7  -1  144.56    8.70 
  -1   7   1  140.88    8.74 
   1   7  -1  139.30    8.86 
   1   7  -1  157.55    8.70 
   1   7  -1  156.84    8.73 
  -1   7   1  138.56    8.87 
  -1   7   1  153.31    8.71 
   1   7  -1  139.01    8.72 
  -1   7   1  124.22    9.07 
   1   7  -1  145.82    9.15 
   1   7  -1  161.32    8.74 
   1   7  -1  161.42    8.71 
  -1   7   1  135.43    8.74 
  -1   7   1  160.13    8.71 
  -1   7   1  121.39    8.81 
  -1   7   1  131.55    8.88 
  -1   7   1  160.35    8.72 
  -1   7   1  141.84    8.69 
  -1   7   1  139.83    8.71 
  -1   7   1  142.58    8.68 
  -1  -7  -1    8.68    0.58 
  -1  -7  -1    8.88    0.57 
  -1  -7  -1    8.69    0.59 
   1  -7   1    7.39    0.95 
  -1  -7  -1    6.94    0.88 
   1  -7   1    7.31    0.88 
   1  -7   1    8.44    0.56 
  -1  -7  -1    8.53    0.57 
  -1  -7  -1    9.87    0.84 
  -1  -7  -1    9.34    0.59 
   1  -7   1    9.45    0.58 
   1  -7   1    8.40    0.59 
  -1   7  -1    9.37    0.61 
   1   7   1   10.08    0.60 
  -1   7  -1    7.37    0.71 
   1   7   1    8.50    0.58 
   1   7   1    9.09    0.60 
   1   7   1    7.45    0.58 
  -1   7  -1    8.33    0.58 
   1   7   1    7.36    0.98 
   1   7   1    8.56    0.60 
  -1   7  -1    8.99    1.57 
  -1   7  -1    7.76    0.97 
  -1   7  -1    8.51    0.60 
  -1   7  -1    8.60    1.32 
   1   7   1    7.25    1.02 
  -1   7  -1    8.83    0.67 
   1   7   1    8.81    0.60 
  -1   7  -1    9.53    0.63 
  -1   7  -1    8.89    0.59 
  -1   7  -1    9.51    0.61 
   1   7   1    8.23    0.73 
  -1   7  -1    9.71    0.60 
  -1   7  -1    8.42    0.61 
  -1   7  -1    9.42    0.59 
  -1   7  -1    9.02    0.66 
  -1   7  -1    8.58    0.58 
   1   7   1    7.60    1.35 
  -1   7  -1    8.07    0.61 
   1   7   1    8.00    0.61 
   1   7   1    9.38    0.59 
  -1   7  -1    8.24    0.66 
   1   7   1    9.48    0.61 
   1   7   1    9.58    0.66 
   1   7   1    7.65    0.71 
   1   7   1    8.94    0.59 
  -1   7  -1    7.84    0.57 
   1   7   1   10.31    0.63 
  -1   7  -1    8.86    0.58 
  -1   7  -1    9.15    0.61 
  -3  -7  -1   15.11    1.31 
   3  -7   1   17.49    1.40 
  -3  -7  -1   17.97    1.08 
  -3  -7  -1   17.46    1.06 
  -3  -7  -1   15.77    1.26 
  -3  -7  -1   17.15    1.05 
  -3  -7  -1   17.98    1.06 
   3   7   1   17.45    1.09 
   3   7   1   15.68    1.54 
   3   7   1   15.98    1.10 
  -3   7  -1   17.45    1.41 
  -3   7  -1   16.96    1.15 
  -3   7  -1   15.96    1.06 
   3   7   1   16.90    1.08 
   3   7   1   18.67    1.08 
   3   7   1   17.51    1.18 
  -3   7  -1   18.46    1.11 
   3   7   1   17.01    1.20 
  -3   7  -1   16.11    1.16 
  -3   7  -1   14.58    1.05 
  -3   7  -1   17.33    1.06 
   3   7   1   16.06    1.04 
  -3   7  -1   16.38    1.06 
   3   7   1   13.73    2.51 
  -3   7  -1   16.28    1.06 
  -3   7  -1   15.90    1.13 
  -3   7  -1   18.14    1.09 
  -3   7  -1   18.21    1.07 
   3   7   1   15.98    1.06 
   3   7   1   18.12    1.07 
   3   7   1   18.68    1.10 
  -3   7  -1   12.56    2.14 
  -3   7  -1   16.46    1.10 
  -3   7  -1   16.62    2.10 
  -3   7  -1   16.98    1.06 
  -3   7  -1   15.87    1.09 
   3   7   1   17.38    1.08 
  -3   7  -1   16.17    1.08 
  -3   7  -1   16.50    1.06 
   3   7   1   17.76    1.13 
  -3   7  -1   17.53    1.09 
  -3   7  -1   16.45    1.22 
  -3   7  -1   14.27    1.27 
  -3   7  -1   17.32    1.05 
  -3   7  -1   16.32    1.07 
  -5  -7  -1   12.62    0.77 
  -5  -7  -1   15.70    1.38 
  -5  -7  -1   11.25    1.13 
  -5  -7  -1   12.31    0.77 
  -5  -7  -1   11.89    0.76 
  -5  -7  -1   12.23    0.75 
  -5  -7  -1   12.62    0.78 
  -5  -7  -1   12.20    0.79 
   5   7   1   12.05    1.54 
   5   7   1   12.60    0.78 
  -5   7  -1   12.38    0.79 
  -5   7  -1   10.58    2.66 
  -5   7  -1   11.41    0.78 
  -5   7  -1   12.06    0.82 
  -5   7  -1   12.55    0.83 
   5   7   1   12.09    0.79 
   5   7   1   11.99    0.83 
  -5   7  -1   11.29    0.77 
  -5   7  -1    9.88    0.75 
   5   7   1   12.21    0.79 
  -5   7  -1   10.99    0.83 
  -5   7  -1   12.33    0.77 
  -5   7  -1    9.99    1.02 
  -5   7  -1   12.21    0.77 
  -5   7  -1   12.03    0.86 
   5   7   1   12.30    0.78 
   5   7   1   11.89    0.76 
  -5   7  -1   11.46    0.83 
   5   7   1   11.58    0.89 
  -5   7  -1   12.45    0.76 
   5   7   1   12.39    0.79 
  -5   7  -1   12.46    0.81 
  -5   7  -1   12.76    0.78 
  -5   7  -1   12.05    0.76 
  -5   7  -1   10.87    0.84 
  -5   7  -1   12.37    0.77 
  -5   7  -1   11.24    0.78 
  -5   7  -1   13.00    1.48 
   5   7   1    9.43    2.87 
  -5   7  -1   10.63    1.14 
  -5   7  -1   10.87    0.76 
  -5   7  -1   10.76    0.77 
  -5   7  -1   11.84    0.77 
  -5   7  -1   10.38    1.19 
  -5   7  -1   12.47    0.86 
  -5   7  -1   11.38    0.77 
  -7  -7  -1   36.41    2.16 
  -7  -7  -1   33.98    2.15 
  -7  -7  -1   35.73    2.14 
  -7  -7  -1   36.33    2.15 
  -7  -7  -1   36.24    2.15 
  -7  -7  -1   35.84    2.12 
  -7  -7  -1   35.63    2.15 
  -7  -7  -1   35.34    2.17 
  -7   7  -1   37.55    2.14 
  -7   7  -1   34.74    2.14 
  -7   7  -1   32.23    2.13 
  -7   7  -1   35.53    2.13 
  -7   7  -1   33.84    2.13 
  -7   7  -1   38.17    2.15 
  -7   7  -1   36.16    2.14 
   7   7   1   35.65    2.15 
   7   7   1   36.23    2.20 
  -7   7  -1   36.03    2.13 
   7   7   1   34.88    2.27 
  -7   7  -1   35.27    2.13 
  -7   7  -1   33.72    2.16 
  -7   7  -1   35.29    2.21 
   7   7   1   35.91    2.16 
   7   7   1   36.94    2.14 
  -7   7  -1   35.68    2.17 
  -7   7  -1   34.82    2.13 
  -7   7  -1   38.27    2.29 
   7   7   1   33.03    2.14 
  -7   7  -1   31.64    2.14 
  -7   7  -1   32.18    2.17 
  -7   7  -1   31.60    2.25 
  -7   7  -1   34.45    2.38 
  -7   7  -1   35.49    2.16 
  -7   7  -1   32.42    2.15 
   7   7   1   34.99    2.15 
  -7   7  -1   35.21    2.13 
  -7   7  -1   36.16    2.15 
  -7   7  -1   36.00    2.16 
  -7   7  -1   34.60    2.20 
  -7   7  -1   37.37    2.22 
  -7   7  -1   35.63    2.17 
  -9  -7  -1   52.86    3.26 
  -9  -7  -1   54.73    3.25 
  -9  -7  -1   51.95    3.26 
  -9  -7  -1   51.20    3.28 
  -9  -7  -1   52.86    3.25 
  -9  -7  -1   54.97    3.23 
  -9  -7  -1   52.77    3.27 
  -9  -7  -1   56.61    3.26 
  -9  -7  -1   53.28    3.28 
  -9  -7  -1   53.54    3.25 
  -9  -7  -1   54.27    3.27 
  -9   7  -1   55.60    3.25 
  -9   7  -1   48.03    3.25 
   9   7   1   57.43    3.26 
  -9   7  -1   53.78    3.23 
  -9   7  -1   55.06    3.26 
  -9   7  -1   52.45    3.26 
  -9   7  -1   55.82    3.31 
  -9   7  -1   55.51    3.28 
  -9   7  -1   57.10    3.44 
  -9   7  -1   50.36    3.23 
   9   7   1   57.59    3.29 
  -9   7  -1   55.38    3.24 
  -9   7  -1   50.93    3.40 
  -9   7  -1   53.38    3.30 
   9   7   1   53.84    3.36 
  -9   7  -1   54.44    3.25 
  -9   7  -1   50.85    3.27 
  -9   7  -1   57.76    3.24 
   9   7   1   58.11    3.26 
  -9   7  -1   54.37    3.24 
  -9   7  -1   54.48    3.28 
  -9   7  -1   55.50    3.24 
  -9   7  -1   51.25    3.28 
 -11  -7  -1    0.32    0.09 
 -11  -7  -1    0.21    0.09 
 -11  -7  -1    0.27    0.11 
 -11  -7  -1    0.19    0.10 
 -11  -7  -1    0.25    0.10 
 -11  -7  -1    0.24    0.10 
 -11  -7  -1    0.23    0.05 
 -11  -7  -1    0.32    0.07 
 -11  -7  -1    0.21    0.08 
 -11   7  -1    0.28    0.06 
 -11   7  -1    0.25    0.06 
 -11   7  -1    0.37    0.11 
 -11   7  -1    0.17    0.06 
 -11   7  -1    0.35    0.12 
 -11   7  -1    0.11    0.10 
  11   7   1    0.29    0.09 
 -11   7  -1    0.27    0.06 
  11   7   1    0.19    0.11 
  11   7   1    0.00    0.55 
 -11   7  -1    0.24    0.07 
 -11   7  -1    0.36    0.06 
 -11   7  -1    0.25    0.06 
 -11   7  -1    0.28    0.07 
 -11   7  -1    0.34    0.11 
 -11   7  -1    0.32    0.07 
  11   7   1    0.27    0.07 
 -13  -7  -1   59.57    3.57 
 -13  -7  -1   59.67    3.54 
 -13  -7  -1   59.46    3.53 
 -13  -7  -1   60.17    3.52 
 -13  -7  -1   60.99    3.59 
 -13   7  -1   58.48    3.54 
 -13   7  -1   59.23    3.53 
 -13   7  -1   57.46    3.53 
 -13   7  -1   55.04    3.51 
 -13   7  -1   54.95    3.52 
 -13   7  -1   60.09    3.51 
  13   7   1   60.21    3.53 
  13   7   1   66.61    3.59 
  13   7   1   57.17    3.58 
 -13   7  -1   59.34    3.55 
 -12  -8   1    2.90    0.27 
 -12   8   1    3.15    0.26 
 -12   8   1    4.06    0.28 
  12   8  -1    3.81    0.34 
  12   8  -1    3.66    0.24 
 -12   8   1    3.76    0.25 
  12   8  -1    3.40    0.33 
 -12   8   1    3.14    0.23 
 -12   8   1    3.16    0.30 
 -10  -8   1    5.93    0.41 
 -10  -8   1    5.49    0.40 
 -10  -8   1    5.91    0.40 
 -10  -8   1    6.32    0.42 
 -10  -8   1    5.61    0.40 
 -10  -8   1    6.04    0.41 
 -10  -8   1    5.09    0.45 
 -10  -8   1    6.04    0.39 
 -10  -8   1    6.62    0.52 
 -10  -8   1    6.66    0.49 
 -10  -8   1    6.30    0.39 
  10   8  -1    6.17    0.50 
  10   8  -1    6.07    0.42 
  10   8  -1    5.82    0.40 
 -10   8   1    5.18    0.37 
 -10   8   1    5.76    0.46 
 -10   8   1    5.90    0.40 
 -10   8   1    4.89    0.44 
 -10   8   1    6.19    0.39 
 -10   8   1    5.35    0.40 
 -10   8   1    5.76    0.38 
 -10   8   1    4.89    0.37 
  10   8  -1    6.71    0.50 
  -8  -8   1    4.99    0.37 
  -8  -8   1    4.34    0.34 
  -8  -8   1    4.58    0.41 
  -8  -8   1    4.79    0.36 
  -8  -8   1    4.76    0.33 
  -8  -8   1    4.88    0.35 
  -8  -8   1    4.40    0.41 
  -8  -8   1    5.16    0.38 
  -8  -8   1    4.71    0.34 
  -8  -8   1    4.94    0.34 
  -8  -8   1    4.47    0.34 
  -8   8   1    4.47    0.34 
   8   8  -1    4.67    0.33 
  -8   8   1    4.59    0.36 
  -8   8   1    5.51    0.39 
  -8   8   1    4.68    0.32 
   8   8  -1    4.60    0.35 
  -8   8   1    4.62    0.36 
  -8   8   1    5.00    0.35 
   8   8  -1    4.71    0.35 
  -8   8   1    4.49    0.32 
  -8   8   1    4.80    0.33 
  -8   8   1    4.50    0.33 
  -8   8   1    4.15    0.41 
  -8   8   1    4.95    0.35 
  -8   8   1    4.79    0.33 
  -8   8   1    5.00    0.44 
  -8   8   1    4.93    0.33 
   8   8  -1    5.20    0.46 
  -8   8   1    4.90    0.45 
  -8   8   1    4.24    0.32 
   8   8  -1    5.19    0.38 
  -8   8   1    4.30    0.41 
  -8   8   1    4.97    0.33 
   8   8  -1    4.88    0.47 
  -8   8   1    4.45    0.53 
  -8   8   1    4.22    0.34 
  -4  -8   1    7.51    0.51 
  -4  -8   1    7.45    0.49 
  -4  -8   1    7.54    0.51 
  -4  -8   1    7.78    0.52 
  -4  -8   1    7.65    0.54 
  -4  -8   1    7.67    0.51 
  -4  -8   1    7.75    0.51 
  -4   8   1    7.24    0.80 
  -4   8   1    8.21    0.55 
  -4   8   1    7.86    0.60 
  -4   8   1    7.16    0.52 
  -4   8   1    7.54    0.50 
   4   8  -1    7.67    0.52 
   4   8  -1    7.00    0.52 
  -4   8   1    7.52    0.50 
  -4   8   1    6.89    0.50 
  -4   8   1    7.37    0.50 
  -4   8   1    8.08    0.52 
  -4   8   1    8.03    0.53 
  -4   8   1    7.44    0.52 
  -4   8   1    7.75    0.57 
  -4   8   1    7.85    0.51 
   4   8  -1    7.52    0.66 
   4   8  -1    7.69    0.52 
   4   8  -1    7.43    0.53 
   4   8  -1    6.69    0.48 
   4   8  -1    7.07    0.57 
  -4   8   1    7.97    0.57 
  -4   8   1    6.83    0.65 
  -4   8   1    6.84    0.51 
  -4   8   1    7.30    0.50 
   4   8  -1    6.86    0.67 
  -4   8   1    7.13    0.51 
  -4   8   1    7.82    0.53 
  -4   8   1    7.36    0.54 
   4   8  -1    6.97    0.52 
   4   8  -1    7.27    0.52 
  -4   8   1    7.86    0.51 
  -4   8   1    7.27    0.61 
  -2   8  -1    2.72    0.87 
  -4  -8  -1    3.57    0.28 
  -4  -8  -1    3.37    0.31 
  -4  -8  -1    3.82    0.29 
  -4  -8  -1    3.32    0.27 
  -4  -8  -1    3.56    0.28 
  -4  -8  -1    3.46    0.26 
  -4   8  -1    3.73    0.30 
  -4   8  -1    3.88    0.29 
  -4   8  -1    3.76    0.32 
  -4   8  -1    3.61    0.36 
   4   8   1    3.50    0.30 
   4   8   1    3.43    0.29 
  -4   8  -1    3.37    0.27 
  -4   8  -1    3.35    0.27 
   4   8   1    3.92    0.29 
  -4   8  -1    4.16    0.56 
  -4   8  -1    3.10    0.34 
  -4   8  -1    3.52    0.29 
  -4   8  -1    3.57    0.28 
   4   8   1    3.46    0.30 
   4   8   1    3.43    0.33 
   4   8   1    3.74    0.42 
  -4   8  -1    3.69    0.28 
  -4   8  -1    3.78    0.28 
  -4   8  -1    3.16    0.30 
  -4   8  -1    3.59    0.37 
  -4   8  -1    3.64    0.42 
   4   8   1    3.54    0.29 
   4   8   1    3.83    0.29 
  -4   8  -1    3.44    0.29 
  -4   8  -1    3.19    0.29 
   4   8   1    3.26    0.30 
  -4   8  -1    3.47    0.27 
  -4   8  -1    3.64    0.36 
   4   8   1    4.16    0.41 
  -4   8  -1    3.09    0.29 
   4   8   1    3.04    0.26 
  -6  -8  -1    7.27    0.47 
  -6  -8  -1    6.77    0.46 
  -6  -8  -1    6.64    0.47 
  -6  -8  -1    7.16    0.45 
  -6  -8  -1    5.97    0.48 
  -6  -8  -1    6.90    0.47 
  -6  -8  -1    6.80    0.47 
  -6   8  -1    6.29    0.49 
  -6   8  -1    6.78    0.53 
  -6   8  -1    7.22    0.57 
  -6   8  -1    6.76    0.52 
  -6   8  -1    5.83    0.51 
  -6   8  -1    6.71    0.53 
  -6   8  -1    6.33    0.45 
  -6   8  -1    6.69    0.58 
   6   8   1    6.75    0.48 
  -6   8  -1    6.89    0.46 
  -6   8  -1    6.81    0.47 
   6   8   1    6.60    0.45 
   6   8   1    7.28    0.48 
   6   8   1    7.25    0.58 
  -6   8  -1    6.97    0.48 
   6   8   1    6.98    0.52 
   6   8   1    7.20    0.61 
  -6   8  -1    6.91    0.46 
  -6   8  -1    7.39    0.72 
  -6   8  -1    6.55    0.46 
  -6   8  -1    6.30    0.48 
  -6   8  -1    7.18    0.46 
   6   8   1    6.57    0.48 
  -6   8  -1    6.82    0.45 
  -6   8  -1    6.23    0.47 
  -6   8  -1    7.03    0.48 
   6   8   1    6.50    0.47 
  -8  -8  -1    1.21    0.15 
  -8  -8  -1    1.21    0.12 
  -8  -8  -1    1.19    0.13 
  -8  -8  -1    1.08    0.15 
  -8  -8  -1    1.32    0.15 
  -8  -8  -1    0.96    0.20 
  -8  -8  -1    1.42    0.23 
  -8  -8  -1    1.08    0.14 
  -8  -8  -1    1.23    0.15 
  -8  -8  -1    1.14    0.17 
  -8   8  -1    1.20    0.17 
  -8   8  -1    1.38    0.14 
   8   8   1    1.16    0.14 
   8   8   1    1.68    0.23 
  -8   8  -1    1.27    0.13 
  -8   8  -1    0.89    0.11 
  -8   8  -1    1.20    0.13 
  -8   8  -1    1.37    0.15 
  -8   8  -1    1.42    0.28 
  -8   8  -1    0.95    0.12 
  -8   8  -1    1.39    0.23 
  -8   8  -1    1.26    0.13 
   8   8   1    1.11    0.12 
  -8   8  -1    1.03    0.12 
  -8   8  -1    1.01    0.15 
  -8   8  -1    1.16    0.20 
  -8   8  -1    0.97    0.13 
   8   8   1    1.21    0.23 
   8   8   1    1.19    0.15 
  -8   8  -1    1.33    0.14 
  -8   8  -1    1.11    0.15 
   8   8   1    1.09    0.55 
  -8   8  -1    1.21    0.26 
  -8   8  -1    1.26    0.18 
   8   8   1    1.36    0.18 
 -10  -8  -1    1.95    0.15 
 -10  -8  -1    1.98    0.19 
 -10  -8  -1    1.63    0.20 
 -10  -8  -1    1.30    0.21 
 -10  -8  -1    1.89    0.15 
 -10  -8  -1    1.46    0.16 
 -10  -8  -1    1.70    0.17 
 -10  -8  -1    1.73    0.16 
 -10  -8  -1    1.64    0.17 
  10   8   1    1.54    0.15 
  10   8   1    1.43    0.19 
 -10   8  -1    1.43    0.13 
  10   8   1    1.91    0.18 
  10   8   1    2.08    0.23 
 -10   8  -1    1.43    0.17 
 -10   8  -1    1.74    0.22 
 -10   8  -1    1.74    0.23 
 -10   8  -1    1.45    0.15 
 -10   8  -1    1.86    0.19 
  10   8   1    1.97    0.24 
 -10   8  -1    1.72    0.14 
 -10   8  -1    1.74    0.15 
 -12  -8  -1    1.85    0.24 
 -12   8  -1    1.35    0.19 
  12   8   1    1.37    0.12 
 -12   8  -1    1.02    0.13 
  12   8   1    1.18    0.17 
 -12   8  -1    1.57    0.15 
  11   9  -1   36.49    2.23 
  -9  -9   1    0.23    0.08 
  -9  -9   1    0.20    0.09 
  -9  -9   1    0.41    0.09 
  -9  -9   1    0.44    0.07 
  -9  -9   1    0.37    0.06 
  -9  -9   1    0.31    0.07 
   9   9  -1    0.33    0.14 
   9   9  -1    0.31    0.12 
   9   9  -1    0.34    0.07 
  -7  -9   1   14.98    0.92 
  -7  -9   1   13.86    0.88 
  -7  -9   1   14.40    0.88 
  -7  -9   1   13.30    0.91 
  -7  -9   1   13.75    0.88 
  -7  -9   1   14.08    0.89 
  -7  -9   1   14.78    0.91 
  -7  -9   1   13.70    0.87 
  -7  -9   1   15.05    0.89 
  -7  -9   1   14.51    0.89 
  -7  -9   1   14.36    0.89 
   7   9  -1   13.49    0.91 
   7   9  -1   13.82    1.01 
  -7   9   1   11.84    0.90 
   7   9  -1   15.08    0.90 
  -7   9   1   14.85    0.99 
   7   9  -1   14.30    1.01 
  -7   9   1   14.79    0.88 
  -7   9   1   14.05    0.90 
  -7   9   1   14.43    1.04 
   7   9  -1   13.82    0.89 
  -7   9   1   14.41    0.91 
  -5  -9   1   28.11    1.77 
  -5  -9   1   29.85    1.77 
  -5  -9   1   30.91    1.76 
  -5  -9   1   27.92    1.76 
  -5  -9   1   28.86    1.78 
  -5  -9   1   30.73    1.76 
  -5  -9   1   26.43    1.78 
  -5  -9   1   29.50    1.80 
  -5  -9   1   29.52    1.78 
  -5  -9   1   29.99    1.78 
  -5  -9   1   30.00    1.77 
  -5   9   1   28.04    1.75 
  -5   9   1   29.74    1.76 
   5   9  -1   28.83    1.79 
  -5   9   1   29.40    1.80 
  -5   9   1   30.14    1.78 
  -5   9   1   29.33    2.00 
  -5   9   1   30.04    1.86 
   5   9  -1   29.67    1.79 
   5   9  -1   27.06    1.91 
  -5   9   1   27.56    1.78 
  -5   9   1   27.40    1.78 
  -5   9   1   28.07    1.79 
   5   9  -1   26.48    1.92 
   5   9  -1   30.16    1.78 
  -5   9   1   30.01    1.77 
  -5   9   1   28.45    1.76 
   5   9  -1   31.55    1.83 
  -5   9   1   27.02    1.83 
  -5   9   1   29.43    1.79 
   5   9  -1   30.49    1.78 
  -5   9   1   28.84    1.84 
  -3  -9   1   30.57    1.95 
  -3  -9   1   31.31    1.97 
  -3  -9   1   31.48    1.93 
  -3  -9   1   33.32    1.94 
  -3  -9   1   32.73    1.92 
  -3  -9   1   32.47    1.96 
   3   9  -1   30.66    1.95 
  -3   9   1   28.94    1.93 
  -3   9   1   31.41    1.92 
  -3   9   1   33.43    2.00 
  -3   9   1   31.68    2.02 
   3   9  -1   33.19    1.95 
   3   9  -1   29.27    2.10 
   3   9  -1   30.47    2.13 
  -3   9   1   30.24    1.91 
  -3   9   1   33.52    1.93 
  -3   9   1   30.88    1.94 
  -3   9   1   27.56    1.95 
  -3   9   1   33.87    2.02 
  -3   9   1   31.46    1.95 
  -3   9   1   32.87    2.20 
  -3   9   1   32.87    1.95 
   3   9  -1   31.27    1.95 
   3   9  -1   34.18    1.95 
   3   9  -1   32.23    1.96 
  -3   9   1   31.79    1.97 
  -3   9   1   32.99    2.60 
   3   9  -1   32.42    1.96 
   3   9  -1   31.96    2.00 
  -3   9   1   32.54    1.93 
  -1  -9   1   34.92    2.14 
   1  -9  -1   36.77    2.14 
  -1  -9   1   37.05    2.15 
   1  -9  -1   36.81    2.13 
   1  -9  -1   36.38    2.15 
  -1  -9   1   35.39    2.16 
   1   9  -1   37.13    2.17 
   1   9  -1   36.79    2.16 
  -1   9   1   34.86    2.22 
   1   9  -1   29.70    2.21 
   1   9  -1   31.20    2.35 
   1   9  -1   35.57    2.20 
  -1   9   1   34.09    2.29 
   1   9  -1   35.88    2.19 
  -1   9   1   35.00    2.18 
   1   9  -1   35.31    2.17 
   1   9  -1   37.49    2.16 
  -1   9   1   37.07    2.16 
  -1   9   1   34.19    2.14 
  -1   9   1   34.95    2.21 
  -1   9   1   33.63    2.23 
  -1   9   1   35.59    2.39 
   1   9  -1   35.11    2.20 
   1   9  -1   33.82    2.31 
   1   9  -1   34.69    2.16 
  -1   9   1   37.00    2.18 
  -1   9   1   38.82    2.20 
   1  -9   1    0.98    0.18 
  -1  -9  -1    1.38    0.15 
   1  -9   1    1.11    0.14 
  -1  -9  -1    1.29    0.15 
  -1  -9  -1    1.29    0.19 
   1  -9   1    0.94    0.19 
  -1   9  -1    1.76    0.28 
   1   9   1    1.39    0.22 
   1   9   1    1.27    0.16 
  -1   9  -1    1.50    0.25 
  -1   9  -1    1.13    0.14 
   1   9   1    1.28    0.16 
   1   9   1    1.41    0.17 
  -1   9  -1    1.13    0.17 
  -1   9  -1    1.34    0.16 
   1   9   1    1.43    0.15 
  -1   9  -1    1.08    0.63 
   1   9   1    1.37    0.33 
   1   9   1    1.67    0.16 
  -1   9  -1    1.35    0.15 
  -1   9  -1    1.49    0.35 
  -1   9  -1    1.47    0.15 
  -1   9  -1    1.24    0.16 
   1   9   1    1.32    0.15 
   1   9   1    1.68    0.18 
  -1   9  -1    1.25    0.21 
   1   9   1    1.56    0.31 
  -3  -9  -1  115.46    6.39 
  -3  -9  -1  109.17    6.39 
  -3  -9  -1  112.94    6.41 
  -3  -9  -1  112.84    6.38 
  -3  -9  -1  109.16    6.39 
   3   9   1  106.84    6.45 
  -3   9  -1  100.88    6.41 
   3   9   1  100.59    6.39 
  -3   9  -1  106.11    6.39 
  -3   9  -1  104.96    6.41 
  -3   9  -1  109.23    6.39 
   3   9   1  107.88    6.58 
   3   9   1  108.49    6.42 
   3   9   1  107.77    6.41 
  -3   9  -1  110.37    6.66 
  -3   9  -1  103.52    6.42 
  -3   9  -1  103.10    6.37 
  -3   9  -1  100.04    6.40 
   3   9   1  112.94    6.41 
  -3   9  -1  109.63    6.44 
   3   9   1  107.63    6.41 
  -3   9  -1  101.05    6.39 
   3   9   1  106.72    6.40 
  -3   9  -1  112.42    6.49 
  -3   9  -1  108.47    6.39 
  -3   9  -1  106.13    6.45 
  -3   9  -1  109.44    6.40 
  -5  -9  -1   32.07    1.93 
  -5  -9  -1   30.88    1.94 
  -5  -9  -1   32.53    1.92 
  -5  -9  -1   31.57    1.97 
  -5  -9  -1   32.76    1.94 
  -5  -9  -1   32.65    1.94 
  -5  -9  -1   33.85    1.93 
  -5   9  -1   30.97    1.95 
  -5   9  -1   31.53    1.96 
   5   9   1   32.71    1.96 
  -5   9  -1   30.97    1.93 
   5   9   1   32.95    1.95 
  -5   9  -1   31.86    1.92 
   5   9   1   31.70    2.09 
  -5   9  -1   31.58    1.97 
  -5   9  -1   35.13    2.17 
  -5   9  -1   31.38    1.93 
   5   9   1   31.95    2.09 
  -5   9  -1   31.99    1.95 
  -5   9  -1   32.61    2.04 
  -5   9  -1   31.06    1.92 
  -5   9  -1   33.71    1.95 
   5   9   1   32.08    1.96 
  -5   9  -1   30.35    1.99 
  -5   9  -1   31.46    1.93 
  -5   9  -1   28.44    1.94 
  -5   9  -1   29.28    2.39 
   5   9   1   31.76    1.98 
   5   9   1   33.78    1.95 
  -7  -9  -1    4.62    0.30 
  -7  -9  -1    4.54    0.35 
  -7  -9  -1    4.34    0.31 
  -7  -9  -1    4.25    0.31 
  -7  -9  -1    4.24    0.31 
  -7  -9  -1    4.48    0.33 
  -7  -9  -1    4.30    0.31 
  -7  -9  -1    4.63    0.32 
  -7  -9  -1    4.17    0.29 
  -7  -9  -1    4.40    0.32 
  -7   9  -1    4.53    0.32 
  -7   9  -1    4.16    0.41 
  -7   9  -1    4.33    0.29 
  -7   9  -1    4.92    0.44 
   7   9   1    4.14    0.41 
   7   9   1    4.03    0.33 
  -7   9  -1    4.49    0.29 
  -7   9  -1    4.50    0.30 
   7   9   1    4.03    0.31 
  -7   9  -1    4.54    0.32 
  -7   9  -1    4.07    0.29 
   7   9   1    4.68    0.42 
  -7   9  -1    4.45    0.33 
   7   9   1    4.22    0.32 
  -7   9  -1    4.20    0.36 
  -9  -9  -1   34.49    2.01 
  -9  -9  -1   31.80    2.01 
  -9  -9  -1   34.53    1.99 
  -9  -9  -1   32.12    1.99 
  -9  -9  -1   34.76    2.02 
  -9  -9  -1   34.16    2.02 
   9   9   1   34.32    2.09 
   9   9   1   30.59    2.00 
   9   9   1   32.81    2.09 
 -11  -9  -1    0.21    0.05 
  11   9   1    0.04    0.09 
   8  10  -1    0.17    0.06 
   8  10  -1    0.22    0.10 
  -6 -10   1    1.66    0.14 
  -6 -10   1    1.64    0.13 
  -6 -10   1    1.58    0.22 
   6  10  -1    1.65    0.21 
  -6  10   1    1.52    0.23 
   6  10  -1    1.49    0.15 
  -6  10   1    1.61    0.20 
   6  10  -1    1.39    0.15 
   6  10  -1    1.79    0.24 
  -4 -10   1    1.48    0.22 
  -4 -10   1    1.36    0.20 
  -4 -10   1    1.77    0.16 
  -4 -10   1    1.80    0.18 
  -4  10   1    1.58    0.14 
   4  10  -1    1.68    0.16 
   4  10  -1    1.84    0.18 
   4  10  -1    1.88    0.26 
   4  10  -1    1.66    0.19 
   4  10  -1    1.63    0.16 
  -4  10   1    1.80    0.21 
   4  10  -1    1.75    0.17 
  -4  10   1    1.58    0.16 
  -4  10   1    2.11    0.30 
  -4  10   1    1.66    0.18 
  -4  10   1    1.25    0.20 
  -4  10   1    1.95    0.16 
   4  10  -1    1.73    0.22 
  -2 -10   1    4.77    0.35 
  -2 -10   1    4.41    0.32 
  -2 -10   1    4.45    0.32 
  -2  10   1    4.40    0.38 
   2  10  -1    4.76    0.33 
   2  10  -1    4.74    0.33 
  -2  10   1    5.04    0.53 
  -2  10   1    4.81    0.36 
   2  10  -1    4.39    0.34 
  -2  10   1    4.59    0.32 
   2  10  -1    4.01    0.69 
   2  10  -1    4.76    0.39 
   2  10  -1    3.94    0.32 
   2  10  -1    5.12    0.36 
   2  10  -1    4.98    0.37 
  -2  10   1    4.68    0.37 
   0 -10  -1    0.60    0.11 
   0 -10   1    0.49    0.10 
   0 -10  -1    0.38    0.12 
   0 -10   1    0.45    0.12 
   0  10  -1    0.61    0.14 
   0  10  -1    0.73    0.10 
   0  10   1    0.88    0.12 
   0  10   1    0.87    0.10 
   0  10  -1    0.75    0.14 
   0  10  -1    0.67    0.11 
   0  10  -1    0.84    0.12 
   0  10   1    0.95    0.12 
   0  10  -1    0.68    0.12 
   0  10   1    0.72    0.17 
   0  10  -1    0.72    0.10 
   0  10  -1    0.80    0.15 
   0  10   1    0.78    0.11 
   0  10  -1    0.94    0.24 
   0  10   1    1.02    0.14 
   0  10   1    0.93    0.49 
   0  10   1    0.95    0.24 
  -4 -10  -1    8.21    0.60 
  -4 -10  -1    8.45    0.54 
  -4 -10  -1    8.97    0.58 
  -4 -10  -1    8.35    0.56 
  -4 -10  -1    8.42    0.54 
  -4  10  -1    7.08    0.56 
  -4  10  -1   10.00    0.69 
  -4  10  -1    8.18    0.54 
   4  10   1    8.51    0.55 
  -4  10  -1    7.95    0.56 
  -4  10  -1    8.97    0.63 
   4  10   1    7.48    0.56 
  -4  10  -1    8.06    0.55 
  -4  10  -1    8.32    0.53 
   4  10   1    8.67    0.56 
   4  10   1    8.63    0.64 
   4  10   1    9.35    0.68 
   4  10   1    9.04    0.56 
  -4  10  -1    8.45    0.56 
  -4  10  -1    8.30    0.57 
   4  10   1    8.22    0.55 
  -6 -10  -1    2.08    0.22 
  -6 -10  -1    1.98    0.17 
  -6 -10  -1    2.15    0.17 
   6  10   1    2.08    0.18 
   6  10   1    1.86    0.26 
  -6  10  -1    1.86    0.18 
  -6  10  -1    2.00    0.23 
   6  10   1    2.06    0.17 
  -6  10  -1    2.06    0.27 
   6  10   1    2.19    0.26 
   8  10   1    0.33    0.11 
   8  10   1    0.37    0.12 
  -3  11   1    0.88    0.15 
   3  11  -1    1.22    0.20 
   3  11  -1    0.96    0.13 
  -3  11   1    1.32    0.16 
   1  11  -1   34.81    2.33 
   1  11  -1   33.95    2.30 
  -1  11   1   41.57    2.33 
  -1  11   1   35.90    2.33 
   1  11  -1   41.30    2.32 
  -1  11   1   39.45    2.36 
  -1  11   1   41.95    2.32 
   1  11  -1   42.03    2.38 
  -1  11   1   38.82    2.37 
  -1  11   1   34.75    2.30 
   1  11  -1   37.13    2.33 
   1  11  -1   41.44    2.32 
   1  11   1    0.16    0.08 
   1  11   1    0.13    0.06 
   1  11   1    0.25    0.09 
  -1  11  -1    0.41    0.14 
  -1  11  -1    0.20    0.09 
   1  11   1    0.23    0.06 
  -1  11  -1    0.20    0.05 
  -1  11  -1    0.08    0.06 
   1  11   1    0.27    0.14 
  -1  11  -1    0.18    0.06 
   3  11   1   19.97    1.18 
   3  11   1   20.81    1.26 
  -3  11  -1   16.87    1.21 
 -18   0   2    4.61    0.32 
  18   0  -2    5.12    0.32 
 -18   0   2    4.61    0.34 
  16   0  -2   35.37    2.15 
 -16   0   2   33.89    2.19 
 -16   0   2   36.04    2.20 
 -16   0   2   37.08    2.18 
 -16   0   2   37.57    2.18 
 -16   0   2   33.35    2.14 
  16   0  -2   36.35    2.12 
 -16   0   2   34.54    2.13 
 -16   0   2   35.77    2.13 
  16   0  -2   35.39    2.14 
 -16   0   2   36.17    2.17 
 -16   0   2   34.34    2.14 
 -16   0   2   33.60    2.20 
 -14   0   2   53.41    3.24 
  14   0  -2   53.29    3.28 
 -14   0   2   50.64    3.35 
 -14   0   2   52.35    3.25 
  14   0  -2   54.13    3.23 
 -14   0   2   55.18    3.30 
 -14   0   2   52.84    3.31 
 -14   0   2   53.08    3.28 
  14   0  -2   54.90    3.26 
 -14   0   2   54.44    3.24 
 -14   0   2   57.38    3.28 
 -14   0   2   58.56    3.31 
  14   0  -2   53.27    3.26 
 -14   0   2   53.38    3.26 
  12   0  -2   98.88    5.63 
  12   0  -2   99.96    5.65 
 -12   0   2   94.47    5.63 
  12   0  -2   95.01    5.60 
  12   0  -2   95.98    5.61 
 -12   0   2   98.99    5.64 
 -12   0   2   95.83    5.61 
  12   0  -2   97.41    5.69 
 -12   0   2   94.55    5.66 
 -12   0   2   88.58    5.59 
 -12   0   2   88.76    5.69 
 -12   0   2   88.52    5.61 
 -12   0   2   87.77    5.66 
 -12   0   2   96.82    5.64 
 -12   0   2   97.90    5.62 
 -12   0   2   94.53    5.63 
 -12   0   2   81.83    5.69 
 -12   0   2   91.99    5.63 
 -12   0   2   96.72    5.63 
 -12   0   2   97.61    5.67 
  10   0  -2   10.63    0.68 
  10   0  -2   10.22    1.07 
 -10   0   2   10.31    0.88 
 -10   0   2   10.51    0.70 
 -10   0   2    9.37    0.69 
 -10   0   2   10.35    0.69 
  10   0  -2   11.60    0.69 
 -10   0   2    9.33    0.68 
 -10   0   2   10.57    0.95 
 -10   0   2    9.92    0.74 
  10   0  -2   11.33    0.69 
 -10   0   2   11.14    0.68 
 -10   0   2   10.87    0.84 
  -8   0   2  316.43   19.64 
   8   0  -2  329.29   19.63 
  -8   0   2  335.76   19.69 
  -8   0   2  325.94   19.70 
   8   0  -2  342.62   19.77 
   8   0  -2  346.90   19.65 
  -8   0   2  329.16   19.76 
  -8   0   2  331.96   19.68 
   8   0  -2  336.81   19.64 
   6   0  -2  151.94    8.52 
  -6   0   2  142.05    8.59 
  -6   0   2  145.43    8.58 
  -6   0   2  134.39    8.57 
   6   0  -2  145.43    8.60 
   4   0  -2  118.47    6.79 
   4   0  -2  118.42    6.80 
  -4   0   2  109.88    6.78 
  -4   0   2  109.87    6.75 
   2   0  -2  260.24   15.74 
  -2   0   2  255.49   15.72 
  -2   0   2  265.14   15.73 
   2   0  -2  286.09   15.73 
  -2   0   2  275.38   15.75 
  -2   0   2  256.68   15.76 
   2   0  -2  260.29   15.71 
  -2   0   2  274.64   15.74 
   0   0  -2   29.99    1.58 
   0   0   2   23.17    1.59 
   0   0  -2   28.55    1.63 
   0   0   2   23.54    1.61 
   0   0   2   26.66    1.58 
   0   0   2   30.31    1.59 
   0   0  -2   23.76    1.60 
  -2   0  -2  213.21   12.26 
   2   0   2  211.19   12.27 
  -2   0  -2  200.81   12.24 
  -2   0  -2  199.23   12.26 
   2   0   2  220.51   12.26 
  -2   0  -2  201.12   12.25 
  -4   0  -2   10.82    0.67 
  -4   0  -2    9.81    0.65 
  -4   0  -2    9.92    0.70 
  -4   0  -2   11.46    0.67 
   4   0   2   10.77    0.70 
  -6   0  -2  257.00   15.84 
   6   0   2  281.72   15.90 
  -6   0  -2  263.09   15.89 
  -6   0  -2  282.62   15.83 
  -6   0  -2  256.08   15.85 
   6   0   2  267.95   15.82 
  -8   0  -2  211.12   12.79 
   8   0   2  229.14   12.72 
   8   0   2  212.31   12.72 
   8   0   2  227.69   12.85 
  -8   0  -2  202.00   12.73 
   8   0   2  222.87   12.73 
  -8   0  -2  202.00   12.91 
  10   0   2   14.76    1.24 
 -10   0  -2   14.00    0.93 
 -10   0  -2   14.01    1.09 
 -10   0  -2   14.63    0.94 
  10   0   2   15.34    0.92 
 -10   0  -2   14.10    0.94 
 -10   0  -2   13.88    0.91 
  10   0   2   15.06    0.91 
 -10   0  -2   13.35    1.25 
  10   0   2   14.78    0.91 
 -10   0  -2   14.73    0.93 
 -10   0  -2   14.03    1.10 
 -12   0  -2   31.48    1.92 
 -12   0  -2   28.28    1.95 
 -12   0  -2   29.25    1.91 
 -12   0  -2   30.42    2.19 
 -12   0  -2   32.59    1.96 
  12   0   2   33.38    1.94 
  12   0   2   32.37    1.89 
 -12   0  -2   31.04    1.91 
 -12   0  -2   31.71    1.95 
 -12   0  -2   30.02    1.93 
 -12   0  -2   29.57    1.91 
 -12   0  -2   31.72    1.94 
 -12   0  -2   32.42    1.94 
  12   0   2   33.35    1.97 
 -12   0  -2   29.14    1.89 
 -12   0  -2   31.51    1.92 
 -12   0  -2   32.96    1.96 
  12   0   2   33.22    1.92 
 -12   0  -2   27.72    2.42 
 -14   0  -2   29.44    1.85 
  14   0   2   30.39    1.83 
 -14   0  -2   30.86    1.80 
 -14   0  -2   28.54    1.81 
  14   0   2   30.66    1.80 
 -14   0  -2   27.92    1.78 
 -14   0  -2   27.49    1.78 
  14   0   2   30.48    1.80 
 -14   0  -2   29.22    1.82 
 -14   0  -2   30.46    1.86 
 -14   0  -2   26.01    1.80 
 -14   0  -2   29.62    1.80 
  14   0   2   29.97    1.77 
 -14   0  -2   29.12    1.81 
  16   0   2   13.01    0.84 
 -16   0  -2   13.59    0.85 
 -16   0  -2   12.42    0.89 
  16   0   2   13.53    0.82 
 -16   0  -2   13.66    0.86 
 -16   0  -2   12.99    0.85 
 -16   0  -2   13.69    0.85 
 -16   0  -2   13.83    0.90 
  16   0   2   13.48    0.85 
 -18   0  -2    1.49    0.14 
 -17  -1   2    3.48    0.27 
  17  -1  -2    3.43    0.25 
 -17  -1   2    3.39    0.24 
 -17  -1   2    2.78    0.28 
 -17  -1   2    2.90    0.27 
 -17  -1   2    2.89    0.28 
  17  -1  -2    3.35    0.23 
 -17  -1   2    3.20    0.25 
 -17  -1   2    3.12    0.26 
 -17  -1   2    3.25    0.26 
 -17   1   2    3.38    0.24 
 -17   1   2    3.11    0.28 
 -17   1   2    3.04    0.24 
 -17   1   2    3.52    0.29 
 -17   1   2    3.19    0.27 
 -17   1   2    3.42    0.24 
 -17   1   2    3.27    0.25 
  17   1  -2    3.73    0.23 
 -17   1   2    3.54    0.27 
 -15  -1   2    2.01    0.18 
 -15  -1   2    1.66    0.18 
 -15  -1   2    1.96    0.21 
  15  -1  -2    1.91    0.18 
 -15  -1   2    1.79    0.27 
 -15  -1   2    2.14    0.24 
  15  -1  -2    1.85    0.16 
  15  -1  -2    1.54    0.18 
 -15  -1   2    1.84    0.23 
  15  -1  -2    1.89    0.25 
 -15   1   2    1.93    0.19 
 -15   1   2    2.00    0.25 
 -15   1   2    1.72    0.17 
 -15   1   2    1.88    0.18 
  15   1  -2    1.52    0.19 
 -15   1   2    1.81    0.21 
 -15   1   2    1.93    0.21 
  15   1  -2    2.13    0.19 
 -15   1   2    1.98    0.26 
 -15   1   2    2.02    0.32 
  15   1  -2    1.98    0.16 
 -15   1   2    1.74    0.22 
 -15   1   2    2.14    0.22 
 -15   1   2    1.86    0.16 
  15   1  -2    1.48    0.26 
 -15   1   2    1.78    0.17 
 -15   1   2    1.96    0.22 
 -13  -1   2    0.36    0.19 
  13  -1  -2    0.32    0.08 
 -13  -1   2    0.41    0.11 
  13  -1  -2    0.40    0.12 
 -13  -1   2    0.22    0.14 
 -13  -1   2    0.31    0.09 
  13  -1  -2    0.25    0.08 
  13  -1  -2    0.38    0.10 
 -13  -1   2    0.31    0.09 
  13  -1  -2    0.22    0.08 
 -13  -1   2    0.27    0.11 
 -13  -1   2    0.30    0.09 
 -13   1   2    0.20    0.10 
  13   1  -2    0.29    0.14 
 -13   1   2    0.34    0.13 
  13   1  -2    0.32    0.07 
 -13   1   2    0.42    0.10 
 -13   1   2    0.27    0.10 
 -13   1   2    0.48    0.13 
  13   1  -2    0.28    0.08 
 -13   1   2    0.20    0.08 
  13   1  -2    0.30    0.08 
 -13   1   2    0.33    0.07 
 -13   1   2    0.33    0.15 
 -13   1   2    0.17    0.11 
 -13   1   2    0.34    0.11 
  13   1  -2    0.28    0.08 
 -13   1   2    0.40    0.09 
  11  -1  -2    0.13    0.08 
  11  -1  -2    0.42    0.10 
  11  -1  -2    0.16    0.06 
  11  -1  -2    0.27    0.08 
 -11  -1   2    0.27    0.07 
 -11  -1   2    0.29    0.08 
 -11  -1   2    0.22    0.07 
 -11  -1   2    0.27    0.13 
 -11  -1   2    0.20    0.10 
 -11  -1   2    0.37    0.13 
  11  -1  -2    0.22    0.08 
 -11  -1   2    0.19    0.08 
 -11  -1   2   -0.13    0.47 
  11  -1  -2    0.21    0.10 
  11   1  -2    0.17    0.06 
 -11   1   2   -0.07    0.14 
 -11   1   2    0.29    0.08 
  11   1  -2    0.19    0.10 
 -11   1   2    0.17    0.08 
 -11   1   2    0.22    0.08 
  11   1  -2    0.19    0.07 
 -11   1   2    0.28    0.09 
 -11   1   2    0.06    0.15 
  11   1  -2    0.29    0.08 
 -11   1   2    0.17    0.08 
 -11   1   2    0.33    0.11 
 -11   1   2    0.21    0.06 
 -11   1   2    0.27    0.09 
 -11   1   2    0.23    0.07 
 -11   1   2    0.14    0.06 
  11   1  -2    0.16    0.07 
 -11   1   2    0.17    0.07 
 -11   1   2   -0.18    0.42 
  -9  -1   2   23.16    1.45 
  -9  -1   2   20.94    1.37 
  -9  -1   2   23.23    1.36 
   9  -1  -2   22.18    1.35 
  -9  -1   2   21.26    1.56 
  -9  -1   2   22.11    1.37 
   9  -1  -2   23.59    1.37 
  -9  -1   2   21.02    1.36 
  -9  -1   2   21.29    1.36 
  -9  -1   2   20.91    1.34 
  -9  -1   2   20.48    1.62 
   9  -1  -2   23.41    1.37 
   9  -1  -2   23.24    1.58 
   9  -1  -2   22.91    1.35 
  -9  -1   2   20.67    1.36 
  -9   1   2   23.19    1.43 
  -9   1   2   20.87    1.36 
   9   1  -2   22.99    1.37 
  -9   1   2   22.25    1.38 
  -9   1   2   18.41    1.41 
   9   1  -2   23.56    1.36 
  -9   1   2   20.22    1.36 
  -9   1   2   19.22    1.58 
  -9   1   2   24.38    1.45 
  -9   1   2   22.03    1.35 
   9   1  -2   22.66    1.35 
   9   1  -2   23.93    1.59 
  -9   1   2   22.89    1.38 
  -7  -1   2    3.42    0.32 
   7  -1  -2    3.70    0.46 
   7  -1  -2    3.51    0.25 
  -7  -1   2    3.35    0.25 
  -7  -1   2    3.33    0.40 
   7  -1  -2    3.85    0.26 
  -7  -1   2    3.67    0.28 
   7   1  -2    3.62    0.44 
  -7   1   2    3.86    0.34 
   7   1  -2    3.59    0.27 
  -7   1   2    3.21    0.32 
   7   1  -2    3.33    0.25 
  -7   1   2    3.57    0.41 
  -7   1   2    3.24    0.31 
   7   1  -2    3.20    0.25 
  -5  -1   2   56.82    3.54 
   5  -1  -2   59.90    3.56 
   5  -1  -2   52.85    3.48 
  -5  -1   2   59.73    3.56 
  -5  -1   2   58.04    3.49 
  -5   1   2   60.11    3.51 
   5   1  -2   57.50    3.56 
  -5   1   2   58.21    3.53 
  -5   1   2   60.58    3.51 
  -5   1   2   65.16    3.52 
   5   1  -2   57.52    3.50 
  -3  -1   2  137.02    7.57 
  -3  -1   2  134.78    7.61 
  -3  -1   2  126.84    7.58 
   3  -1  -2  110.57    7.60 
   3  -1  -2  134.79    7.59 
  -3  -1   2  123.43    7.61 
  -3  -1   2  126.51    7.61 
   3   1  -2  123.17    7.60 
   3   1  -2  130.63    7.61 
  -3   1   2  139.88    7.59 
  -3   1   2  142.41    7.59 
  -3   1   2  125.77    7.66 
  -3   1   2  129.45    7.59 
  -3   1   2  111.97    7.58 
  -3   1   2  125.21    7.61 
  -1  -1   2   44.32    2.67 
   1  -1  -2   46.63    2.64 
  -1  -1   2   43.06    2.66 
   1  -1  -2   43.32    2.65 
  -1  -1   2   43.10    2.66 
   1  -1  -2   44.80    2.65 
   1   1  -2   44.14    2.66 
   1   1  -2   42.69    2.65 
   1   1  -2   41.56    2.66 
  -1   1   2   44.52    2.67 
  -1   1   2   46.25    2.66 
  -1   1   2   48.15    2.66 
   1   1  -2   47.62    2.66 
  -1   1   2   46.68    2.75 
  -1  -1  -2   33.20    2.14 
  -1  -1  -2   35.31    2.12 
  -1  -1  -2   36.60    2.13 
   1  -1   2   34.11    2.15 
  -1  -1  -2   36.44    2.14 
  -1   1  -2   36.54    2.14 
  -1   1  -2   36.70    2.14 
   1   1   2   35.33    2.14 
  -1   1  -2   37.20    2.14 
  -1   1  -2   35.16    2.15 
  -1   1  -2   37.46    2.15 
   1   1   2   35.47    2.14 
   3  -1   2   60.21    3.36 
   3  -1   2   52.30    3.31 
  -3  -1  -2   56.87    3.31 
  -3  -1  -2   57.36    3.27 
  -3  -1  -2   55.88    3.28 
  -3  -1  -2   50.26    3.33 
  -3   1  -2   52.34    3.31 
  -3   1  -2   55.02    3.30 
   3   1   2   52.43    3.32 
  -3   1  -2   54.45    3.27 
   3   1   2   56.23    3.31 
  -3   1  -2   59.68    3.32 
  -3   1  -2   52.99    3.29 
  -3   1  -2   55.59    3.30 
   5  -1   2   32.82    2.07 
  -5  -1  -2   33.79    2.07 
  -5  -1  -2   34.94    2.10 
  -5  -1  -2   35.30    2.15 
   5  -1   2   37.08    2.13 
   5   1   2   35.95    2.14 
  -5   1  -2   34.39    2.07 
   5   1   2   33.22    2.07 
  -5   1  -2   34.92    2.13 
  -5   1  -2   35.91    2.16 
  -5   1  -2   32.97    2.12 
  -5   1  -2   34.80    2.11 
  -7  -1  -2   15.09    1.05 
  -7  -1  -2   14.37    0.92 
   7  -1   2   16.56    1.05 
  -7  -1  -2   14.38    0.97 
   7  -1   2   15.82    0.93 
   7  -1   2   15.37    0.92 
  -7  -1  -2   14.52    0.94 
   7   1   2   16.48    1.06 
  -7   1  -2   15.89    1.04 
   7   1   2   15.01    0.92 
   7   1   2   14.62    0.93 
   7   1   2   14.36    0.92 
  -7   1  -2   14.11    0.93 
  -7   1  -2   13.84    0.97 
  -7   1  -2   14.67    1.00 
  -7   1  -2   16.21    1.06 
  -7   1  -2   14.47    0.92 
  -9  -1  -2   16.32    1.18 
   9  -1   2   17.10    1.28 
   9  -1   2   16.36    1.04 
   9  -1   2   18.07    1.06 
  -9  -1  -2   16.13    1.07 
   9  -1   2   15.23    1.05 
  -9  -1  -2   16.98    1.27 
  -9  -1  -2   17.99    1.10 
  -9  -1  -2   12.80    1.44 
  -9  -1  -2   16.56    1.13 
  -9  -1  -2   16.26    1.04 
  -9  -1  -2   16.12    1.05 
  -9  -1  -2   15.70    1.05 
   9  -1   2   17.92    1.04 
   9   1   2   18.19    1.28 
  -9   1  -2   18.04    1.28 
  -9   1  -2   17.55    1.18 
  -9   1  -2   17.36    1.08 
  -9   1  -2   16.49    1.07 
   9   1   2   17.93    1.05 
   9   1   2   17.83    1.06 
   9   1   2   17.17    1.04 
  -9   1  -2   16.68    1.22 
  -9   1  -2   16.05    1.07 
  11  -1   2    0.31    0.10 
 -11  -1  -2    0.87    0.39 
 -11  -1  -2    0.36    0.10 
  11  -1   2    0.32    0.09 
 -11  -1  -2    0.93    0.85 
 -11  -1  -2   -0.02    0.15 
 -11  -1  -2    0.30    0.08 
  11  -1   2    0.26    0.07 
  11  -1   2    0.31    0.07 
 -11  -1  -2    0.49    0.67 
 -11  -1  -2    0.40    0.10 
 -11  -1  -2    0.14    0.13 
  11  -1   2    0.35    0.08 
 -11   1  -2    0.28    0.43 
  11   1   2    0.42    0.76 
 -11   1  -2    0.20    0.07 
 -11   1  -2    0.34    0.09 
 -11   1  -2    0.21    0.06 
 -11   1  -2    0.23    0.10 
 -11   1  -2    0.32    0.11 
  11   1   2    0.37    0.07 
 -11   1  -2    0.16    0.15 
  11   1   2    0.21    0.07 
 -11   1  -2    0.22    0.06 
 -11   1  -2    0.18    0.07 
 -11   1  -2    0.23    0.09 
  11   1   2    0.04    0.09 
 -11   1  -2   -0.02    0.51 
  11   1   2    0.27    0.08 
 -11   1  -2    0.07    0.12 
 -11   1  -2    0.22    0.09 
 -11   1  -2    0.14    0.16 
 -13  -1  -2    0.64    0.12 
  13  -1   2    0.81    0.12 
  13  -1   2    0.74    0.15 
 -13  -1  -2    0.86    0.15 
 -13  -1  -2    0.59    0.13 
  13  -1   2    0.79    0.11 
 -13  -1  -2    0.52    0.26 
  13  -1   2    0.90    0.13 
 -13  -1  -2    0.89    0.21 
 -13  -1  -2    0.91    0.17 
 -13  -1  -2    0.75    0.16 
 -13   1  -2    0.87    0.12 
 -13   1  -2    0.95    0.16 
 -13   1  -2    0.90    0.14 
 -13   1  -2    0.68    0.11 
  13   1   2    1.02    0.13 
 -13   1  -2    0.85    0.14 
 -13   1  -2    0.44    0.21 
 -13   1  -2    0.83    0.13 
  13   1   2    0.84    0.17 
 -13   1  -2    0.87    0.15 
 -13   1  -2    0.85    0.19 
 -13   1  -2    0.74    0.15 
  13   1   2    0.99    0.10 
 -13   1  -2    1.07    0.16 
  13   1   2    0.87    0.13 
  15  -1   2    0.43    0.09 
  15  -1   2    0.37    0.08 
 -15  -1  -2    0.55    0.10 
 -15  -1  -2    0.38    0.12 
 -15  -1  -2    0.62    0.11 
 -15  -1  -2    0.34    0.16 
 -15  -1  -2    0.57    0.18 
  15  -1   2    0.31    0.14 
 -15  -1  -2    0.31    0.09 
 -15  -1  -2    0.44    0.10 
  15  -1   2    0.44    0.08 
 -15  -1  -2    0.34    0.14 
 -15   1  -2    0.41    0.15 
 -15   1  -2    0.56    0.10 
 -15   1  -2    0.25    0.15 
 -15   1  -2    0.65    0.10 
  15   1   2    0.47    0.21 
  15   1   2    0.46    0.09 
  15   1   2    0.50    0.07 
 -15   1  -2    0.35    0.14 
 -15   1  -2    0.39    0.07 
 -15   1  -2    0.41    0.10 
 -15   1  -2    0.45    0.10 
  15   1   2    0.33    0.09 
 -15   1  -2    0.32    0.09 
 -15   1  -2    0.24    0.08 
 -15   1  -2    0.48    0.18 
 -15   1  -2    0.59    0.10 
 -17  -1  -2    0.10    0.06 
  17  -1   2    0.13    0.04 
 -17  -1  -2    0.13    0.06 
 -17  -1  -2    0.24    0.12 
 -17  -1  -2    0.00    0.05 
 -17  -1  -2    0.06    0.09 
 -17  -1  -2    0.07    0.10 
  17  -1   2    0.11    0.06 
 -17  -1  -2    0.13    0.09 
 -17   1  -2    0.09    0.05 
 -17   1  -2    0.14    0.07 
 -17   1  -2    0.05    0.07 
 -17   1  -2    0.07    0.07 
  17   1   2    0.11    0.05 
 -17   1  -2    0.12    0.13 
 -17   1  -2    0.11    0.06 
 -17   1  -2    0.09    0.09 
  18  -2  -2   36.02    1.85 
 -18   2   2   26.03    1.87 
  16  -2  -2    8.45    0.53 
  16  -2  -2    8.34    0.53 
 -16  -2   2    8.11    0.52 
  16  -2  -2    8.01    0.51 
 -16  -2   2    8.84    0.60 
 -16  -2   2    8.37    0.55 
 -16  -2   2    7.71    0.56 
 -16  -2   2    8.56    0.56 
 -16  -2   2    8.66    0.55 
 -16   2   2    8.19    0.58 
 -16   2   2    8.14    0.53 
 -16   2   2    7.36    0.51 
 -16   2   2    7.98    0.53 
 -16   2   2    7.98    0.52 
 -16   2   2    7.59    0.51 
  16   2  -2    8.42    0.51 
 -16   2   2    8.25    0.54 
 -16   2   2    8.44    0.60 
 -16   2   2    7.85    0.55 
 -16   2   2    7.10    0.52 
 -16   2   2    8.04    0.61 
 -16   2   2    7.43    0.57 
  14  -2  -2    6.18    0.42 
 -14  -2   2    5.79    0.43 
 -14  -2   2    5.71    0.44 
 -14  -2   2    5.83    0.41 
 -14  -2   2    6.46    0.49 
  14  -2  -2    5.50    0.39 
 -14  -2   2    5.83    0.52 
 -14  -2   2    6.27    0.44 
 -14  -2   2    5.70    0.41 
  14  -2  -2    5.80    0.45 
 -14  -2   2    6.23    0.44 
  14  -2  -2    5.42    0.41 
 -14  -2   2    5.17    0.49 
  14   2  -2    5.64    0.42 
 -14   2   2    5.49    0.40 
 -14   2   2    6.24    0.44 
 -14   2   2    5.53    0.41 
  14   2  -2    5.95    0.42 
 -14   2   2    5.75    0.43 
 -14   2   2    6.35    0.46 
 -14   2   2    5.63    0.41 
 -14   2   2    6.19    0.47 
 -14   2   2    5.84    0.42 
 -14   2   2    5.69    0.42 
  14   2  -2    5.52    0.59 
 -14   2   2    5.62    0.45 
  14   2  -2    5.83    0.38 
 -14   2   2    6.27    0.42 
 -14   2   2    5.80    0.40 
 -14   2   2    5.67    0.47 
 -14   2   2    4.49    0.48 
  12  -2  -2   80.10    4.90 
  12  -2  -2   84.63    4.91 
 -12  -2   2   75.86    4.88 
  12  -2  -2   88.02    4.91 
 -12  -2   2   83.65    4.94 
 -12  -2   2   81.34    4.91 
  12  -2  -2   83.51    4.92 
 -12  -2   2   82.69    4.91 
  12  -2  -2   78.46    4.89 
 -12  -2   2   77.49    5.16 
 -12  -2   2   80.87    4.92 
 -12  -2   2   84.08    4.94 
 -12  -2   2   82.92    4.95 
 -12  -2   2   78.31    4.92 
  12  -2  -2   84.97    4.94 
 -12  -2   2   88.75    4.92 
 -12   2   2   83.88    4.95 
 -12   2   2   72.65    4.95 
 -12   2   2   81.06    4.94 
 -12   2   2   82.00    4.92 
  12   2  -2   80.38    4.91 
 -12   2   2   84.93    4.95 
  12   2  -2   70.36    5.16 
  12   2  -2   86.20    4.93 
 -12   2   2   82.98    4.91 
 -12   2   2   89.09    4.95 
 -12   2   2   84.14    4.91 
 -12   2   2   84.19    4.94 
 -12   2   2   83.24    4.90 
 -12   2   2   77.07    4.90 
 -12   2   2   82.45    4.92 
 -12   2   2   80.35    5.00 
  12   2  -2   84.81    4.92 
  12   2  -2   80.30    4.93 
 -12   2   2   85.04    4.92 
 -12   2   2   84.19    4.98 
  12   2  -2   81.42    4.91 
  12   2  -2   80.85    4.88 
 -12   2   2   83.85    4.96 
 -10  -2   2    0.63    0.52 
 -10  -2   2    0.15    0.08 
  10  -2  -2    0.11    0.09 
  10  -2  -2    0.16    0.06 
 -10  -2   2    0.08    0.28 
  10  -2  -2    0.02    0.07 
 -10  -2   2    0.19    0.07 
 -10  -2   2    0.13    0.07 
 -10  -2   2    0.11    0.07 
 -10  -2   2    0.08    0.09 
 -10  -2   2    0.04    0.08 
 -10  -2   2    0.18    0.07 
 -10  -2   2    0.12    0.07 
  10  -2  -2    0.30    0.08 
 -10  -2   2   -0.08    0.14 
  10  -2  -2    0.72    0.69 
  10   2  -2    0.15    0.07 
  10   2  -2    0.28    0.12 
 -10   2   2    0.45    0.10 
 -10   2   2    0.25    0.06 
 -10   2   2    0.16    0.08 
 -10   2   2    0.45    0.33 
  10   2  -2   -0.19    0.56 
  10   2  -2    0.22    0.07 
 -10   2   2    0.10    0.11 
  10   2  -2    0.19    0.07 
  -8  -2   2  160.44    9.43 
  -8  -2   2  154.85    9.44 
  -8  -2   2  157.56    9.46 
  -8  -2   2  160.38    9.50 
  -8  -2   2  154.51    9.44 
  -8  -2   2  169.36    9.44 
  -8  -2   2  148.61    9.44 
   8  -2  -2  159.18    9.43 
  -8  -2   2  147.61    9.43 
   8  -2  -2  162.17    9.43 
  -8  -2   2  162.24    9.59 
   8  -2  -2  170.86    9.44 
  -8  -2   2  155.81    9.43 
   8  -2  -2  157.57    9.59 
   8   2  -2  161.85    9.58 
   8   2  -2  158.17    9.43 
  -8   2   2  144.87    9.42 
  -8   2   2  160.25    9.47 
  -8   2   2  152.57    9.45 
  -8   2   2  162.54    9.46 
  -8   2   2  170.83    9.48 
   8   2  -2  156.92    9.44 
   8   2  -2  164.43    9.44 
  -8   2   2  172.18    9.50 
  -6  -2   2   65.30    4.01 
  -6  -2   2   65.99    4.05 
  -6  -2   2   64.10    4.01 
   6  -2  -2   64.64    4.10 
  -6  -2   2   69.03    4.12 
  -6  -2   2   68.61    4.02 
   6  -2  -2   65.16    3.99 
  -6   2   2   72.96    4.05 
   6   2  -2   65.24    4.10 
   6   2  -2   64.09    4.01 
  -6   2   2   70.02    4.05 
  -6   2   2   73.21    4.04 
   4  -2  -2   93.63    5.69 
  -4  -2   2   97.43    5.68 
  -4  -2   2   93.60    5.69 
  -4  -2   2   94.76    5.71 
  -4  -2   2   90.89    5.73 
   4  -2  -2   95.06    5.72 
  -4   2   2   91.97    5.80 
  -4   2   2  100.53    5.71 
  -4   2   2  103.14    5.70 
   4   2  -2   89.31    5.71 
  -4   2   2  101.54    5.69 
   2  -2  -2  159.52    9.86 
   2  -2  -2  165.01    9.82 
  -2  -2   2  165.61    9.86 
  -2  -2   2  153.02    9.84 
   2  -2  -2  167.21    9.81 
  -2  -2   2  168.56    9.83 
  -2  -2   2  169.65    9.83 
  -2   2   2  174.90    9.83 
   2   2  -2  161.98    9.83 
   2   2  -2  167.05    9.83 
   2   2  -2  154.79    9.83 
  -2   2   2  170.90    9.89 
  -2   2   2  167.88    9.94 
  -2   2   2  178.92    9.83 
   2   2  -2  162.04    9.85 
  -2   2   2  172.26    9.85 
   0  -2  -2    0.35    0.13 
   0  -2  -2    0.19    0.06 
   0  -2   2    0.14    0.08 
   0  -2   2    0.21    0.06 
   0  -2   2    0.10    0.13 
   0  -2   2    0.20    0.08 
   0  -2  -2    0.16    0.06 
   0  -2  -2    0.39    0.08 
   0   2   2    0.29    0.09 
   0   2   2    0.19    0.08 
   0   2  -2    0.20    0.06 
   0   2   2    0.24    0.07 
   0   2   2    0.08    0.27 
   0   2   2    0.25    0.06 
   0   2   2    0.28    0.07 
   0   2  -2    0.23    0.08 
   0   2  -2    0.37    0.17 
   0   2  -2    0.40    0.08 
   0   2  -2    0.12    0.07 
  -2  -2  -2  350.29   21.29 
   2  -2   2  348.64   21.29 
  -2  -2  -2  364.09   21.32 
  -2  -2  -2  372.47   21.30 
  -2   2  -2  370.34   21.35 
   2   2   2  349.16   21.31 
   2   2   2  362.15   21.30 
  -2   2  -2  369.38   21.31 
  -2   2  -2  361.05   21.31 
   2   2   2  366.55   21.32 
  -2   2  -2  358.41   21.32 
  -2   2  -2  360.72   21.35 
  -4  -2  -2    4.66    0.40 
  -4  -2  -2    5.04    0.35 
  -4  -2  -2    4.62    0.35 
   4  -2   2    4.66    0.38 
  -4  -2  -2    4.46    0.31 
  -4   2  -2    4.79    0.37 
  -4   2  -2    5.01    0.37 
  -4   2  -2    5.13    0.45 
  -4   2  -2    5.33    0.52 
   4   2   2    4.39    0.38 
   4   2   2    3.89    0.41 
  -4   2  -2    5.00    0.38 
   6  -2   2  142.49    8.11 
   6  -2   2  130.60    8.03 
  -6  -2  -2  138.23    8.15 
  -6  -2  -2  135.90    8.06 
  -6  -2  -2  131.75    8.04 
  -6  -2  -2  138.82    8.09 
  -6  -2  -2  132.56    8.05 
   6   2   2  139.29    8.11 
   6   2   2  133.85    8.13 
  -6   2  -2  138.58    8.11 
  -6   2  -2  138.65    8.10 
  -6   2  -2  140.86    8.11 
   6   2   2  125.87    8.04 
  -8  -2  -2   56.14    3.30 
   8  -2   2   53.57    3.28 
   8  -2   2   58.06    3.29 
  -8  -2  -2   56.58    3.37 
  -8  -2  -2   52.16    3.32 
  -8  -2  -2   53.36    3.30 
  -8  -2  -2   51.48    3.30 
  -8  -2  -2   48.66    3.29 
   8  -2   2   56.01    3.29 
   8  -2   2   56.30    3.43 
  -8  -2  -2   57.80    3.30 
  -8  -2  -2   51.68    3.31 
  -8  -2  -2   57.08    3.47 
   8   2   2   58.97    3.46 
   8   2   2   58.34    3.43 
  -8   2  -2   57.33    3.39 
   8   2   2   56.41    3.31 
  -8   2  -2   55.14    3.32 
  -8   2  -2   55.86    3.39 
   8   2   2   53.30    3.29 
  -8   2  -2   57.55    3.37 
   8   2   2   53.15    3.29 
 -10  -2  -2    4.78    0.35 
 -10  -2  -2    4.53    0.35 
 -10  -2  -2    5.35    0.37 
 -10  -2  -2    5.82    0.58 
  10  -2   2    4.48    0.32 
  10  -2   2    3.16    0.77 
  10  -2   2    4.36    0.34 
 -10  -2  -2    5.15    0.38 
 -10  -2  -2    4.59    0.33 
 -10  -2  -2    4.51    0.36 
 -10  -2  -2    4.53    0.34 
  10  -2   2    4.62    0.34 
 -10  -2  -2    4.29    0.58 
 -10  -2  -2    4.72    0.34 
  10  -2   2    4.34    0.32 
 -10  -2  -2    4.54    0.68 
 -10   2  -2    4.23    0.53 
  10   2   2    4.34    0.33 
 -10   2  -2    5.17    0.65 
 -10   2  -2    3.85    0.34 
 -10   2  -2    4.68    0.37 
 -10   2  -2    4.16    0.32 
  10   2   2    4.35    0.36 
  10   2   2    5.83    0.78 
 -10   2  -2    3.92    0.38 
 -10   2  -2    5.08    0.39 
  10   2   2    4.95    0.65 
  10   2   2    4.73    0.33 
  10   2   2    4.48    0.32 
  12  -2   2  111.99    6.26 
 -12  -2  -2   96.66    6.23 
 -12  -2  -2  109.18    6.28 
  12  -2   2  109.07    6.26 
 -12  -2  -2  103.81    6.27 
 -12  -2  -2  106.65    6.31 
  12  -2   2  111.14    6.33 
  12  -2   2  108.02    6.24 
 -12  -2  -2  104.05    6.30 
 -12  -2  -2  111.08    6.30 
 -12  -2  -2   97.82    6.26 
 -12  -2  -2  101.92    6.27 
 -12  -2  -2   97.01    6.43 
 -12   2  -2  112.43    6.33 
  12   2   2  104.33    6.54 
  12   2   2  110.70    6.28 
 -12   2  -2  101.48    6.25 
 -12   2  -2   92.05    6.25 
 -12   2  -2  101.07    6.27 
 -12   2  -2  108.12    6.25 
 -12   2  -2   96.69    6.41 
 -12   2  -2  111.13    6.28 
 -12   2  -2  110.72    6.26 
 -12   2  -2  109.32    6.30 
  12   2   2  102.77    6.23 
  12   2   2  104.82    6.28 
  12   2   2  102.78    6.25 
 -12   2  -2  109.19    6.27 
  12   2   2  102.77    6.25 
 -12   2  -2  111.97    6.25 
 -12   2  -2  102.43    6.32 
 -12   2  -2  100.43    6.27 
 -12   2  -2  101.17    6.25 
  14  -2   2    3.04    0.24 
 -14  -2  -2    2.64    0.27 
 -14  -2  -2    3.15    0.29 
 -14  -2  -2    2.46    0.31 
  14  -2   2    2.90    0.24 
 -14  -2  -2    2.72    0.29 
  14  -2   2    2.94    0.22 
  14  -2   2    3.41    0.31 
 -14  -2  -2    2.44    0.24 
 -14  -2  -2    2.86    0.24 
 -14  -2  -2    2.62    0.28 
 -14   2  -2    2.97    0.25 
 -14   2  -2    3.10    0.24 
 -14   2  -2    3.00    0.26 
 -14   2  -2    2.34    0.32 
 -14   2  -2    2.98    0.27 
 -14   2  -2    2.79    0.22 
  14   2   2    2.56    0.20 
  14   2   2    2.54    0.25 
 -14   2  -2    3.00    0.23 
 -14   2  -2    3.02    0.25 
 -14   2  -2    2.20    0.31 
 -14   2  -2    3.29    0.25 
 -14   2  -2    2.92    0.23 
  14   2   2    2.50    0.32 
  14   2   2    2.55    0.24 
 -14   2  -2    2.48    0.29 
 -14   2  -2    2.54    0.22 
 -14   2  -2    3.13    0.32 
 -16  -2  -2   35.79    2.14 
 -16  -2  -2   36.19    2.10 
 -16  -2  -2   33.60    2.09 
  16  -2   2   34.97    2.07 
 -16  -2  -2   34.61    2.14 
  16  -2   2   35.95    2.09 
  16  -2   2   35.57    2.10 
 -16  -2  -2   34.93    2.10 
 -16   2  -2   35.58    2.11 
 -16   2  -2   30.84    2.08 
 -16   2  -2   35.69    2.12 
 -16   2  -2   32.40    2.10 
  16   2   2   36.23    2.07 
 -16   2  -2   37.01    2.11 
 -16   2  -2   34.15    2.16 
 -16   2  -2   35.21    2.09 
 -16   2  -2   31.16    2.09 
 -16   2  -2   33.96    2.10 
  18  -2   2   29.42    1.67 
 -18   2  -2   26.35    1.69 
  17  -3  -2    1.38    0.17 
 -17  -3   2    1.61    0.15 
 -17  -3   2    1.97    0.20 
 -17  -3   2    1.89    0.18 
 -17  -3   2    1.48    0.17 
  17  -3  -2    1.67    0.12 
 -17   3   2    1.28    0.15 
 -17   3   2    1.75    0.16 
 -17   3   2    1.47    0.14 
 -17   3   2    1.38    0.25 
  15  -3  -2    1.57    0.13 
  15  -3  -2    1.30    0.22 
 -15  -3   2    1.41    0.24 
 -15  -3   2    1.23    0.32 
 -15  -3   2    1.63    0.17 
  15  -3  -2    1.46    0.15 
  15  -3  -2    1.45    0.15 
 -15  -3   2    1.43    0.24 
 -15  -3   2    1.78    0.18 
 -15  -3   2    1.35    0.24 
 -15  -3   2    1.47    0.16 
 -15  -3   2    1.45    0.17 
 -15  -3   2    1.52    0.14 
 -15   3   2    1.56    0.19 
 -15   3   2    1.44    0.16 
 -15   3   2    1.49    0.15 
 -15   3   2    1.49    0.21 
 -15   3   2    1.51    0.17 
 -15   3   2    1.54    0.18 
  15   3  -2    1.21    0.21 
 -15   3   2    1.69    0.27 
 -15   3   2    1.44    0.14 
 -15   3   2    1.48    0.21 
 -15   3   2    1.65    0.15 
 -15   3   2    1.34    0.14 
 -15   3   2    1.51    0.15 
 -15   3   2    1.45    0.14 
 -13  -3   2    0.09    0.10 
 -13  -3   2    0.06    0.06 
 -13  -3   2    0.03    0.07 
 -13  -3   2    0.04    0.10 
 -13  -3   2    0.07    0.06 
  13  -3  -2    0.01    0.05 
  13  -3  -2    0.09    0.11 
 -13  -3   2   -0.17    0.09 
 -13  -3   2    0.07    0.08 
  13  -3  -2    0.01    0.07 
 -13  -3   2    0.10    0.14 
  13  -3  -2   -0.05    0.08 
 -13   3   2    0.05    0.06 
 -13   3   2    0.12    0.11 
 -13   3   2   -0.06    0.14 
 -13   3   2    0.19    0.10 
 -13   3   2    0.01    0.06 
 -13   3   2    0.05    0.04 
 -13   3   2    0.01    0.09 
  13   3  -2   -0.08    0.05 
 -13   3   2    0.00    0.08 
 -13   3   2    0.16    0.08 
  13   3  -2    0.07    0.05 
 -13   3   2    0.15    0.06 
 -13   3   2    0.04    0.06 
 -13   3   2    0.00    0.08 
 -13   3   2    0.02    0.11 
 -13   3   2   -0.08    0.04 
 -13   3   2    0.05    0.05 
 -13   3   2    0.04    0.09 
 -13   3   2    0.10    0.06 
 -11  -3   2    3.33    0.30 
 -11  -3   2    2.82    0.59 
 -11  -3   2    3.63    0.29 
 -11  -3   2    3.58    0.29 
 -11  -3   2    3.54    0.28 
  11  -3  -2    3.42    0.30 
 -11  -3   2    3.39    0.29 
  11  -3  -2    3.64    0.28 
 -11  -3   2    3.49    0.29 
 -11  -3   2    3.51    0.30 
 -11  -3   2    3.64    0.27 
 -11  -3   2    3.25    0.33 
  11  -3  -2    3.01    0.29 
  11  -3  -2    3.30    0.30 
 -11   3   2    4.10    0.28 
 -11   3   2    3.92    0.33 
 -11   3   2    3.24    0.30 
  11   3  -2    3.14    0.67 
 -11   3   2    3.66    0.27 
  11   3  -2    3.52    0.30 
  11   3  -2    3.49    0.25 
 -11   3   2    3.43    0.27 
 -11   3   2    3.68    0.33 
  11   3  -2    3.40    0.28 
 -11   3   2    3.93    0.29 
 -11   3   2    3.73    0.28 
 -11   3   2    4.01    0.33 
 -11   3   2    3.55    0.29 
 -11   3   2    3.38    0.30 
 -11   3   2    3.19    0.27 
 -11   3   2    2.66    0.35 
 -11   3   2    3.97    0.33 
 -11   3   2    3.98    0.64 
 -11   3   2    3.40    0.31 
 -11   3   2    3.92    0.29 
 -11   3   2    3.72    0.36 
  11   3  -2    2.89    0.29 
 -11   3   2    3.36    0.28 
 -11   3   2    4.07    0.32 
  -9  -3   2    0.81    0.12 
  -9  -3   2    1.03    0.13 
  -9  -3   2    0.74    0.11 
  -9  -3   2    0.67    0.12 
   9  -3  -2    0.49    0.66 
  -9  -3   2    1.00    0.27 
  -9  -3   2    0.91    0.17 
  -9  -3   2    0.71    0.28 
  -9  -3   2    0.83    0.12 
  -9  -3   2    0.69    0.11 
  -9  -3   2    1.02    0.14 
  -9  -3   2    0.92    0.14 
   9  -3  -2    0.83    0.12 
   9  -3  -2    0.82    0.14 
  -9  -3   2    0.28    0.47 
  -9  -3   2    0.87    0.14 
  -9  -3   2    0.83    0.13 
  -9   3   2    0.82    0.19 
   9   3  -2    0.72    0.11 
  -9   3   2    0.94    0.15 
  -9   3   2    0.81    0.11 
  -9   3   2    1.16    0.40 
   9   3  -2    0.93    0.35 
  -9   3   2    0.88    0.30 
   9   3  -2    0.65    0.16 
  -9   3   2    0.98    0.37 
   9   3  -2    1.28    0.54 
  -9   3   2    0.65    0.13 
   9   3  -2    0.89    0.13 
   9   3  -2    0.73    0.12 
  -9   3   2    0.85    0.13 
  -7  -3   2    8.59    0.58 
  -7  -3   2    8.94    0.63 
  -7  -3   2    8.38    0.58 
  -7  -3   2    9.58    0.67 
  -7  -3   2    9.19    0.81 
  -7  -3   2    8.54    0.57 
  -7  -3   2    8.96    0.58 
   7  -3  -2    8.96    0.56 
   7  -3  -2    8.12    0.85 
  -7  -3   2    9.34    0.58 
  -7   3   2    8.93    0.66 
   7   3  -2    8.58    0.78 
  -7   3   2   10.23    0.87 
   7   3  -2    9.03    0.73 
  -7   3   2    8.80    0.68 
  -7   3   2    9.08    0.59 
   7   3  -2    8.92    0.58 
   7   3  -2    8.27    0.59 
  -5  -3   2    6.10    0.45 
  -5  -3   2    6.37    0.56 
  -5  -3   2    5.95    0.41 
  -5  -3   2    5.72    0.40 
  -5  -3   2    5.39    0.39 
  -5  -3   2    6.00    0.40 
  -5  -3   2    6.33    0.46 
   5  -3  -2    5.90    0.57 
  -5   3   2    6.37    0.46 
  -5   3   2    4.64    0.76 
  -5   3   2    5.95    0.49 
   5   3  -2    6.13    0.52 
   5   3  -2    6.23    0.51 
  -5   3   2    6.41    0.63 
  -5   3   2    6.72    0.47 
  -3  -3   2    4.19    0.34 
  -3  -3   2    4.14    0.33 
   3  -3  -2    4.78    0.35 
   3  -3  -2    4.39    0.31 
  -3  -3   2    4.10    0.29 
   3  -3  -2    4.30    0.31 
  -3  -3   2    4.01    0.40 
   3  -3  -2    4.61    0.43 
  -3  -3   2    4.45    0.35 
   3   3  -2    3.83    0.35 
  -3   3   2    4.83    0.34 
   3   3  -2    4.11    0.36 
   3   3  -2    4.52    0.38 
  -3   3   2    4.14    0.50 
  -3   3   2    4.28    0.37 
  -3   3   2    4.58    0.37 
   3   3  -2    5.01    0.89 
   1  -3  -2    0.12    0.10 
  -1  -3   2    0.17    0.12 
  -1  -3   2    0.10    0.10 
   1  -3  -2    0.17    0.07 
  -1  -3   2    0.11    0.04 
  -1  -3   2    0.14    0.08 
   1  -3  -2    0.14    0.08 
  -1   3   2    0.13    0.08 
   1   3  -2   -0.15    0.36 
  -1   3   2    0.25    0.10 
  -1   3   2    0.25    0.24 
  -1   3   2    0.09    0.12 
  -1   3   2    0.12    0.09 
   1   3  -2    0.18    0.09 
   1   3  -2    0.36    0.10 
   1   3  -2    0.09    0.10 
   1  -3   2   12.03    0.79 
  -1  -3  -2   12.19    0.76 
  -1  -3  -2   12.86    0.79 
  -1  -3  -2   11.50    0.72 
  -1  -3  -2   12.01    0.75 
   1  -3   2   11.51    0.75 
   1  -3   2   11.25    0.79 
  -1   3  -2   12.58    0.78 
   1   3   2   11.67    0.78 
  -1   3  -2   11.48    0.76 
  -1   3  -2   11.75    0.81 
  -1   3  -2   11.91    0.80 
   1   3   2   12.25    0.80 
  -1   3  -2   11.31    0.85 
  -3  -3  -2    6.88    0.47 
   3  -3   2    7.94    0.51 
  -3  -3  -2    6.81    0.45 
  -3  -3  -2    6.38    0.48 
  -3  -3  -2    7.31    0.55 
  -3   3  -2    6.29    0.66 
  -3   3  -2    6.73    0.53 
  -3   3  -2    7.59    0.59 
   3   3   2    6.12    0.56 
  -3   3  -2    6.95    0.50 
   3   3   2    6.65    0.92 
  -3   3  -2    7.31    0.50 
   3   3   2    6.92    0.52 
  -5  -3  -2   11.23    0.75 
  -5  -3  -2   11.93    0.85 
  -5  -3  -2   10.81    0.69 
  -5  -3  -2    9.88    0.69 
   5  -3   2   11.35    0.80 
  -5  -3  -2   10.86    0.70 
  -5  -3  -2   11.15    0.73 
   5   3   2   11.62    0.79 
  -5   3  -2   10.93    0.76 
  -5   3  -2   10.81    0.76 
  -5   3  -2   10.67    0.79 
  -5   3  -2   13.29    0.99 
  -5   3  -2   11.00    0.89 
   5   3   2   11.31    0.81 
  -7  -3  -2    3.62    0.27 
   7  -3   2    3.98    0.49 
  -7  -3  -2    3.78    0.40 
   7  -3   2    3.61    0.26 
  -7  -3  -2    4.39    0.39 
  -7  -3  -2    3.80    0.27 
  -7  -3  -2    3.66    0.29 
  -7  -3  -2    3.91    0.28 
  -7  -3  -2    3.07    0.27 
  -7  -3  -2    4.29    0.57 
   7   3   2    3.31    0.42 
  -7   3  -2    4.29    0.45 
   7   3   2    3.93    0.50 
  -7   3  -2    3.66    0.39 
   7   3   2    3.56    0.30 
  -7   3  -2    4.01    0.41 
   9  -3   2    7.69    0.51 
  -9  -3  -2    7.87    0.52 
  -9  -3  -2    7.67    0.62 
  -9  -3  -2    7.27    0.51 
  -9  -3  -2    7.44    0.51 
  -9  -3  -2    7.08    0.49 
  -9  -3  -2    7.59    0.51 
  -9  -3  -2    7.58    0.67 
  -9  -3  -2    7.25    0.54 
  -9  -3  -2    7.18    0.50 
  -9  -3  -2    7.77    0.52 
  -9  -3  -2    7.56    0.52 
  -9  -3  -2    8.16    0.51 
   9  -3   2    7.11    0.50 
   9  -3   2    7.16    0.95 
  -9  -3  -2    6.93    0.92 
  -9   3  -2    7.21    0.50 
  -9   3  -2    8.42    0.54 
  -9   3  -2    6.79    0.57 
   9   3   2    7.92    0.95 
  -9   3  -2    7.81    0.72 
  -9   3  -2    7.36    0.78 
   9   3   2    6.84    0.49 
   9   3   2    7.15    0.74 
   9   3   2    7.51    0.53 
  -9   3  -2    7.45    0.69 
  -9   3  -2    8.40    0.57 
   9   3   2    7.11    0.49 
 -11  -3  -2    0.37    0.09 
 -11  -3  -2    0.49    0.10 
 -11  -3  -2    0.32    0.11 
 -11  -3  -2    0.45    0.11 
 -11  -3  -2    0.17    0.17 
 -11  -3  -2    0.38    0.09 
 -11  -3  -2    0.70    0.67 
  11  -3   2    0.25    0.10 
 -11  -3  -2    0.35    0.12 
 -11  -3  -2    0.29    0.10 
  11  -3   2    0.28    0.10 
 -11   3  -2    0.25    0.09 
 -11   3  -2    0.30    0.08 
 -11   3  -2    0.44    0.14 
 -11   3  -2    0.59    0.10 
 -11   3  -2    0.35    0.11 
 -11   3  -2    0.35    0.16 
 -11   3  -2    0.40    0.10 
 -11   3  -2    0.42    0.18 
 -11   3  -2    0.30    0.08 
 -11   3  -2    0.47    0.11 
 -11   3  -2    0.47    0.09 
  11   3   2    0.50    0.07 
  11   3   2    0.40    0.11 
 -11   3  -2    0.31    0.08 
 -11   3  -2    0.28    0.15 
 -11   3  -2    0.27    0.07 
  11   3   2    0.10    0.61 
  11   3   2    0.55    0.10 
 -11   3  -2    0.25    0.14 
 -11   3  -2    0.38    0.10 
  11   3   2    0.42    0.09 
 -11   3  -2   -0.07    0.50 
 -11   3  -2    0.32    0.09 
 -13  -3  -2    0.08    0.06 
 -13  -3  -2    0.04    0.05 
 -13  -3  -2    0.09    0.08 
 -13  -3  -2    0.04    0.08 
 -13  -3  -2    0.00    0.13 
  13  -3   2    0.05    0.07 
 -13  -3  -2    0.02    0.13 
  13  -3   2    0.00    0.05 
 -13  -3  -2   -0.11    0.13 
  13  -3   2    0.08    0.06 
  13  -3   2    0.02    0.11 
 -13   3  -2    0.06    0.05 
 -13   3  -2    0.11    0.06 
 -13   3  -2    0.06    0.05 
 -13   3  -2    0.05    0.15 
  13   3   2    0.21    0.05 
 -13   3  -2    0.09    0.11 
 -13   3  -2   -0.01    0.13 
 -13   3  -2   -0.02    0.08 
 -13   3  -2    0.03    0.06 
  13   3   2    0.00    0.06 
 -13   3  -2    0.21    0.10 
 -13   3  -2    0.00    0.14 
 -13   3  -2   -0.02    0.04 
 -13   3  -2    0.12    0.08 
 -13   3  -2    0.13    0.08 
 -13   3  -2    0.00    0.05 
 -13   3  -2    0.07    0.07 
 -15  -3  -2    0.81    0.11 
 -15  -3  -2    0.73    0.13 
  15  -3   2    0.66    0.16 
  15  -3   2    0.78    0.11 
  15  -3   2    0.72    0.11 
 -15  -3  -2    0.95    0.15 
 -15  -3  -2    0.87    0.16 
 -15  -3  -2    0.75    0.20 
 -15  -3  -2    0.67    0.10 
 -15  -3  -2    0.63    0.13 
  15  -3   2    0.72    0.09 
 -15   3  -2    0.89    0.12 
 -15   3  -2    0.97    0.10 
 -15   3  -2    1.16    0.22 
 -15   3  -2    0.78    0.12 
 -15   3  -2    0.98    0.15 
 -15   3  -2    0.98    0.16 
  15   3   2    0.75    0.15 
 -15   3  -2    0.65    0.10 
 -15   3  -2    0.79    0.13 
 -15   3  -2    0.74    0.12 
 -15   3  -2    0.84    0.11 
 -15   3  -2    0.76    0.16 
 -15   3  -2    0.76    0.12 
 -15   3  -2    0.72    0.13 
 -17  -3  -2    0.49    0.11 
  17  -3   2    0.72    0.07 
 -17  -3  -2    0.60    0.08 
 -17  -3  -2    0.55    0.09 
 -17  -3  -2    0.47    0.16 
 -17   3  -2    0.71    0.13 
 -17   3  -2    0.61    0.16 
 -17   3  -2    0.73    0.09 
 -17   3  -2    0.78    0.09 
 -16  -4   2   21.40    1.41 
  16  -4  -2   24.08    1.38 
  16  -4  -2   21.62    1.39 
 -16  -4   2   22.44    1.38 
 -16  -4   2   22.81    1.39 
 -16  -4   2   25.83    1.45 
 -16  -4   2   23.66    1.40 
  16   4  -2   19.98    1.39 
 -16   4   2   21.82    1.43 
 -16   4   2   23.25    1.40 
 -16   4   2   20.67    1.37 
 -16   4   2   22.71    1.42 
 -16   4   2   24.49    1.40 
 -16   4   2   23.04    1.39 
 -16   4   2   21.26    1.41 
 -16   4   2   24.28    1.38 
 -16   4   2   24.73    1.41 
  14  -4  -2    7.56    0.48 
  14  -4  -2    6.98    0.49 
 -14  -4   2    7.39    0.56 
  14  -4  -2    7.29    0.53 
 -14  -4   2    7.15    0.50 
 -14  -4   2    7.32    0.51 
 -14  -4   2    7.43    0.48 
 -14  -4   2    7.13    0.51 
 -14  -4   2    7.90    0.55 
 -14  -4   2    7.13    0.48 
 -14  -4   2    7.82    0.55 
  14  -4  -2    7.25    0.49 
 -14   4   2    6.88    0.56 
 -14   4   2    7.41    0.59 
 -14   4   2    7.00    0.48 
 -14   4   2    7.34    0.51 
 -14   4   2    7.23    0.53 
 -14   4   2    7.53    0.47 
 -14   4   2    7.50    0.53 
 -14   4   2    7.22    0.50 
  14   4  -2    7.07    0.50 
 -14   4   2    7.30    0.48 
 -14   4   2    7.11    0.51 
 -14   4   2    7.32    0.49 
 -14   4   2    7.54    0.51 
 -14   4   2    7.30    0.52 
  12  -4  -2   95.34    5.28 
 -12  -4   2   92.15    5.32 
 -12  -4   2   88.57    5.31 
 -12  -4   2   92.12    5.29 
 -12  -4   2   90.42    5.31 
 -12  -4   2   86.94    5.29 
 -12  -4   2   87.44    5.34 
 -12  -4   2   84.20    5.28 
  12  -4  -2   91.42    5.30 
 -12  -4   2   86.00    5.28 
  12  -4  -2   89.16    5.29 
 -12  -4   2   88.30    5.32 
  12   4  -2   91.01    5.31 
 -12   4   2   81.05    5.28 
 -12   4   2   88.74    5.29 
 -12   4   2   91.55    5.27 
 -12   4   2   88.38    5.29 
 -12   4   2   89.90    5.39 
 -12   4   2   86.91    5.33 
 -12   4   2   84.25    5.29 
 -12   4   2   85.99    5.34 
 -12   4   2   85.19    5.35 
 -12   4   2   88.96    5.34 
 -12   4   2   94.30    5.33 
 -12   4   2   87.65    5.27 
 -12   4   2   85.20    5.28 
 -12   4   2   89.22    5.29 
 -12   4   2   91.50    5.29 
 -12   4   2   83.88    5.27 
 -12   4   2   89.90    5.30 
 -12   4   2   91.54    5.32 
 -10  -4   2    3.85    0.51 
 -10  -4   2    3.70    0.34 
 -10  -4   2    3.78    0.32 
 -10  -4   2    4.12    0.33 
 -10  -4   2    4.58    0.60 
 -10  -4   2    3.57    0.32 
 -10  -4   2    4.17    0.31 
 -10  -4   2    3.82    0.29 
 -10  -4   2    4.08    0.33 
 -10  -4   2    4.00    0.32 
 -10  -4   2    3.84    0.31 
 -10  -4   2    3.83    0.31 
  10  -4  -2    4.11    0.31 
 -10  -4   2    3.86    0.33 
 -10  -4   2    3.09    0.58 
  10  -4  -2    4.38    0.33 
  10   4  -2    4.44    0.34 
 -10   4   2    4.21    0.31 
 -10   4   2    4.59    0.32 
 -10   4   2    4.18    0.32 
  10   4  -2    3.95    0.72 
 -10   4   2    4.46    0.42 
 -10   4   2    3.86    0.32 
 -10   4   2    4.00    0.32 
 -10   4   2    4.11    0.32 
 -10   4   2    4.42    0.39 
 -10   4   2    3.55    0.37 
 -10   4   2    4.33    0.34 
 -10   4   2    4.48    0.36 
 -10   4   2    4.35    0.32 
 -10   4   2    4.17    0.60 
 -10   4   2    4.06    0.36 
 -10   4   2    4.02    0.32 
 -10   4   2    3.96    0.30 
 -10   4   2    4.38    0.35 
 -10   4   2    4.17    0.31 
 -10   4   2    3.94    0.37 
 -10   4   2    4.35    0.31 
  -8  -4   2   76.47    4.18 
  -8  -4   2   68.18    4.43 
  -8  -4   2   68.45    4.17 
   8  -4  -2   75.02    4.16 
  -8  -4   2   61.25    4.16 
  -8  -4   2   71.03    4.18 
  -8  -4   2   68.89    4.18 
   8  -4  -2   69.85    4.15 
  -8  -4   2   71.27    4.19 
  -8  -4   2   70.22    4.19 
  -8  -4   2   70.32    4.23 
   8  -4  -2   63.97    4.44 
  -8  -4   2   68.06    4.16 
  -8   4   2   72.94    4.26 
  -8   4   2   62.13    4.21 
  -8   4   2   74.84    4.20 
  -8   4   2   72.37    4.30 
  -8   4   2   73.87    4.26 
  -8   4   2   76.20    4.27 
   8   4  -2   68.73    4.40 
   8   4  -2   70.33    4.44 
  -8   4   2   65.00    4.17 
   8   4  -2   69.51    4.19 
  -8   4   2   65.96    4.18 
   6  -4  -2   11.92    1.05 
   6  -4  -2   12.67    0.83 
  -6  -4   2   12.77    0.79 
  -6  -4   2   11.74    0.87 
  -6  -4   2   11.85    0.77 
  -6  -4   2   12.19    1.01 
   6  -4  -2   13.33    0.99 
  -6  -4   2   12.24    0.77 
  -6  -4   2   12.81    0.79 
  -6  -4   2   12.75    0.84 
  -6  -4   2   11.12    0.77 
  -6  -4   2   13.10    0.78 
  -6   4   2   12.58    0.91 
  -6   4   2   10.86    0.77 
  -6   4   2   13.82    0.88 
  -6   4   2   11.22    0.85 
  -6   4   2   12.55    0.86 
  -6   4   2   12.16    1.11 
  -6   4   2    9.68    1.29 
   6   4  -2   11.63    0.92 
   6   4  -2   14.92    2.05 
   6   4  -2   12.11    0.99 
  -4  -4   2   83.93    5.15 
  -4  -4   2   87.79    5.18 
   4  -4  -2   87.50    5.19 
  -4  -4   2   87.78    5.14 
  -4  -4   2   84.84    5.15 
   4  -4  -2   81.90    5.23 
  -4  -4   2   87.86    5.15 
  -4  -4   2   86.71    5.27 
   4  -4  -2   84.48    5.20 
   4  -4  -2   90.04    5.21 
  -4  -4   2   85.97    5.20 
  -4   4   2   83.69    5.44 
  -4   4   2   88.71    5.23 
  -4   4   2   88.80    5.40 
   4   4  -2   89.48    5.25 
  -4   4   2   89.62    5.20 
  -4   4   2   90.08    5.20 
   4   4  -2   82.08    5.24 
   4   4  -2   82.67    5.18 
  -2  -4   2  244.46   14.08 
   2  -4  -2  268.99   14.14 
  -2  -4   2  233.42   14.14 
   2  -4  -2  242.31   14.06 
  -2  -4   2  231.89   14.04 
  -2  -4   2  241.30   14.09 
   2  -4  -2  246.26   14.09 
   2  -4  -2  219.26   14.07 
  -2   4   2  224.42   14.18 
   2   4  -2  242.65   14.12 
  -2   4   2  252.77   14.11 
  -2   4   2  240.93   14.13 
   2   4  -2  250.94   14.12 
   2   4  -2  233.56   14.14 
  -2   4   2  231.88   14.09 
   2   4  -2  205.89   14.45 
  -2   4   2  233.80   14.30 
   0  -4   2    5.17    0.36 
   0  -4   2    5.80    0.49 
   0  -4  -2    5.76    0.36 
   0  -4   2    5.83    0.50 
   0  -4   2    5.62    0.42 
   0  -4  -2    5.95    0.42 
   0  -4  -2    5.73    0.42 
   0  -4  -2    6.10    0.48 
   0   4  -2    5.56    0.50 
   0   4  -2    5.82    0.47 
   0   4  -2    5.66    0.65 
   0   4  -2    6.35    0.46 
   0   4   2    5.81    0.50 
   0   4   2    5.10    0.42 
   0   4   2    5.72    0.47 
   0   4  -2    5.18    0.42 
   0   4   2    5.89    0.46 
   0   4   2    5.19    0.88 
   2  -4   2  316.61   19.24 
  -2  -4  -2  314.85   19.23 
   2  -4   2  331.40   19.24 
  -2  -4  -2  348.51   19.30 
   2  -4   2  321.83   19.28 
  -2  -4  -2  336.99   19.25 
  -2  -4  -2  315.18   19.20 
   2  -4   2  324.78   19.28 
  -2   4  -2  335.03   19.30 
  -2   4  -2  328.17   19.28 
  -2   4  -2  317.97   19.36 
   2   4   2  329.90   19.27 
   2   4   2  320.66   19.31 
  -2   4  -2  328.35   19.36 
  -2   4  -2  314.67   19.26 
   4  -4   2  162.38    9.68 
  -4  -4  -2  165.85    9.69 
  -4  -4  -2  163.85    9.57 
  -4  -4  -2  142.08    9.57 
  -4  -4  -2  170.20    9.63 
   4  -4   2  164.54    9.62 
  -4  -4  -2  162.12    9.60 
  -4  -4  -2  162.19    9.57 
   4  -4   2  158.66    9.64 
  -4  -4  -2  162.69    9.56 
  -4   4  -2  162.86    9.64 
   4   4   2  143.44   10.20 
  -4   4  -2  172.15    9.77 
  -4   4  -2  169.20    9.65 
  -4   4  -2  164.21    9.67 
   4   4   2  160.85    9.68 
   6  -4   2  125.88    7.65 
  -6  -4  -2  129.67    7.71 
  -6  -4  -2  126.69    7.53 
  -6  -4  -2  122.19    7.53 
  -6  -4  -2  128.56    7.58 
  -6  -4  -2  126.18    7.53 
  -6  -4  -2  128.06    7.54 
  -6  -4  -2  128.23    7.61 
   6  -4   2  123.89    7.72 
   6  -4   2  122.69    7.63 
  -6  -4  -2  126.84    7.54 
  -6   4  -2  123.14    7.61 
   6   4   2  125.16    7.67 
  -6   4  -2  127.22    7.65 
  -6   4  -2  127.27    7.62 
   6   4   2  144.79    8.38 
   6   4   2  125.99    7.67 
  -8  -4  -2   50.51    2.96 
  -8  -4  -2   52.56    2.95 
   8  -4   2   49.76    2.91 
  -8  -4  -2   49.79    2.93 
  -8  -4  -2   47.73    2.93 
  -8  -4  -2   45.48    2.94 
   8  -4   2   49.56    2.91 
  -8  -4  -2   50.52    3.23 
  -8  -4  -2   49.62    2.93 
  -8  -4  -2   49.44    3.00 
  -8  -4  -2   55.59    3.26 
   8  -4   2   46.95    3.12 
  -8  -4  -2   47.68    2.94 
  -8   4  -2   48.63    2.94 
   8   4   2   48.28    3.19 
   8   4   2   45.60    3.11 
  -8   4  -2   49.59    3.05 
  -8   4  -2   42.59    2.92 
  -8   4  -2   44.97    2.94 
  -8   4  -2   50.25    2.96 
  -8   4  -2   48.63    3.01 
  -8   4  -2   51.59    3.10 
  -8   4  -2   49.59    3.05 
 -10  -4  -2    5.33    0.37 
 -10  -4  -2    5.68    0.42 
 -10  -4  -2    5.27    0.43 
 -10  -4  -2    4.66    0.39 
  10  -4   2    5.55    0.83 
  10  -4   2    6.34    0.41 
 -10  -4  -2    4.37    0.48 
 -10  -4  -2    5.13    0.62 
 -10  -4  -2    5.50    0.42 
 -10  -4  -2    5.49    0.42 
 -10  -4  -2    5.53    0.40 
  10  -4   2    6.17    0.39 
 -10  -4  -2    5.21    0.41 
 -10  -4  -2    5.11    0.65 
 -10  -4  -2    5.02    0.44 
 -10  -4  -2    5.17    0.41 
 -10  -4  -2    5.27    0.43 
  10  -4   2    4.61    0.41 
 -10   4  -2    6.80    0.52 
  10   4   2    5.50    2.20 
 -10   4  -2    6.12    0.40 
 -10   4  -2    5.75    0.39 
 -10   4  -2    5.25    0.43 
 -10   4  -2    6.30    0.43 
 -10   4  -2    6.21    0.45 
 -10   4  -2    5.35    0.39 
 -10   4  -2    5.93    0.40 
 -10   4  -2    5.74    0.40 
 -10   4  -2    6.77    0.42 
  10   4   2    5.89    0.42 
 -10   4  -2    5.57    0.67 
  10   4   2    4.35    0.78 
 -10   4  -2    6.33    0.41 
 -10   4  -2    6.28    0.46 
 -10   4  -2    5.71    0.42 
 -10   4  -2    6.15    0.44 
 -10   4  -2    4.63    0.40 
 -10   4  -2    5.57    0.43 
 -10   4  -2    5.49    0.40 
 -10   4  -2    6.68    0.41 
 -12  -4  -2   89.16    5.37 
  12  -4   2   95.88    5.36 
 -12  -4  -2   90.58    5.44 
 -12  -4  -2   87.83    5.35 
 -12  -4  -2   89.30    5.38 
 -12  -4  -2   90.57    5.40 
 -12  -4  -2   91.98    5.42 
  12  -4   2  101.07    5.37 
 -12  -4  -2   91.86    5.40 
  12  -4   2   91.18    5.37 
 -12  -4  -2   86.54    5.36 
 -12  -4  -2   86.61    5.39 
 -12   4  -2   83.41    5.39 
 -12   4  -2   88.11    5.38 
 -12   4  -2   86.54    5.37 
 -12   4  -2   85.25    5.39 
 -12   4  -2   88.82    5.36 
 -12   4  -2   86.03    5.35 
  12   4   2   94.21    5.39 
 -12   4  -2   93.75    5.37 
 -12   4  -2   88.56    5.36 
 -12   4  -2   88.00    5.41 
 -12   4  -2   95.57    5.40 
 -12   4  -2   93.38    5.46 
 -12   4  -2   93.04    5.37 
 -12   4  -2   88.36    5.40 
 -12   4  -2   90.66    5.35 
 -12   4  -2   82.88    5.36 
 -14  -4  -2    6.54    0.44 
 -14  -4  -2    6.74    0.48 
 -14  -4  -2    6.59    0.48 
  14  -4   2    6.46    0.44 
 -14  -4  -2    6.33    0.50 
 -14  -4  -2    6.46    0.51 
 -14  -4  -2    6.69    0.47 
 -14  -4  -2    5.96    0.43 
  14  -4   2    7.05    0.42 
  14  -4   2    6.70    0.44 
  14  -4   2    6.61    0.47 
 -14  -4  -2    6.09    0.44 
 -14   4  -2    6.38    0.45 
 -14   4  -2    6.52    0.46 
 -14   4  -2    5.77    0.50 
 -14   4  -2    6.59    0.45 
 -14   4  -2    6.75    0.46 
 -14   4  -2    6.82    0.50 
 -14   4  -2    6.38    0.42 
 -14   4  -2    6.12    0.43 
 -14   4  -2    6.62    0.44 
 -14   4  -2    6.60    0.43 
 -14   4  -2    6.23    0.49 
 -14   4  -2    6.11    0.46 
 -14   4  -2    5.83    0.50 
  14   4   2    6.88    0.46 
  16  -4   2   30.65    1.84 
 -16  -4  -2   30.26    1.83 
 -16  -4  -2   30.15    1.91 
  16  -4   2   30.57    1.83 
 -16  -4  -2   31.32    1.87 
 -16  -4  -2   31.77    1.86 
 -16  -4  -2   32.23    1.84 
 -16   4  -2   32.40    1.86 
 -16   4  -2   27.60    1.86 
 -16   4  -2   32.48    1.84 
 -16   4  -2   29.58    1.84 
 -16   4  -2   30.16    1.87 
  16   4   2   28.25    1.84 
 -16   4  -2   30.11    1.83 
 -16   4  -2   29.60    1.84 
 -15  -5   2    2.29    0.29 
 -15  -5   2    2.11    0.19 
  15  -5  -2    1.93    0.16 
 -15  -5   2    2.11    0.18 
 -15  -5   2    3.20    0.36 
 -15  -5   2    2.34    0.19 
 -15  -5   2    2.77    0.28 
 -15  -5   2    2.32    0.19 
  15  -5  -2    1.75    0.22 
 -15   5   2    2.15    0.21 
 -15   5   2    2.07    0.17 
 -15   5   2    2.33    0.19 
 -15   5   2    2.35    0.17 
 -15   5   2    1.97    0.23 
 -15   5   2    2.45    0.19 
 -15   5   2    2.28    0.18 
 -15   5   2    2.25    0.19 
 -15   5   2    2.42    0.23 
  15   5  -2    2.05    0.18 
 -15   5   2    2.66    0.21 
 -13  -5   2    2.04    0.19 
  13  -5  -2    1.64    0.19 
  13  -5  -2    1.73    0.19 
 -13  -5   2    1.96    0.22 
 -13  -5   2    2.07    0.20 
 -13  -5   2    2.05    0.17 
 -13  -5   2    1.72    0.29 
 -13  -5   2    2.13    0.23 
 -13  -5   2    1.85    0.21 
 -13  -5   2    1.70    0.20 
  13  -5  -2    1.69    0.22 
 -13  -5   2    2.18    0.17 
 -13   5   2    2.23    0.27 
 -13   5   2    2.35    0.22 
 -13   5   2    2.30    0.23 
 -13   5   2    1.91    0.18 
 -13   5   2    2.10    0.20 
 -13   5   2    1.75    0.19 
 -13   5   2    2.08    0.17 
 -13   5   2    2.01    0.18 
 -13   5   2    1.94    0.20 
 -13   5   2    2.08    0.16 
 -13   5   2    2.06    0.18 
  13   5  -2    2.06    0.18 
  13   5  -2    1.93    0.19 
 -13   5   2    2.14    0.29 
 -13   5   2    2.28    0.20 
 -13   5   2    1.96    0.18 
 -11  -5   2    0.49    0.12 
  11  -5  -2    0.30    0.12 
  11  -5  -2    0.47    0.14 
 -11  -5   2    0.38    0.10 
 -11  -5   2    0.44    0.11 
 -11  -5   2    0.29    0.09 
 -11  -5   2    0.24    0.11 
 -11  -5   2    0.46    0.09 
 -11  -5   2    0.45    0.09 
 -11  -5   2    0.39    0.07 
  11  -5  -2    0.50    0.10 
 -11  -5   2    0.40    0.10 
 -11  -5   2    0.40    0.11 
 -11  -5   2    0.32    0.11 
 -11   5   2    0.44    0.11 
 -11   5   2    0.41    0.08 
 -11   5   2    0.34    0.09 
 -11   5   2    0.44    0.12 
 -11   5   2    0.30    0.07 
 -11   5   2    0.42    0.08 
 -11   5   2    0.35    0.08 
 -11   5   2    0.49    0.14 
 -11   5   2    0.34    0.10 
 -11   5   2    0.46    0.12 
 -11   5   2    0.41    0.18 
  11   5  -2    0.34    0.11 
  11   5  -2    0.25    0.08 
 -11   5   2    0.33    0.09 
 -11   5   2    0.40    0.10 
 -11   5   2    0.34    0.08 
 -11   5   2    0.37    0.08 
 -11   5   2    0.42    0.08 
 -11   5   2    0.48    0.11 
 -11   5   2    0.36    0.11 
 -11   5   2    0.31    0.16 
  -9  -5   2   24.58    1.53 
  -9  -5   2   25.09    1.53 
  -9  -5   2   23.72    1.53 
  -9  -5   2   24.01    1.51 
  -9  -5   2   22.49    1.54 
  -9  -5   2   22.96    1.72 
  -9  -5   2   24.04    1.51 
  -9  -5   2   27.16    1.97 
   9  -5  -2   25.01    1.49 
  -9  -5   2   24.70    1.53 
  -9  -5   2   25.38    1.52 
   9  -5  -2   25.97    1.50 
  -9  -5   2   25.22    1.52 
  -9  -5   2   23.82    1.49 
  -9  -5   2   25.10    1.54 
   9  -5  -2   24.01    2.01 
  -9  -5   2   24.03    1.55 
  -9   5   2   24.31    1.53 
  -9   5   2   23.40    1.86 
  -9   5   2   24.83    1.51 
  -9   5   2   24.87    1.52 
  -9   5   2   24.84    1.62 
  -9   5   2   25.03    1.57 
   9   5  -2   22.19    1.86 
  -9   5   2   24.15    1.50 
  -9   5   2   24.09    1.51 
  -9   5   2   21.68    1.51 
  -9   5   2   26.79    1.52 
  -9   5   2   24.57    1.56 
  -9   5   2   24.31    1.53 
  -9   5   2   25.72    1.52 
   9   5  -2   16.58    4.15 
   9   5  -2   26.33    1.54 
  -9   5   2   24.32    1.57 
  -9   5   2   23.53    1.50 
  -9   5   2   23.08    1.52 
  -9   5   2   20.57    1.58 
  -9   5   2   26.87    1.52 
  -9   5   2   26.22    1.55 
  -9   5   2   24.75    1.53 
  -9   5   2   25.74    1.50 
  -9   5   2   24.86    1.65 
  -9   5   2   24.79    1.51 
  -7  -5   2    2.59    0.24 
   7  -5  -2    1.97    0.60 
  -7  -5   2    2.22    0.20 
  -7  -5   2    2.49    0.21 
  -7  -5   2    2.43    0.42 
  -7  -5   2    2.06    0.18 
  -7  -5   2    2.53    0.22 
  -7  -5   2    2.35    0.37 
  -7  -5   2    2.29    0.20 
  -7  -5   2    2.08    0.22 
  -7  -5   2    2.26    0.22 
  -7   5   2    2.65    0.29 
  -7   5   2    2.38    0.21 
  -7   5   2    2.80    0.46 
  -7   5   2    2.16    0.44 
  -7   5   2    2.32    0.25 
  -7   5   2    1.87    0.20 
  -7   5   2    2.19    0.30 
   7   5  -2    2.27    0.22 
  -7   5   2    2.37    0.24 
  -7   5   2    2.34    0.21 
  -7   5   2    2.13    0.43 
   7   5  -2    4.51    2.09 
  -7   5   2    2.74    0.30 
   7   5  -2    2.01    0.49 
  -7   5   2    2.35    0.68 
  -7   5   2    2.32    0.20 
  -7   5   2    2.27    0.21 
   7   5  -2    2.68    0.89 
  -7   5   2    2.75    0.41 
  -7   5   2    2.33    0.23 
  -7   5   2    1.76    0.21 
  -7   5   2    2.38    0.22 
  -5  -5   2   51.99    3.08 
  -5  -5   2   51.71    3.06 
  -5  -5   2   48.23    3.28 
   5  -5  -2   50.96    3.20 
  -5  -5   2   51.74    3.16 
   5  -5  -2   52.26    3.11 
  -5  -5   2   55.37    3.14 
  -5  -5   2   50.16    3.06 
   5  -5  -2   49.02    3.28 
  -5  -5   2   49.99    3.07 
   5  -5  -2   57.52    3.11 
   5   5  -2   49.37    3.24 
  -5   5   2   52.63    3.21 
  -5   5   2   52.23    3.42 
  -5   5   2   44.22    3.64 
  -5   5   2   53.06    3.17 
  -5   5   2   53.23    3.15 
  -5   5   2   46.06    3.07 
  -5   5   2   48.72    3.12 
  -3  -5   2    1.62    0.16 
  -3  -5   2    1.40    0.14 
   3  -5  -2    1.07    0.36 
   3  -5  -2    1.65    0.25 
  -3  -5   2    1.18    0.26 
  -3  -5   2    1.72    0.17 
  -3  -5   2    1.47    0.37 
   3  -5  -2    1.57    0.43 
   3  -5  -2    1.85    0.26 
  -3  -5   2    1.96    0.29 
   3  -5  -2    2.58    0.54 
  -3  -5   2    1.55    0.15 
   3   5  -2    2.55    0.96 
  -3   5   2    1.38    0.28 
  -3   5   2    1.69    0.25 
  -3   5   2    2.08    0.29 
  -3   5   2    1.31    0.52 
  -3   5   2    1.87    0.51 
   3   5  -2    1.63    0.30 
   3   5  -2    1.36    0.32 
  -1  -5   2   41.29    2.51 
   1  -5  -2   43.81    2.56 
   1  -5  -2   41.57    2.62 
  -1  -5   2   42.98    2.57 
  -1  -5   2   38.67    2.65 
   1  -5  -2   43.15    2.56 
  -1  -5   2   40.99    2.50 
  -1  -5   2   40.70    2.51 
  -1   5   2   45.40    2.62 
   1   5  -2   43.93    2.87 
  -1   5   2   39.44    2.69 
   1   5  -2   44.71    2.63 
  -1   5   2   40.86    2.90 
   1   5  -2   39.07    2.59 
  -1   5   2   39.43    2.62 
  -1   5   2   41.93    2.59 
   1   5  -2   45.14    2.64 
   1   5  -2   42.38    2.68 
  -1  -5  -2   12.83    0.97 
  -1  -5  -2   13.22    0.87 
   1  -5   2   13.32    1.01 
  -1  -5  -2   13.51    0.80 
   1  -5   2   11.27    0.97 
  -1  -5  -2   13.18    0.81 
   1  -5   2   13.06    0.88 
  -1  -5  -2   13.01    0.80 
   1  -5   2   12.22    0.79 
  -1  -5  -2   13.51    0.88 
  -1  -5  -2   12.51    0.80 
  -1   5  -2   13.55    0.95 
   1   5   2   13.58    0.99 
  -1   5  -2   13.50    1.06 
  -1   5  -2   11.24    0.88 
  -1   5  -2   12.73    1.08 
  -1   5  -2   13.86    0.92 
  -3  -5  -2    0.47    0.34 
   3  -5   2   -0.49    0.41 
  -3  -5  -2    0.32    0.08 
  -3  -5  -2    0.16    0.17 
   3  -5   2    0.14    0.21 
   3  -5   2    0.75    0.21 
  -3  -5  -2    0.33    0.06 
  -3  -5  -2    0.42    0.09 
   3  -5   2    0.67    0.44 
   3  -5   2    0.71    0.34 
  -3  -5  -2    0.41    0.20 
  -3  -5  -2    0.35    0.07 
   3   5   2    0.37    0.09 
  -3   5  -2    0.33    0.36 
  -3   5  -2    0.25    0.20 
   3   5   2    0.44    0.11 
  -3   5  -2    0.22    0.18 
   3   5   2    0.51    0.25 
   3   5   2    0.22    1.05 
  -3   5  -2    0.07    0.21 
  -3   5  -2    0.20    0.92 
   5  -5   2   45.81    2.88 
  -5  -5  -2   42.40    2.81 
  -5  -5  -2   48.81    2.83 
   5  -5   2   51.89    2.88 
  -5  -5  -2   47.71    2.82 
  -5  -5  -2   47.43    2.91 
   5  -5   2   43.79    2.94 
  -5  -5  -2   49.90    2.88 
  -5  -5  -2   47.74    2.82 
  -5  -5  -2   45.13    3.03 
  -5  -5  -2   50.22    2.81 
  -5   5  -2   45.49    3.38 
  -5   5  -2   47.09    2.91 
  -5   5  -2   47.47    2.93 
  -5   5  -2   42.90    2.81 
  -5   5  -2   42.41    2.83 
  -5   5  -2   48.87    3.12 
  -5   5  -2   48.87    2.98 
   5   5   2   46.77    3.00 
  -7  -5  -2    5.65    0.38 
  -7  -5  -2    5.27    0.36 
  -7  -5  -2    4.88    0.38 
  -7  -5  -2    5.34    0.38 
  -7  -5  -2    5.53    0.39 
   7  -5   2    6.69    0.66 
  -7  -5  -2    5.43    0.37 
  -7  -5  -2    5.65    0.38 
  -7  -5  -2    5.55    0.60 
  -7  -5  -2    5.60    0.41 
  -7  -5  -2    5.03    0.52 
   7  -5   2    4.03    0.64 
   7   5   2    6.15    0.74 
  -7   5  -2    5.73    0.38 
  -7   5  -2    5.44    0.37 
  -7   5  -2    5.19    0.71 
  -7   5  -2    5.37    0.40 
  -7   5  -2    6.12    0.43 
  -7   5  -2    5.41    0.58 
   7   5   2    5.34    0.38 
  -7   5  -2    4.72    0.39 
  -7   5  -2    4.56    0.45 
  -7   5  -2    5.87    0.74 
  -7   5  -2    5.21    0.40 
  -7   5  -2    5.51    0.37 
  -7   5  -2    4.75    0.38 
  -7   5  -2    5.02    0.39 
   7   5   2    5.66    1.95 
  -7   5  -2    4.34    0.37 
  -7   5  -2    5.41    0.38 
  -7   5  -2    5.12    0.65 
  -7   5  -2    4.69    0.43 
  -9  -5  -2    8.30    0.57 
   9  -5   2    8.49    0.54 
  -9  -5  -2    8.70    0.56 
  -9  -5  -2    8.45    0.55 
   9  -5   2    9.87    1.42 
  -9  -5  -2    7.78    0.60 
   9  -5   2    8.24    0.53 
  -9  -5  -2    8.27    0.56 
  -9  -5  -2    7.83    0.86 
  -9  -5  -2    8.19    0.59 
  -9  -5  -2    8.03    0.55 
  -9  -5  -2    7.69    0.56 
  -9  -5  -2    8.13    0.53 
  -9   5  -2    8.02    0.91 
   9   5   2    8.89    0.57 
  -9   5  -2    8.14    0.53 
  -9   5  -2    7.62    0.61 
  -9   5  -2    8.48    0.55 
   9   5   2    6.97    0.96 
  -9   5  -2    8.13    0.73 
  -9   5  -2    7.90    0.57 
   9   5   2    6.50    3.15 
  -9   5  -2    7.88    0.62 
  -9   5  -2    7.96    0.55 
  -9   5  -2    8.05    0.88 
  -9   5  -2    8.85    0.58 
  -9   5  -2    7.90    0.55 
  -9   5  -2    7.94    0.56 
  -9   5  -2    8.11    0.72 
  -9   5  -2    7.40    0.63 
  -9   5  -2    7.13    0.55 
  -9   5  -2    8.36    0.57 
  -9   5  -2    8.04    0.54 
  -9   5  -2    6.82    0.98 
  -9   5  -2    8.60    0.55 
  -9   5  -2    7.00    0.54 
  -9   5  -2    8.10    0.54 
  -9   5  -2    8.26    0.55 
  -9   5  -2    8.35    0.58 
  -9   5  -2    8.99    0.55 
  -9   5  -2    7.99    0.58 
  -9   5  -2    8.82    0.56 
 -11  -5  -2    1.25    0.16 
 -11  -5  -2    1.04    0.17 
 -11  -5  -2    1.15    0.16 
  11  -5   2    1.37    0.16 
 -11  -5  -2    1.04    0.11 
 -11  -5  -2    1.08    0.14 
 -11  -5  -2    1.05    0.17 
 -11  -5  -2    0.99    0.14 
 -11  -5  -2    1.14    0.17 
 -11  -5  -2    0.93    0.16 
 -11  -5  -2    0.94    0.19 
  11  -5   2    1.27    0.16 
 -11  -5  -2    0.99    0.15 
  11  -5   2    1.08    0.14 
 -11   5  -2    1.03    0.13 
 -11   5  -2    1.16    0.15 
 -11   5  -2    1.05    0.13 
 -11   5  -2    1.18    0.20 
 -11   5  -2    1.22    0.21 
 -11   5  -2    0.76    0.19 
 -11   5  -2    1.03    0.13 
 -11   5  -2    1.12    0.13 
 -11   5  -2    1.20    0.13 
 -11   5  -2    1.01    0.15 
 -11   5  -2    1.23    0.14 
 -11   5  -2    1.03    0.15 
 -11   5  -2    1.20    0.17 
  11   5   2    1.21    0.15 
 -11   5  -2    1.11    0.15 
  11   5   2    0.90    0.14 
 -11   5  -2    1.35    0.13 
 -11   5  -2    1.04    0.13 
 -13  -5  -2    0.98    0.16 
 -13  -5  -2    0.84    0.10 
 -13  -5  -2    0.84    0.18 
  13  -5   2    0.77    0.16 
 -13  -5  -2    0.55    0.13 
  13  -5   2    0.81    0.11 
 -13  -5  -2    1.03    0.15 
  13  -5   2    0.66    0.12 
 -13  -5  -2    0.81    0.14 
 -13  -5  -2    1.04    0.16 
 -13  -5  -2    0.85    0.12 
  13   5   2    1.00    0.12 
 -13   5  -2    0.84    0.12 
 -13   5  -2    0.90    0.11 
 -13   5  -2    0.72    0.17 
 -13   5  -2    1.02    0.19 
 -13   5  -2    0.87    0.13 
 -13   5  -2    0.87    0.11 
 -13   5  -2    0.75    0.16 
 -13   5  -2    0.84    0.11 
 -13   5  -2    1.06    0.13 
 -13   5  -2    0.80    0.10 
 -13   5  -2    0.93    0.11 
 -13   5  -2    0.84    0.12 
 -13   5  -2    0.68    0.14 
 -15  -5  -2    2.99    0.22 
 -15  -5  -2    3.12    0.25 
 -15  -5  -2    3.28    0.26 
 -15  -5  -2    3.29    0.25 
 -15  -5  -2    2.98    0.26 
  15  -5   2    2.95    0.21 
 -15   5  -2    2.81    0.22 
 -15   5  -2    3.00    0.26 
 -15   5  -2    3.07    0.22 
 -15   5  -2    3.10    0.28 
 -15   5  -2    3.51    0.25 
 -15   5  -2    3.10    0.23 
 -15   5  -2    3.34    0.24 
  15   5   2    2.82    0.23 
 -15   5  -2    3.26    0.25 
  15   5   2    3.13    0.27 
 -14  -6   2   34.69    1.91 
 -14  -6   2   30.22    1.91 
 -14  -6   2   33.90    1.95 
 -14  -6   2   31.18    1.91 
 -14  -6   2   32.93    1.94 
 -14  -6   2   30.72    1.94 
 -14   6   2   30.98    1.96 
 -14   6   2   32.04    1.90 
 -14   6   2   31.96    1.91 
 -14   6   2   28.65    1.94 
 -14   6   2   33.89    1.99 
 -14   6   2   29.79    1.90 
 -14   6   2   31.22    1.90 
  14   6  -2   31.50    1.99 
 -14   6   2   30.34    1.92 
 -14   6   2   34.29    1.94 
  14   6  -2   30.47    1.91 
 -12  -6   2   47.99    2.86 
 -12  -6   2   48.39    2.83 
 -12  -6   2   47.62    2.87 
 -12  -6   2   47.75    2.87 
 -12  -6   2   45.27    2.84 
 -12  -6   2   48.39    2.89 
 -12  -6   2   46.10    2.84 
  12  -6  -2   46.93    2.82 
 -12  -6   2   46.50    2.84 
 -12   6   2   48.46    2.86 
 -12   6   2   46.96    2.83 
 -12   6   2   48.27    2.82 
 -12   6   2   45.72    2.83 
 -12   6   2   48.53    2.85 
 -12   6   2   45.08    2.89 
 -12   6   2   41.93    2.89 
 -12   6   2   49.03    2.86 
 -12   6   2   48.33    2.87 
 -12   6   2   46.35    2.85 
 -12   6   2   48.90    2.82 
 -12   6   2   47.80    2.83 
 -12   6   2   46.72    2.83 
  12   6  -2   46.68    2.84 
 -12   6   2   47.34    2.83 
  12   6  -2   47.37    2.83 
 -10  -6   2    0.11    0.08 
 -10  -6   2    0.11    0.05 
 -10  -6   2   -0.07    0.16 
 -10  -6   2    0.02    0.06 
 -10  -6   2    0.06    0.08 
 -10  -6   2    0.12    0.09 
 -10  -6   2    0.06    0.12 
 -10  -6   2    0.22    0.10 
 -10  -6   2    0.10    0.06 
 -10  -6   2    0.11    0.07 
 -10  -6   2    0.19    0.22 
 -10  -6   2    0.08    0.08 
 -10  -6   2    0.12    0.08 
  10   6  -2    0.10    0.06 
 -10   6   2    0.43    0.18 
 -10   6   2    0.02    0.06 
 -10   6   2    0.14    0.06 
 -10   6   2    0.10    0.07 
 -10   6   2    0.08    0.05 
 -10   6   2    0.12    0.07 
 -10   6   2    0.04    0.08 
 -10   6   2    0.22    0.09 
 -10   6   2    0.25    0.12 
 -10   6   2    0.07    0.07 
 -10   6   2    0.07    0.05 
 -10   6   2    0.16    0.13 
 -10   6   2    0.20    0.09 
  10   6  -2    0.06    0.07 
 -10   6   2    0.12    0.06 
  10   6  -2    0.19    0.09 
 -10   6   2    0.12    0.06 
 -10   6   2    0.18    0.10 
 -10   6   2    0.09    0.06 
 -10   6   2    0.06    0.05 
 -10   6   2    0.14    0.05 
  -8  -6   2  124.00    7.54 
  -8  -6   2  126.43    7.54 
  -8  -6   2  125.67    7.56 
  -8  -6   2  131.24    7.54 
  -8  -6   2  127.60    7.51 
  -8  -6   2  129.57    7.53 
  -8  -6   2  122.81    7.53 
  -8  -6   2  127.67    7.54 
  -8  -6   2  128.70    7.55 
  -8  -6   2  124.42    7.53 
  -8   6   2  127.73    7.57 
  -8   6   2  121.07    7.51 
  -8   6   2  130.93    7.52 
  -8   6   2  133.28    7.52 
  -8   6   2  132.66    7.53 
  -8   6   2  113.74    7.53 
  -8   6   2  131.87    7.56 
   8   6  -2  124.70    7.57 
  -8   6   2  124.03    7.53 
  -8   6   2  125.34    7.54 
  -8   6   2  134.91    7.66 
  -8   6   2  125.16    7.60 
  -8   6   2  124.89    7.53 
  -8   6   2  135.29    7.53 
  -8   6   2  109.37    7.76 
  -8   6   2  127.03    7.56 
  -8   6   2  106.86    7.58 
  -8   6   2  134.43    7.59 
  -8   6   2  129.03    7.54 
   8   6  -2  128.43    7.53 
   8   6  -2  114.03   10.42 
  -8   6   2  126.67    7.59 
  -8   6   2  119.71    7.53 
  -8   6   2  128.11    7.53 
   8   6  -2  137.79    7.54 
  -8   6   2  138.64    7.53 
  -6  -6   2   11.67    0.78 
  -6  -6   2   12.40    0.81 
  -6  -6   2   12.49    0.81 
  -6  -6   2   12.69    0.81 
  -6  -6   2   12.34    0.98 
  -6  -6   2   12.43    0.83 
  -6  -6   2   13.16    0.90 
  -6  -6   2   12.37    0.81 
  -6  -6   2   12.48    0.80 
  -6  -6   2   10.74    1.01 
  -6   6   2   11.67    0.79 
  -6   6   2   12.20    0.80 
  -6   6   2   13.11    0.80 
  -6   6   2   11.80    0.81 
  -6   6   2   11.34    0.89 
  -6   6   2   13.05    1.09 
  -6   6   2   13.28    0.80 
  -6   6   2   12.32    0.87 
   6   6  -2   12.07    0.83 
  -6   6   2   13.06    0.80 
  -6   6   2   13.01    0.89 
   6   6  -2   12.15    1.23 
  -6   6   2   12.73    0.82 
  -6   6   2    9.70    1.92 
  -6   6   2   13.27    1.13 
   6   6  -2   12.19    0.82 
  -6   6   2   11.02    1.04 
  -6   6   2   11.50    0.82 
  -6   6   2   12.63    0.81 
  -6   6   2   12.57    0.98 
  -6   6   2   10.59    1.52 
   6   6  -2   13.17    0.81 
   6   6  -2    9.31    2.68 
  -6   6   2   13.37    0.80 
  -6   6   2   12.32    0.86 
  -6   6   2   13.65    0.84 
  -6   6   2   13.54    0.80 
   6   6  -2   12.99    0.82 
  -6   6   2   11.79    0.89 
  -6   6   2   11.88    0.81 
   6   6  -2   13.10    0.85 
  -6   6   2   12.51    0.84 
  -6   6   2   13.51    0.86 
  -6   6   2   11.90    0.81 
  -4  -6   2   26.63    1.57 
  -4  -6   2   24.89    1.71 
  -4  -6   2   25.92    1.96 
  -4  -6   2   27.65    1.60 
  -4  -6   2   26.71    1.58 
  -4  -6   2   25.88    1.58 
   4  -6  -2   25.07    1.69 
  -4  -6   2   27.83    1.70 
  -4  -6   2   25.77    1.59 
  -4   6   2   23.58    1.79 
  -4   6   2   26.80    1.74 
  -4   6   2   25.78    1.60 
  -4   6   2   26.49    1.70 
   4   6  -2   24.17    2.71 
   4   6  -2   24.85    1.85 
  -4   6   2   26.22    1.78 
  -4   6   2   25.26    1.62 
  -4   6   2   25.88    2.08 
  -4   6   2   16.94    2.86 
  -4   6   2   26.32    1.66 
   4   6  -2   24.41    1.60 
   4   6  -2   25.61    1.59 
  -4   6   2   22.74    1.58 
  -4   6   2   27.72    1.62 
  -4   6   2   25.71    1.61 
  -2  -6   2   77.10    4.46 
  -2  -6   2   75.11    4.48 
   2  -6  -2   69.27    4.51 
  -2  -6   2   71.67    4.68 
  -2  -6   2   72.87    4.57 
   2  -6  -2   78.52    4.65 
  -2  -6   2   74.46    4.47 
   2  -6  -2   77.81    4.54 
  -2  -6   2   77.47    4.46 
   2  -6  -2   70.71    4.79 
  -2  -6   2   78.71    4.55 
  -2   6   2   79.48    4.58 
  -2   6   2   72.27    4.79 
   2   6  -2   76.17    4.72 
  -2   6   2   70.87    4.49 
   2   6  -2   69.67    4.59 
   2   6  -2   77.90    4.53 
   2   6  -2   76.25    4.92 
  -2   6   2   71.95    4.48 
  -2   6   2   80.09    4.64 
  -2   6   2   75.75    4.89 
   2   6  -2   73.55    4.50 
   0  -6  -2    1.93    0.56 
   0  -6  -2    0.94    0.13 
   0  -6   2    0.91    0.11 
   0  -6   2    1.37    0.31 
   0  -6  -2    0.89    0.11 
   0  -6   2    0.99    0.12 
   0  -6   2    1.24    0.31 
   0  -6   2    1.33    0.52 
   0  -6  -2    0.74    0.30 
   0  -6   2    0.94    0.12 
   0  -6  -2    1.07    0.14 
   0  -6  -2    0.88    0.11 
   0  -6  -2    1.03    0.28 
   0   6  -2    0.96    0.14 
   0   6   2    0.63    0.43 
   0   6  -2    0.89    0.14 
   0   6   2    1.04    0.14 
   0   6   2    0.46    0.69 
   0   6   2    0.83    0.31 
   0   6  -2    1.11    0.30 
   0   6  -2    1.14    0.57 
   0   6   2    0.83    0.14 
   0   6  -2    1.00    0.32 
   0   6  -2    1.15    0.33 
   0   6  -2    0.35    0.49 
  -2  -6  -2  157.22    8.92 
   2  -6   2  140.82    9.07 
  -2  -6  -2  161.09    8.95 
   2  -6   2  150.93    8.98 
  -2  -6  -2  147.78    9.09 
   2  -6   2  148.14    8.99 
  -2  -6  -2  154.81    8.91 
  -2  -6  -2  159.74    8.98 
  -2  -6  -2  145.80    8.99 
  -2  -6  -2  162.02    8.91 
  -2   6  -2  131.66    9.25 
   2   6   2  151.11    9.13 
  -2   6  -2  137.86    8.93 
  -2   6  -2  157.50    9.06 
   2   6   2  135.92    8.94 
  -2   6  -2  163.08    9.22 
   2   6   2  148.04    9.04 
   2   6   2  154.11    9.71 
   2   6   2  134.43    8.92 
  -2   6  -2  151.42    9.02 
  -2   6  -2  167.08    9.11 
   4  -6   2    3.16    0.78 
  -4  -6  -2    3.52    0.27 
  -4  -6  -2    3.89    0.29 
  -4  -6  -2    3.65    0.27 
  -4  -6  -2    3.49    0.42 
   4  -6   2    3.30    0.51 
   4  -6   2    3.38    0.53 
  -4  -6  -2    3.50    0.28 
  -4  -6  -2    4.42    0.57 
  -4  -6  -2    3.60    0.27 
  -4  -6  -2    2.92    0.75 
  -4   6  -2    3.84    0.78 
  -4   6  -2    3.19    0.47 
  -4   6  -2    5.15    1.38 
  -4   6  -2    3.83    0.46 
  -4   6  -2    3.98    0.47 
   4   6   2    3.17    0.35 
  -4   6  -2    3.18    0.35 
   4   6   2    2.97    1.73 
   4   6   2    3.53    0.27 
   4   6   2    3.31    0.28 
   4   6   2    3.19    0.55 
  -4   6  -2    3.55    0.28 
  -4   6  -2    2.99    0.31 
  -4   6  -2    3.31    0.28 
  -4   6  -2    3.47    0.29 
  -4   6  -2    3.46    0.29 
  -4   6  -2    3.04    0.28 
  -4   6  -2    3.71    0.32 
  -4   6  -2    3.35    0.52 
  -4   6  -2    3.91    0.31 
  -6  -6  -2   66.64    3.93 
  -6  -6  -2   69.32    3.91 
  -6  -6  -2   64.02    3.90 
  -6  -6  -2   66.52    3.89 
  -6  -6  -2   67.17    3.92 
  -6  -6  -2   69.47    3.91 
  -6  -6  -2   67.62    4.01 
  -6  -6  -2   64.07    3.90 
  -6  -6  -2   63.03    4.05 
  -6   6  -2   66.25    3.90 
  -6   6  -2   56.86    3.96 
  -6   6  -2   66.94    3.90 
  -6   6  -2   64.50    4.07 
  -6   6  -2   67.04    4.60 
   6   6   2   63.52    3.92 
  -6   6  -2   65.48    3.95 
  -6   6  -2   71.81    3.93 
  -6   6  -2   68.04    4.02 
  -6   6  -2   63.62    3.90 
  -6   6  -2   66.66    4.14 
  -6   6  -2   70.04    3.95 
  -6   6  -2   65.70    4.05 
   6   6   2   62.37    4.17 
  -6   6  -2   63.21    4.16 
   6   6   2   64.71    4.00 
  -6   6  -2   65.44    3.92 
   6   6   2   66.16    3.93 
  -6   6  -2   66.41    3.91 
  -6   6  -2   63.24    3.92 
   6   6   2   61.64    4.01 
   6   6   2   67.68    3.92 
   6   6   2   67.48    3.92 
  -6   6  -2   62.86    3.90 
  -6   6  -2   66.38    3.91 
  -6   6  -2   61.95    4.04 
  -6   6  -2   61.37    3.91 
  -6   6  -2   54.29    3.99 
   6   6   2   69.08    3.91 
  -6   6  -2   67.22    3.90 
  -6   6  -2   58.54    3.95 
  -6   6  -2   59.78    3.91 
  -6   6  -2   68.84    3.93 
   6   6   2   67.76    3.97 
  -6   6  -2   68.00    3.91 
  -8  -6  -2   98.61    5.79 
  -8  -6  -2   98.62    5.73 
  -8  -6  -2   96.87    5.75 
  -8  -6  -2   98.19    5.76 
  -8  -6  -2   99.46    5.75 
  -8  -6  -2   97.09    5.77 
  -8  -6  -2  101.18    5.77 
  -8  -6  -2   97.31    5.75 
  -8  -6  -2   89.95    5.75 
   8   6   2  102.22    5.77 
   8   6   2  102.98    5.76 
  -8   6  -2   98.80    5.91 
  -8   6  -2   95.54    5.78 
  -8   6  -2   97.44    5.75 
  -8   6  -2   86.56    5.75 
  -8   6  -2  101.68    5.78 
   8   6   2  103.58    5.80 
  -8   6  -2   94.16    6.04 
  -8   6  -2   94.10    5.75 
  -8   6  -2   96.47    5.79 
  -8   6  -2   83.82    5.81 
  -8   6  -2   91.24    5.76 
  -8   6  -2   99.59    5.75 
  -8   6  -2   94.75    5.74 
  -8   6  -2   97.38    5.76 
  -8   6  -2   88.43    5.76 
  -8   6  -2   96.59    5.74 
  -8   6  -2   96.12    5.74 
  -8   6  -2   93.94    5.76 
  -8   6  -2  100.96    5.75 
   8   6   2   89.93    5.76 
  -8   6  -2  100.44    5.98 
  -8   6  -2  101.90    5.76 
  -8   6  -2  100.08    5.75 
  -8   6  -2   91.87    5.76 
 -10  -6  -2    4.87    0.38 
 -10  -6  -2    4.68    0.39 
 -10  -6  -2    4.43    0.35 
 -10  -6  -2    4.75    0.35 
 -10  -6  -2    4.79    0.39 
 -10  -6  -2    4.94    0.37 
 -10  -6  -2    4.77    0.33 
 -10  -6  -2    4.55    0.45 
 -10  -6  -2    5.17    0.36 
 -10  -6  -2    4.07    0.47 
 -10  -6  -2    4.76    0.37 
 -10  -6  -2    4.94    0.35 
 -10  -6  -2    4.70    0.37 
 -10   6  -2    4.95    0.35 
  10   6   2    5.16    0.36 
 -10   6  -2    4.51    0.36 
 -10   6  -2    4.59    0.34 
  10   6   2    4.72    0.35 
 -10   6  -2    4.65    0.42 
 -10   6  -2    4.44    0.33 
 -10   6  -2    4.90    0.35 
 -10   6  -2    4.92    0.34 
 -10   6  -2    3.99    0.37 
 -10   6  -2    4.75    0.38 
 -10   6  -2    5.19    0.35 
 -10   6  -2    4.80    0.35 
 -10   6  -2    4.76    0.36 
 -10   6  -2    4.30    0.43 
 -10   6  -2    5.19    0.35 
 -10   6  -2    5.01    0.35 
 -10   6  -2    5.09    0.37 
 -10   6  -2    4.64    0.35 
 -10   6  -2    5.18    0.35 
 -10   6  -2    5.15    0.39 
 -12  -6  -2   31.69    1.93 
 -12  -6  -2   32.53    1.85 
 -12  -6  -2   32.30    1.91 
 -12  -6  -2   29.86    1.86 
 -12  -6  -2   32.07    1.91 
 -12  -6  -2   30.76    1.87 
  12  -6   2   30.69    1.85 
 -12  -6  -2   29.12    1.94 
 -12  -6  -2   30.32    1.89 
 -12  -6  -2   30.61    1.86 
 -12  -6  -2   31.67    1.89 
  12   6   2   31.70    1.95 
  12   6   2   30.91    1.88 
 -12   6  -2   28.06    1.91 
 -12   6  -2   29.72    1.86 
 -12   6  -2   32.33    1.86 
  12   6   2   30.48    1.92 
 -12   6  -2   31.79    1.89 
 -12   6  -2   27.78    1.93 
 -12   6  -2   31.71    1.86 
 -12   6  -2   30.40    1.88 
 -12   6  -2   31.70    1.90 
 -12   6  -2   30.22    1.85 
 -12   6  -2   29.70    1.88 
 -12   6  -2   30.77    1.86 
 -12   6  -2   30.39    1.86 
 -12   6  -2   30.29    1.86 
 -14  -6  -2   19.32    1.14 
 -14  -6  -2   16.54    1.16 
 -14  -6  -2   18.89    1.27 
 -14  -6  -2   19.26    1.12 
 -14  -6  -2   19.36    1.15 
 -14   6  -2   17.89    1.14 
 -14   6  -2   17.01    1.11 
 -14   6  -2   18.08    1.10 
 -14   6  -2   18.23    1.11 
 -14   6  -2   19.55    1.14 
 -14   6  -2   19.04    1.16 
  14   6   2   16.95    1.12 
 -14   6  -2   19.67    1.16 
  14   6   2   17.62    1.16 
 -14   6  -2   17.70    1.14 
 -14   6  -2   17.33    1.12 
 -13  -7   2    2.36    0.22 
 -13  -7   2    2.67    0.19 
 -13  -7   2    2.74    0.23 
 -13  -7   2    2.31    0.19 
 -13  -7   2    2.64    0.23 
  13   7  -2    2.48    0.19 
  13   7  -2    2.56    0.26 
 -13   7   2    2.35    0.19 
 -13   7   2    2.68    0.23 
 -13   7   2    2.49    0.20 
 -13   7   2    2.34    0.18 
 -13   7   2    2.37    0.18 
 -13   7   2    2.23    0.23 
 -11  -7   2    0.06    0.08 
 -11  -7   2    0.02    0.06 
 -11  -7   2    0.11    0.16 
 -11  -7   2   -0.07    0.10 
 -11  -7   2    0.18    0.05 
 -11  -7   2    0.23    0.07 
 -11  -7   2    0.07    0.07 
 -11  -7   2    0.04    0.09 
 -11  -7   2    0.14    0.06 
 -11   7   2    0.09    0.05 
  11   7  -2    0.21    0.13 
 -11   7   2   -0.11    0.11 
  11   7  -2    0.16    0.05 
 -11   7   2    0.20    0.05 
 -11   7   2    0.20    0.06 
 -11   7   2    0.13    0.05 
 -11   7   2    0.12    0.06 
  11   7  -2    0.19    0.07 
 -11   7   2   -0.04    0.12 
 -11   7   2    0.09    0.06 
 -11   7   2   -0.20    0.15 
 -11   7   2    0.10    0.05 
  11   7  -2    0.06    0.49 
 -11   7   2    0.22    0.11 
 -11   7   2    0.14    0.05 
 -11   7   2    0.21    0.11 
 -11   7   2    0.10    0.04 
 -11   7   2    0.27    0.08 
  -9  -7   2   11.96    0.81 
  -9  -7   2   10.84    0.84 
  -9  -7   2   11.87    0.79 
  -9  -7   2   12.58    0.77 
  -9  -7   2   12.13    0.79 
  -9  -7   2   12.70    0.80 
  -9  -7   2   12.53    0.81 
  -9  -7   2   12.52    0.80 
  -9  -7   2   12.49    0.79 
  -9  -7   2   12.75    0.82 
  -9  -7   2   12.47    0.83 
  -9  -7   2   12.32    0.80 
  -9   7   2   12.54    0.78 
   9   7  -2   11.55    0.78 
  -9   7   2   12.63    0.79 
  -9   7   2   10.99    0.98 
  -9   7   2   12.54    0.82 
  -9   7   2   11.78    0.78 
   9   7  -2   12.18    0.93 
  -9   7   2   12.38    0.78 
  -9   7   2   12.81    0.85 
  -9   7   2   11.67    0.80 
  -9   7   2   12.28    0.81 
   9   7  -2   12.96    0.79 
   9   7  -2   12.47    0.80 
   9   7  -2   12.57    0.93 
  -9   7   2   12.21    0.80 
  -9   7   2   11.28    0.87 
  -9   7   2   11.76    0.89 
  -9   7   2   12.59    0.79 
  -9   7   2   11.92    0.82 
  -9   7   2   13.14    0.94 
  -9   7   2   12.03    0.78 
  -9   7   2   12.09    0.81 
  -9   7   2   13.07    0.78 
  -9   7   2   12.01    0.86 
  -7  -7   2    2.48    0.22 
  -7  -7   2    2.32    0.19 
  -7  -7   2    2.34    0.21 
  -7  -7   2    2.59    0.23 
  -7  -7   2    2.10    0.26 
  -7  -7   2    2.73    0.22 
  -7  -7   2    2.30    0.21 
  -7  -7   2    2.35    0.24 
   7   7  -2    1.89    0.22 
  -7   7   2    2.61    0.22 
  -7   7   2    2.32    0.47 
  -7   7   2    2.49    0.20 
  -7   7   2    2.29    0.19 
  -7   7   2    2.03    0.22 
  -7   7   2    2.96    0.32 
  -7   7   2    2.03    0.32 
  -7   7   2    2.20    0.20 
  -7   7   2    2.41    0.27 
   7   7  -2    2.31    0.32 
   7   7  -2    2.20    0.22 
   7   7  -2    2.11    0.22 
  -7   7   2    2.35    0.19 
   7   7  -2    2.21    0.20 
  -7   7   2    1.84    0.23 
  -7   7   2    2.72    0.25 
  -7   7   2    1.81    0.22 
   7   7  -2    1.82    0.21 
  -7   7   2    2.65    0.21 
  -7   7   2    1.97    0.20 
  -7   7   2    2.08    0.26 
  -7   7   2    2.26    0.21 
  -7   7   2    1.79    0.22 
  -7   7   2    2.16    0.20 
  -7   7   2    2.24    0.29 
  -7   7   2    2.89    0.30 
  -7   7   2    2.27    0.20 
  -7   7   2    2.63    0.21 
  -7   7   2    1.81    0.24 
  -7   7   2    2.77    0.25 
   7   7  -2    2.17    0.25 
  -7   7   2    2.61    0.22 
  -5  -7   2    4.62    0.35 
  -5  -7   2    4.49    0.34 
  -5  -7   2    4.34    0.33 
  -5  -7   2    4.40    0.33 
  -5  -7   2    4.22    0.31 
  -5  -7   2    3.92    0.77 
  -5  -7   2    4.33    0.33 
  -5  -7   2    4.49    0.33 
   5   7  -2    4.18    0.37 
  -5   7   2    4.57    0.32 
  -5   7   2    4.09    0.45 
  -5   7   2    5.05    1.33 
  -5   7   2    3.90    0.33 
  -5   7   2    4.10    0.36 
  -5   7   2    4.21    0.31 
  -5   7   2    4.17    0.38 
  -5   7   2    4.19    0.32 
   5   7  -2    4.52    0.35 
  -5   7   2    3.86    0.34 
  -5   7   2    4.60    0.33 
  -5   7   2    3.85    0.32 
   5   7  -2    4.22    0.31 
   5   7  -2    4.35    0.35 
  -5   7   2    2.71    0.69 
  -5   7   2    4.38    0.32 
  -5   7   2    5.00    0.35 
   5   7  -2    4.58    0.34 
  -5   7   2    4.33    0.35 
  -5   7   2    3.47    2.39 
   5   7  -2    6.69    1.43 
  -5   7   2    4.67    0.33 
   5   7  -2    4.55    0.48 
  -5   7   2    4.34    0.43 
  -5   7   2    3.99    0.32 
  -5   7   2    3.89    0.33 
  -5   7   2    3.99    0.32 
   5   7  -2    4.42    0.33 
  -5   7   2    4.51    0.33 
  -5   7   2    4.76    0.37 
  -5   7   2    4.07    0.36 
  -5   7   2    4.08    0.59 
  -5   7   2    4.60    0.35 
  -5   7   2    4.17    0.42 
   5   7  -2    4.80    0.35 
  -5   7   2    3.08    0.88 
   5   7  -2    4.56    0.34 
  -5   7   2    4.31    0.33 
  -5   7   2    4.14    0.40 
  -3  -7   2   10.49    0.88 
  -3  -7   2    8.79    0.60 
  -3  -7   2    8.83    0.59 
  -3  -7   2    8.73    0.59 
  -3  -7   2    9.09    0.58 
  -3  -7   2    9.11    0.59 
  -3  -7   2    9.54    0.61 
  -3  -7   2    7.20    0.89 
  -3   7   2    8.60    0.58 
  -3   7   2    8.81    0.63 
  -3   7   2    8.82    0.58 
  -3   7   2    8.40    0.57 
  -3   7   2    6.31    1.64 
   3   7  -2    7.44    1.07 
  -3   7   2    8.93    0.66 
  -3   7   2    7.92    0.70 
   3   7  -2    9.21    0.60 
  -3   7   2    9.11    0.60 
  -3   7   2    8.15    0.59 
   3   7  -2    9.64    0.60 
   3   7  -2    8.07    0.72 
  -3   7   2    8.99    0.58 
  -3   7   2    9.41    0.59 
  -3   7   2    8.57    0.60 
  -3   7   2    8.05    0.60 
   3   7  -2    8.42    0.60 
   3   7  -2    7.58    0.73 
  -3   7   2    8.46    0.98 
   3   7  -2    9.39    0.62 
  -3   7   2    8.93    0.61 
  -3   7   2    9.50    0.59 
  -3   7   2    9.95    0.63 
   3   7  -2    9.03    0.60 
  -3   7   2    8.27    0.80 
   3   7  -2    8.52    0.56 
   3   7  -2    9.25    0.62 
   3   7  -2    9.10    0.61 
  -3   7   2    5.54    1.25 
  -3   7   2    9.10    0.59 
  -3   7   2    9.09    0.61 
   3   7  -2    8.73    0.65 
  -3   7   2    8.33    0.59 
  -3   7   2    8.39    0.61 
   1  -7  -2   74.39    4.56 
  -1  -7   2   79.32    4.47 
  -1  -7   2   76.88    4.46 
   1  -7  -2   77.00    4.45 
   1  -7  -2   78.80    4.46 
  -1  -7   2   69.94    4.60 
  -1  -7   2   76.79    4.47 
  -1  -7   2   75.39    4.48 
  -1  -7   2   78.75    4.48 
  -1  -7   2   74.28    4.58 
  -1   7   2   77.53    4.49 
  -1   7   2   71.17    4.50 
   1   7  -2   67.25    4.50 
   1   7  -2   83.83    4.49 
  -1   7   2   72.12    4.46 
  -1   7   2   78.42    4.50 
   1   7  -2   78.77    4.56 
  -1   7   2   68.99    4.48 
  -1   7   2   71.79    4.51 
  -1   7   2   71.03    4.52 
   1   7  -2   79.34    4.51 
   1   7  -2   77.51    4.48 
  -1   7   2   80.03    4.50 
   1   7  -2   62.59    4.53 
   1   7  -2   75.83    4.50 
   1   7  -2   78.95    4.52 
  -1   7   2   63.97    4.88 
   1   7  -2   70.03    4.49 
  -1   7   2   68.74    4.61 
  -1   7   2   74.82    4.50 
  -1   7   2   84.74    4.49 
  -1   7   2   71.33    4.66 
  -1   7   2   74.79    4.69 
  -1   7   2   71.24    4.48 
   1   7  -2   74.56    4.48 
  -1   7   2   79.66    4.56 
  -1   7   2   81.37    4.48 
  -1   7   2   73.07    4.47 
  -1   7   2   85.90    4.52 
  -1   7   2   73.25    5.05 
   1   7  -2   65.74    4.88 
   1   7  -2   68.91    4.48 
  -1   7   2   76.65    4.47 
   1   7  -2   69.92    4.67 
  -1   7   2   75.44    4.47 
  -1  -7  -2    7.74    0.50 
  -1  -7  -2    6.75    0.77 
   1  -7   2    7.66    0.51 
  -1  -7  -2    7.35    0.52 
   1  -7   2    7.07    0.49 
  -1  -7  -2    7.95    0.52 
  -1  -7  -2    7.86    0.50 
  -1  -7  -2    7.81    0.51 
  -1  -7  -2    7.23    0.86 
   1  -7   2    5.91    0.73 
   1  -7   2    6.42    0.75 
   1   7   2    7.14    0.50 
   1   7   2    7.43    0.51 
  -1   7  -2    7.41    0.54 
   1   7   2    7.31    0.53 
   1   7   2    8.00    0.54 
  -1   7  -2    7.66    0.53 
   1   7   2    7.95    0.52 
   1   7   2    6.89    0.54 
  -1   7  -2    8.58    0.56 
   1   7   2    7.80    0.65 
  -1   7  -2    7.18    0.51 
   1   7   2    7.29    0.57 
  -1   7  -2    6.74    0.59 
  -1   7  -2    7.35    0.53 
  -1   7  -2    7.06    0.54 
  -1   7  -2    7.97    0.60 
   1   7   2    8.21    0.55 
  -1   7  -2    8.20    0.54 
  -1   7  -2    7.67    0.51 
   1   7   2    7.80    0.53 
  -1   7  -2    7.50    0.52 
  -1   7  -2    7.31    0.50 
  -1   7  -2    7.21    1.42 
  -1   7  -2    6.35    0.51 
  -1   7  -2    7.75    0.52 
  -1   7  -2    8.35    0.53 
   1   7   2    7.63    0.54 
   1   7   2    8.02    1.04 
   1   7   2    8.41    0.53 
   1   7   2    8.87    1.48 
   1   7   2    7.16    0.65 
  -1   7  -2    7.45    0.91 
  -1   7  -2    8.04    0.52 
  -1   7  -2    5.94    0.76 
   1   7   2    7.42    0.52 
  -3  -7  -2    1.00    0.15 
  -3  -7  -2    1.05    0.54 
   3  -7   2    0.70    0.73 
  -3  -7  -2    1.27    0.24 
   3  -7   2    0.81    0.63 
  -3  -7  -2    0.66    0.42 
  -3  -7  -2    1.15    0.15 
  -3  -7  -2    1.57    0.15 
  -3  -7  -2    1.28    0.17 
  -3  -7  -2    1.23    0.15 
  -3   7  -2    1.20    0.22 
  -3   7  -2    1.40    0.17 
   3   7   2    1.31    0.19 
  -3   7  -2    1.15    0.19 
  -3   7  -2    1.38    0.15 
  -3   7  -2    1.37    0.15 
   3   7   2    1.29    0.26 
  -3   7  -2    1.26    0.21 
   3   7   2    1.01    0.16 
   3   7   2    0.71    0.66 
   3   7   2    1.42    0.17 
  -3   7  -2    1.07    0.32 
   3   7   2    1.31    0.15 
  -3   7  -2    1.21    0.14 
   3   7   2    1.49    0.20 
  -3   7  -2    2.17    0.51 
  -3   7  -2    0.65    0.52 
  -3   7  -2    1.12    0.17 
  -3   7  -2    1.34    0.23 
   3   7   2    0.35    1.63 
  -3   7  -2    1.16    0.17 
  -3   7  -2    1.04    0.27 
  -3   7  -2    1.15    0.14 
   3   7   2    1.60    0.23 
  -3   7  -2    1.02    0.14 
  -3   7  -2    1.23    0.24 
  -3   7  -2    1.39    0.17 
   3   7   2    1.16    0.15 
   3   7   2    1.13    0.15 
   3   7   2    1.36    0.17 
  -3   7  -2    1.18    0.17 
   3   7   2    1.36    0.25 
  -3   7  -2    1.32    0.14 
  -3   7  -2    1.59    0.46 
  -3   7  -2    3.48    1.86 
  -3   7  -2    1.29    0.14 
  -3   7  -2    0.86    0.29 
   3   7   2    1.02    0.13 
  -3   7  -2    1.21    0.17 
  -3   7  -2    1.11    0.15 
   3   7   2    1.40    0.15 
  -5  -7  -2   23.20    1.35 
  -5  -7  -2   21.28    1.34 
  -5  -7  -2   21.73    1.34 
  -5  -7  -2   24.15    1.51 
  -5  -7  -2   22.59    1.36 
  -5  -7  -2   22.66    1.33 
  -5  -7  -2   22.23    1.36 
  -5  -7  -2   18.62    1.61 
  -5   7  -2   20.90    1.67 
  -5   7  -2   21.80    1.35 
   5   7   2   21.66    1.47 
   5   7   2   22.63    1.36 
  -5   7  -2   20.26    1.38 
  -5   7  -2   21.74    1.35 
   5   7   2   22.76    1.37 
  -5   7  -2   21.86    1.34 
  -5   7  -2   20.48    1.36 
  -5   7  -2   20.02    1.41 
   5   7   2   22.54    1.34 
   5   7   2   22.15    1.37 
  -5   7  -2   22.15    1.39 
  -5   7  -2   20.01    1.36 
  -5   7  -2   21.97    1.46 
  -5   7  -2   20.80    1.61 
  -5   7  -2   21.40    1.36 
  -5   7  -2   22.80    1.35 
  -5   7  -2   20.29    1.40 
  -5   7  -2   23.13    1.35 
  -5   7  -2   19.15    1.41 
  -5   7  -2   23.95    1.87 
   5   7   2   22.30    1.36 
  -5   7  -2   21.97    1.35 
  -5   7  -2   22.33    1.35 
  -5   7  -2   22.15    1.43 
  -5   7  -2   22.59    1.35 
   5   7   2   22.88    1.36 
  -5   7  -2   22.23    1.37 
  -5   7  -2   19.35    1.40 
   5   7   2   19.65    3.36 
  -5   7  -2   20.09    1.35 
   5   7   2   22.72    1.41 
  -7  -7  -2   11.13    0.75 
  -7  -7  -2   11.06    0.72 
  -7  -7  -2   11.11    0.72 
  -7  -7  -2   10.21    0.72 
  -7  -7  -2   10.76    0.71 
  -7  -7  -2   10.91    0.70 
  -7  -7  -2   10.52    0.71 
  -7  -7  -2   11.66    0.74 
   7   7   2   10.99    0.71 
  -7   7  -2   11.67    0.71 
  -7   7  -2    9.93    0.78 
  -7   7  -2   10.15    0.72 
  -7   7  -2   11.50    0.71 
  -7   7  -2   10.59    0.70 
  -7   7  -2   12.13    0.86 
  -7   7  -2   11.59    0.71 
  -7   7  -2   11.43    0.71 
  -7   7  -2   11.22    0.73 
  -7   7  -2   10.39    0.74 
  -7   7  -2   10.01    0.78 
   7   7   2   10.33    0.72 
  -7   7  -2   11.31    0.70 
  -7   7  -2    9.52    0.71 
  -7   7  -2   10.76    0.71 
  -7   7  -2   10.79    0.77 
   7   7   2   11.50    0.83 
  -7   7  -2   11.05    0.71 
  -7   7  -2   10.86    0.74 
   7   7   2   11.50    0.72 
  -7   7  -2   10.80    0.73 
   7   7   2   11.62    0.77 
  -7   7  -2   10.72    0.70 
  -7   7  -2   11.10    0.72 
   7   7   2    9.64    0.72 
  -7   7  -2   11.52    0.75 
  -7   7  -2   11.83    0.95 
   7   7   2   11.36    0.73 
  -9  -7  -2    1.38    0.13 
  -9  -7  -2    1.46    0.19 
  -9  -7  -2    1.60    0.18 
  -9  -7  -2    1.49    0.17 
  -9  -7  -2    1.08    0.16 
  -9  -7  -2    1.42    0.19 
  -9  -7  -2    1.37    0.17 
  -9  -7  -2    1.33    0.15 
  -9  -7  -2    1.24    0.23 
  -9  -7  -2    1.24    0.16 
  -9  -7  -2    1.39    0.15 
  -9   7  -2    1.39    0.15 
  -9   7  -2    1.12    0.28 
   9   7   2    1.33    0.23 
  -9   7  -2    1.22    0.18 
  -9   7  -2    1.32    0.13 
  -9   7  -2    1.31    0.19 
  -9   7  -2    1.45    0.21 
  -9   7  -2    1.45    0.16 
   9   7   2    1.36    0.15 
   9   7   2    1.44    0.15 
  -9   7  -2    1.48    0.14 
  -9   7  -2    1.19    0.24 
  -9   7  -2    1.22    0.14 
  -9   7  -2    1.39    0.15 
  -9   7  -2    1.54    0.15 
  -9   7  -2    1.20    0.15 
  -9   7  -2    1.11    0.18 
  -9   7  -2    1.33    0.15 
  -9   7  -2    1.52    0.21 
  -9   7  -2    1.39    0.15 
 -11  -7  -2    0.04    0.14 
 -11  -7  -2    0.20    0.08 
 -11  -7  -2    0.15    0.08 
 -11  -7  -2    0.15    0.11 
 -11  -7  -2    0.06    0.10 
 -11  -7  -2    0.16    0.09 
 -11  -7  -2    0.08    0.10 
 -11  -7  -2    0.16    0.05 
 -11  -7  -2    0.16    0.04 
 -11   7  -2    0.25    0.09 
 -11   7  -2    0.27    0.10 
 -11   7  -2    0.17    0.06 
 -11   7  -2    0.19    0.05 
 -11   7  -2    0.16    0.05 
  11   7   2    0.16    0.05 
  11   7   2    0.24    0.11 
 -11   7  -2    0.14    0.05 
 -11   7  -2    0.22    0.06 
 -11   7  -2    0.13    0.09 
 -11   7  -2    0.22    0.11 
 -11   7  -2    0.24    0.07 
 -11   7  -2    0.18    0.05 
  11   7   2    0.08    0.08 
 -11   7  -2    0.22    0.06 
 -13  -7  -2   11.74    0.74 
 -13  -7  -2   11.91    0.74 
 -13  -7  -2   11.64    0.82 
 -13  -7  -2   12.01    0.72 
  13   7   2   11.92    0.73 
 -13   7  -2   11.22    0.75 
 -13   7  -2   11.07    0.75 
  13   7   2   11.18    0.77 
 -13   7  -2   11.16    0.73 
 -13   7  -2   11.93    0.71 
 -13   7  -2   11.03    0.74 
 -13   7  -2   11.99    0.76 
  13   7   2   12.99    0.78 
 -13   7  -2   10.94    0.71 
 -13   7  -2   11.52    0.72 
 -12  -8   2   45.77    2.87 
 -12  -8   2   48.41    2.86 
 -12   8   2   44.76    2.83 
 -12   8   2   47.78    2.83 
  12   8  -2   43.02    2.91 
 -12   8   2   44.67    2.86 
  12   8  -2   50.69    2.83 
 -12   8   2   50.12    2.88 
  12   8  -2   51.73    2.94 
 -10  -8   2    3.24    0.23 
 -10  -8   2    3.19    0.29 
 -10  -8   2    2.50    0.32 
 -10  -8   2    3.08    0.24 
 -10  -8   2    2.80    0.22 
 -10  -8   2    2.70    0.23 
 -10  -8   2    2.75    0.22 
 -10  -8   2    3.32    0.24 
 -10  -8   2    3.18    0.24 
 -10  -8   2    2.93    0.24 
 -10   8   2    2.68    0.22 
 -10   8   2    2.97    0.22 
 -10   8   2    3.11    0.23 
  10   8  -2    3.04    0.23 
 -10   8   2    3.07    0.21 
 -10   8   2    2.54    0.20 
 -10   8   2    2.68    0.31 
 -10   8   2    3.01    0.26 
  10   8  -2    2.59    0.31 
 -10   8   2    3.09    0.21 
 -10   8   2    2.22    0.29 
  10   8  -2    3.08    0.31 
  10   8  -2    2.76    0.28 
 -10   8   2    2.48    0.22 
  10   8  -2    3.05    0.26 
 -10   8   2    2.57    0.20 
  -8  -8   2   41.91    2.74 
  -8  -8   2   47.03    2.75 
  -8  -8   2   46.04    2.71 
  -8  -8   2   44.39    2.70 
  -8  -8   2   45.47    2.70 
  -8  -8   2   46.25    2.69 
  -8  -8   2   46.59    2.72 
  -8  -8   2   44.26    2.71 
  -8  -8   2   44.11    2.72 
  -8  -8   2   45.09    2.70 
  -8  -8   2   43.94    2.74 
   8   8  -2   45.06    2.72 
  -8   8   2   44.53    2.80 
  -8   8   2   45.15    2.70 
  -8   8   2   45.36    2.69 
  -8   8   2   45.20    2.72 
   8   8  -2   46.90    2.75 
  -8   8   2   42.43    2.71 
  -8   8   2   42.72    2.69 
  -8   8   2   43.69    2.74 
  -8   8   2   47.23    2.71 
  -8   8   2   46.29    2.82 
  -8   8   2   46.11    2.71 
  -8   8   2   47.57    2.79 
  -8   8   2   40.89    2.68 
   8   8  -2   47.12    2.69 
  -8   8   2   43.50    2.69 
  -8   8   2   43.81    2.70 
  -8   8   2   46.17    2.73 
   8   8  -2   45.86    2.70 
  -8   8   2   41.29    2.88 
  -8   8   2   45.35    2.69 
   8   8  -2   41.48    2.84 
  -8   8   2   45.46    2.73 
  -8   8   2   41.49    2.68 
   8   8  -2   46.84    2.83 
  -8   8   2   46.54    2.69 
  -6  -8   2   41.93    2.48 
  -6  -8   2   41.70    2.47 
  -6  -8   2   39.62    2.48 
  -6  -8   2   42.12    2.49 
  -6  -8   2   39.90    2.49 
  -6  -8   2   40.46    2.50 
  -6  -8   2   41.73    2.48 
  -6  -8   2   42.17    2.48 
  -6   8   2   43.13    2.50 
   6   8  -2   38.87    2.65 
  -6   8   2   43.05    2.49 
  -6   8   2   42.95    2.52 
  -6   8   2   38.13    2.55 
  -6   8   2   41.62    2.47 
  -6   8   2   42.70    2.50 
  -6   8   2   39.34    2.51 
   6   8  -2   40.05    2.50 
   6   8  -2   40.97    2.62 
  -6   8   2   42.88    2.48 
   6   8  -2   41.30    2.55 
   6   8  -2   40.19    2.46 
   6   8  -2   39.19    2.51 
  -6   8   2   38.48    2.49 
  -6   8   2   41.48    2.60 
  -6   8   2   39.56    2.50 
  -6   8   2   38.90    2.50 
  -6   8   2   42.21    2.52 
  -6   8   2   40.50    2.47 
   6   8  -2   41.69    2.49 
  -6   8   2   42.51    2.48 
   6   8  -2   42.27    2.49 
  -6   8   2   44.09    2.59 
  -6   8   2   43.60    2.52 
  -6   8   2   36.63    2.53 
  -6   8   2   36.07    2.47 
  -6   8   2   42.40    2.48 
  -6   8   2   42.94    2.59 
  -6   8   2   40.94    2.75 
  -4  -8   2   64.42    3.73 
  -4  -8   2   63.39    3.74 
  -4  -8   2   63.56    3.75 
  -4  -8   2   61.82    3.71 
  -4  -8   2   63.52    3.73 
  -4  -8   2   63.18    3.73 
  -4  -8   2   60.94    3.72 
   4   8  -2   62.43    3.70 
  -4   8   2   60.58    3.72 
   4   8  -2   63.31    3.74 
  -4   8   2   58.26    3.73 
   4   8  -2   62.33    3.75 
   4   8  -2   62.54    3.81 
   4   8  -2   62.89    3.76 
  -4   8   2   64.71    3.73 
   4   8  -2   63.76    3.75 
  -4   8   2   59.63    3.72 
  -4   8   2   62.98    3.73 
  -4   8   2   65.30    3.73 
  -4   8   2   63.90    3.78 
   4   8  -2   62.51    3.75 
  -4   8   2   57.54    3.85 
  -4   8   2   60.54    3.72 
  -4   8   2   60.73    3.76 
  -4   8   2   65.97    3.77 
  -4   8   2   62.12    3.73 
  -4   8   2   59.54    3.74 
  -4   8   2   61.32    3.75 
  -4   8   2   63.13    4.02 
  -4   8   2   61.56    3.78 
  -4   8   2   63.36    3.82 
  -4   8   2   64.12    3.75 
  -4   8   2   63.11    3.75 
  -4   8   2   67.78    3.89 
  -4   8   2   57.46    3.72 
   4   8  -2   62.24    3.76 
   4   8  -2   56.25    3.87 
  -2  -8   2   66.69    4.10 
  -2  -8   2   73.70    4.09 
   2  -8  -2   68.09    4.07 
  -2  -8   2   68.94    4.08 
   2  -8  -2   75.57    4.07 
  -2  -8   2   68.99    4.09 
  -2  -8   2   67.33    4.10 
  -2  -8   2   68.54    4.07 
  -2   8   2   65.90    4.09 
  -2   8   2   64.46    4.07 
   2   8  -2   71.08    4.12 
  -2   8   2   63.53    4.08 
  -2   8   2   74.86    4.14 
  -2   8   2   66.05    4.10 
  -2   8   2   68.19    4.11 
  -2   8   2   65.93    4.08 
  -2   8   2   69.96    4.09 
   2   8  -2   62.54    4.09 
  -2   8   2   65.04    4.08 
   2   8  -2   69.37    4.12 
   2   8  -2   66.79    4.11 
  -2   8   2   68.79    4.09 
   2   8  -2   68.47    4.11 
  -2   8   2   66.49    4.12 
   2   8  -2   70.46    4.10 
  -2   8   2   72.85    4.10 
  -2   8   2   70.08    4.11 
  -2   8   2   65.38    4.12 
  -2   8   2   64.65    4.32 
   2   8  -2   71.48    4.18 
   2   8  -2   70.45    4.10 
  -2   8   2   69.79    4.18 
  -2   8   2   61.92    4.08 
   2   8  -2   68.93    4.10 
   0  -8   2   17.77    1.07 
   0  -8   2   16.52    1.04 
   0  -8  -2   16.50    1.03 
   0  -8   2   17.13    1.03 
   0  -8  -2   16.98    1.03 
   0  -8   2   16.90    1.05 
   0  -8  -2   17.26    1.04 
   0   8   2   14.44    1.68 
   0   8   2   16.54    1.06 
   0   8   2   15.37    1.23 
   0   8   2   16.63    1.06 
   0   8   2   16.50    1.04 
   0   8  -2   17.34    1.06 
   0   8  -2   17.66    1.08 
   0   8   2   13.79    1.22 
   0   8  -2   17.99    1.09 
   0   8   2   16.27    1.07 
   0   8  -2   15.72    1.04 
   0   8   2   17.29    1.05 
   0   8   2   15.68    1.05 
   0   8  -2   17.04    1.06 
   0   8   2   17.26    1.08 
   0   8   2   15.73    1.09 
   0   8  -2   17.11    1.08 
   0   8  -2   16.08    1.06 
   0   8  -2   17.63    1.05 
   0   8   2   15.09    1.04 
   0   8   2   18.30    1.06 
   0   8  -2   13.66    1.24 
   0   8  -2   16.23    1.06 
   0   8  -2   14.95    1.22 
   0   8  -2   17.10    1.14 
   0   8  -2   15.97    1.09 
   0   8   2   17.76    1.13 
   0   8   2   16.42    1.04 
   0   8   2   17.91    1.08 
  -2  -8  -2   70.45    4.14 
   2  -8   2   67.54    4.09 
  -2  -8  -2   68.33    4.11 
  -2  -8  -2   76.41    4.10 
  -2  -8  -2   66.42    4.10 
   2  -8   2   74.96    4.09 
  -2  -8  -2   71.35    4.10 
   2   8   2   61.11    4.26 
   2   8   2   64.64    4.27 
  -2   8  -2   70.52    4.11 
   2   8   2   73.12    4.14 
   2   8   2   70.99    4.12 
  -2   8  -2   67.30    4.12 
  -2   8  -2   65.38    4.10 
   2   8   2   72.93    4.13 
  -2   8  -2   68.16    4.21 
   2   8   2   66.33    4.12 
  -2   8  -2   61.85    4.34 
   2   8   2   72.64    4.11 
   2   8   2   64.98    4.11 
   2   8   2   73.24    4.12 
  -2   8  -2   64.65    4.22 
  -2   8  -2   67.33    4.13 
  -2   8  -2   67.24    4.15 
  -2   8  -2   69.47    4.13 
   2   8   2   68.71    4.18 
  -2   8  -2   66.42    4.13 
   2   8   2   67.45    4.11 
  -2   8  -2   70.02    4.11 
  -2   8  -2   71.60    4.15 
  -2   8  -2   66.72    4.09 
  -2   8  -2   66.24    4.12 
  -2   8  -2   67.52    4.11 
  -2   8  -2   66.94    4.12 
  -4  -8  -2   18.48    1.28 
  -4  -8  -2   19.17    1.19 
  -4  -8  -2   20.53    1.21 
  -4  -8  -2   19.79    1.23 
  -4  -8  -2   19.51    1.21 
  -4  -8  -2   19.65    1.20 
  -4  -8  -2   18.84    1.19 
   4   8   2   20.63    1.22 
  -4   8  -2   19.21    1.19 
  -4   8  -2   19.25    1.20 
  -4   8  -2   19.81    1.20 
   4   8   2   18.91    1.18 
   4   8   2   19.87    1.22 
  -4   8  -2   16.80    1.26 
  -4   8  -2   19.95    1.20 
  -4   8  -2   17.87    1.25 
  -4   8  -2   17.64    1.27 
   4   8   2   19.32    1.34 
  -4   8  -2   19.04    1.21 
  -4   8  -2   19.63    1.20 
  -4   8  -2   20.77    1.49 
  -4   8  -2   19.39    1.22 
   4   8   2   19.44    1.35 
   4   8   2   19.81    1.21 
   4   8   2   18.76    1.22 
  -4   8  -2   19.72    1.21 
   4   8   2   19.07    1.22 
   4   8   2   18.84    1.22 
  -4   8  -2   17.19    1.21 
  -4   8  -2   20.30    1.25 
  -4   8  -2   20.55    1.32 
  -4   8  -2   19.00    1.23 
  -4   8  -2   20.00    1.21 
   4   8   2   19.66    1.27 
  -4   8  -2   18.59    1.22 
  -4   8  -2   19.72    1.34 
  -4   8  -2   17.13    1.26 
   4   8   2   20.58    1.22 
  -4   8  -2   18.91    1.22 
  -6  -8  -2   40.64    2.59 
  -6  -8  -2   42.57    2.57 
  -6  -8  -2   42.36    2.58 
  -6  -8  -2   44.00    2.58 
  -6  -8  -2   44.32    2.56 
  -6  -8  -2   43.17    2.58 
  -6  -8  -2   42.32    2.59 
   6   8   2   40.68    2.60 
  -6   8  -2   39.87    2.64 
  -6   8  -2   41.65    2.60 
   6   8   2   42.20    2.59 
   6   8   2   43.73    2.65 
  -6   8  -2   41.47    2.61 
   6   8   2   42.31    2.63 
  -6   8  -2   38.97    2.65 
   6   8   2   42.43    2.56 
   6   8   2   43.66    2.58 
  -6   8  -2   42.17    2.57 
  -6   8  -2   42.81    2.60 
  -6   8  -2   44.45    2.59 
  -6   8  -2   43.63    2.57 
  -6   8  -2   43.33    2.59 
  -6   8  -2   44.29    2.58 
   6   8   2   45.01    2.70 
  -6   8  -2   42.33    2.67 
  -6   8  -2   45.96    2.82 
   6   8   2   41.43    2.58 
  -6   8  -2   42.56    2.61 
  -6   8  -2   45.23    2.72 
   6   8   2   40.50    2.70 
  -6   8  -2   45.14    2.57 
  -6   8  -2   44.02    2.57 
  -6   8  -2   42.50    2.61 
  -6   8  -2   39.65    2.59 
  -6   8  -2   42.90    2.57 
  -6   8  -2   41.87    3.12 
  -8  -8  -2   30.94    1.90 
  -8  -8  -2   31.96    1.88 
  -8  -8  -2   29.64    1.91 
  -8  -8  -2   31.01    1.92 
  -8  -8  -2   31.84    1.93 
  -8  -8  -2   30.91    1.94 
  -8  -8  -2   32.64    1.90 
  -8  -8  -2   30.33    1.90 
  -8  -8  -2   30.83    1.91 
  -8  -8  -2   31.67    1.92 
  -8   8  -2   30.80    1.90 
   8   8   2   26.97    1.99 
  -8   8  -2   31.81    1.90 
  -8   8  -2   31.98    1.89 
  -8   8  -2   31.58    1.92 
  -8   8  -2   30.91    1.88 
  -8   8  -2   31.04    1.89 
  -8   8  -2   27.15    1.94 
   8   8   2   33.18    1.93 
   8   8   2   32.42    1.89 
   8   8   2   32.13    1.90 
  -8   8  -2   32.06    1.90 
  -8   8  -2   31.86    1.93 
   8   8   2   33.28    1.94 
  -8   8  -2   30.40    1.90 
  -8   8  -2   31.35    1.91 
  -8   8  -2   32.01    1.89 
  -8   8  -2   34.22    2.06 
  -8   8  -2   29.74    1.95 
  -8   8  -2   29.70    1.87 
  -8   8  -2   27.67    2.02 
   8   8   2   32.47    1.91 
   8   8   2   34.39    2.01 
  -8   8  -2   31.09    1.98 
  -8   8  -2   31.84    1.89 
 -10  -8  -2    0.51    0.10 
 -10  -8  -2    0.59    0.10 
 -10  -8  -2    0.58    0.11 
 -10  -8  -2    0.31    0.12 
 -10  -8  -2    0.47    0.17 
 -10  -8  -2    0.57    0.09 
 -10  -8  -2    0.62    0.09 
 -10  -8  -2    0.57    0.10 
 -10  -8  -2    0.49    0.09 
 -10  -8  -2    0.25    0.22 
  10   8   2    0.44    0.08 
  10   8   2    0.48    0.10 
 -10   8  -2    0.51    0.12 
 -10   8  -2    0.52    0.13 
 -10   8  -2    0.42    0.08 
 -10   8  -2    0.59    0.10 
 -10   8  -2    0.38    0.07 
  10   8   2    0.54    0.15 
 -10   8  -2    0.60    0.08 
  10   8   2    0.67    0.15 
 -10   8  -2    0.65    0.15 
 -10   8  -2    0.58    0.10 
 -10   8  -2    0.54    0.09 
 -10   8  -2    0.54    0.12 
  12   8   2   40.43    2.27 
  12   8   2   40.22    2.36 
  12   8   2   37.12    2.31 
 -12   8  -2   38.71    2.35 
 -12   8  -2   37.91    2.28 
 -12   8  -2   32.76    2.27 
 -11  -9   2    0.59    0.09 
  11   9  -2    0.66    0.13 
  -9  -9   2    0.37    0.08 
  -9  -9   2    0.32    0.07 
  -9  -9   2    0.29    0.09 
  -9  -9   2    0.34    0.09 
   9   9  -2    0.39    0.08 
   9   9  -2    0.41    0.15 
   9   9  -2    0.55    0.14 
  -7  -9   2    0.89    0.16 
  -7  -9   2    1.26    0.14 
  -7  -9   2    1.18    0.15 
  -7  -9   2    0.94    0.14 
  -7  -9   2    1.30    0.11 
  -7  -9   2    1.14    0.14 
  -7  -9   2    1.08    0.14 
  -7  -9   2    1.19    0.12 
  -7  -9   2    1.32    0.14 
  -7  -9   2    1.25    0.15 
  -7  -9   2    1.36    0.17 
  -7   9   2    1.09    0.26 
  -7   9   2    1.11    0.23 
  -7   9   2    1.31    0.12 
   7   9  -2    1.15    0.24 
  -7   9   2    1.19    0.14 
  -7   9   2    1.34    0.13 
  -7   9   2    1.37    0.28 
   7   9  -2    1.21    0.13 
  -7   9   2    1.07    0.16 
   7   9  -2    1.01    0.23 
  -7   9   2    1.13    0.14 
  -7   9   2    1.47    0.20 
   7   9  -2    1.12    0.16 
   7   9  -2    1.28    0.14 
  -3  -9   2   14.98    1.05 
  -3  -9   2   15.75    1.05 
  -3  -9   2   16.93    1.01 
  -3  -9   2   17.01    1.03 
  -3  -9   2   16.12    1.03 
   3   9  -2   17.15    1.05 
  -3   9   2   16.63    1.08 
  -3   9   2   16.10    1.06 
  -3   9   2   16.38    1.06 
   3   9  -2   17.16    1.11 
   3   9  -2   17.25    1.52 
   3   9  -2   16.23    1.05 
   3   9  -2   17.03    1.06 
  -3   9   2   16.42    1.10 
  -3   9   2   14.30    1.04 
  -3   9   2   16.69    1.03 
  -3   9   2   16.86    1.13 
  -3   9   2   15.68    1.04 
  -3   9   2   17.76    1.29 
   3   9  -2   16.59    1.05 
  -3   9   2   16.28    1.04 
  -3   9   2   15.88    1.01 
   3   9  -2   15.81    1.05 
  -3   9   2   16.82    1.05 
   3   9  -2   17.72    1.20 
  -3   9   2   16.48    1.01 
  -3   9   2   17.24    1.03 
   3   9  -2   16.78    1.04 
   3   9  -2   14.70    1.20 
  -1  -9   2    0.13    0.08 
   1  -9  -2    0.03    0.10 
  -1  -9   2    0.09    0.14 
   1  -9  -2    0.11    0.16 
   1  -9  -2    0.09    0.10 
  -1  -9   2    0.30    0.09 
  -1   9   2    0.23    0.10 
   1   9  -2    0.21    0.07 
  -1   9   2    0.29    0.18 
   1   9  -2    0.35    0.13 
   1   9  -2    0.23    0.12 
  -1   9   2    0.34    0.09 
   1   9  -2    0.15    0.09 
   1   9  -2    0.37    0.10 
  -1   9   2    0.12    0.10 
  -1   9   2    0.17    0.10 
   1   9  -2    0.27    0.11 
  -1   9   2    0.26    0.10 
  -1   9   2    0.43    0.23 
   1   9  -2    0.18    0.08 
  -1   9   2    0.27    0.13 
   1   9  -2    0.33    0.09 
  -1   9   2    0.07    0.07 
  -1   9   2    0.14    0.10 
   1   9  -2    0.18    0.19 
   1   9  -2    0.26    0.19 
   1   9  -2    0.30    0.08 
  -3  -9  -2   24.46    1.50 
  -3  -9  -2   23.97    1.52 
  -3  -9  -2   24.23    1.50 
  -3  -9  -2   26.63    1.49 
  -3  -9  -2   25.69    1.50 
  -3   9  -2   22.49    1.50 
   3   9   2   25.90    1.57 
   3   9   2   25.58    1.51 
  -3   9  -2   22.91    1.56 
  -3   9  -2   24.13    1.50 
  -3   9  -2   22.43    1.53 
  -3   9  -2   24.03    1.51 
   3   9   2   24.14    1.67 
   3   9   2   24.63    1.52 
  -3   9  -2   25.07    1.50 
  -3   9  -2   23.21    1.50 
   3   9   2   23.20    1.49 
   3   9   2   25.58    1.51 
  -3   9  -2   23.98    1.53 
  -3   9  -2   24.43    1.60 
  -3   9  -2   23.76    1.50 
   3   9   2   25.62    1.53 
   3   9   2   24.78    1.51 
   3   9   2   26.53    2.17 
   3   9   2   24.56    1.51 
   3   9   2   25.65    1.68 
  -3   9  -2   22.82    1.51 
  -3   9  -2   23.83    1.52 
  -7  -9  -2    0.49    0.10 
  -7  -9  -2    0.61    0.13 
  -7  -9  -2    0.50    0.11 
  -7  -9  -2    0.53    0.09 
  -7  -9  -2    0.59    0.10 
  -7  -9  -2    0.39    0.10 
  -7  -9  -2    0.53    0.10 
  -7  -9  -2    0.64    0.07 
  -7  -9  -2    0.58    0.09 
  -7  -9  -2    0.58    0.09 
  -7   9  -2    0.60    0.17 
   7   9   2    0.65    0.17 
  -7   9  -2    0.77    0.10 
   7   9   2    0.35    0.08 
  -7   9  -2    0.50    0.08 
  -7   9  -2    0.64    0.11 
   7   9   2    0.65    0.17 
  -7   9  -2    0.52    0.08 
  -7   9  -2    0.49    0.10 
   7   9   2    0.56    0.12 
  -7   9  -2    0.68    0.09 
   7   9   2    0.61    0.10 
  -7   9  -2    0.49    0.08 
  -9  -9  -2    0.38    0.10 
  -9  -9  -2    0.24    0.08 
  -9  -9  -2    0.22    0.11 
  -9  -9  -2    0.27    0.08 
  -9  -9  -2    0.42    0.09 
  -9  -9  -2    0.35    0.08 
   9   9   2    0.45    0.13 
   9   9   2    0.35    0.12 
   9   9   2    0.28    0.08 
 -11  -9  -2    2.48    0.20 
  -8 -10   2   15.75    0.89 
   8  10  -2   14.04    0.90 
   8  10  -2   14.28    0.96 
  -6 -10   2    4.64    0.38 
  -6 -10   2    4.51    0.30 
  -6 -10   2    4.54    0.29 
   6  10  -2    3.91    0.34 
   6  10  -2    4.32    0.30 
   6  10  -2    4.60    0.31 
   6  10  -2    3.84    0.31 
  -6  10   2    4.27    0.36 
  -6  10   2    4.23    0.38 
   6  10  -2    4.53    0.40 
  -4 -10   2   18.76    1.24 
  -4 -10   2   20.72    1.26 
  -4 -10   2   22.70    1.28 
  -4 -10   2   20.69    1.25 
  -4 -10   2   21.29    1.29 
  -4  10   2   19.19    1.25 
   4  10  -2   20.21    1.39 
  -4  10   2   20.60    1.30 
  -4  10   2   20.65    1.27 
   4  10  -2   22.13    1.27 
   4  10  -2   21.53    1.28 
  -4  10   2   21.15    1.28 
   4  10  -2   18.47    1.50 
  -4  10   2   22.64    1.41 
  -4  10   2   21.15    1.25 
  -4  10   2   19.42    1.31 
   4  10  -2   21.02    1.31 
  -4  10   2   18.10    1.27 
   4  10  -2   21.46    1.28 
   4  10  -2   20.15    1.27 
   4  10  -2   20.61    1.32 
  -2 -10   2   56.68    3.40 
  -2 -10   2   52.02    3.38 
  -2 -10   2   62.26    3.43 
  -2 -10   2   57.37    3.40 
  -2  10   2   55.79    3.39 
  -2  10   2   59.10    3.44 
   2  10  -2   48.72    3.40 
   2  10  -2   62.43    3.67 
  -2  10   2   63.90    3.62 
  -2  10   2   55.66    3.46 
   2  10  -2   58.09    3.42 
   2  10  -2   58.38    3.52 
   2  10  -2   50.12    3.65 
   2  10  -2   58.31    3.45 
  -2  10   2   57.64    3.45 
   2  10  -2   57.50    3.48 
   2  10  -2   55.01    3.42 
  -2  10   2   54.08    3.44 
   2  10  -2   59.07    3.48 
  -2  10   2   55.82    3.42 
   2  10  -2   59.14    3.42 
   0 -10  -2    0.21    0.09 
   0 -10  -2    0.11    0.10 
   0 -10   2    0.20    0.10 
   0  10  -2    0.51    0.40 
   0  10   2    0.52    0.10 
   0  10   2    0.21    0.09 
   0  10  -2    0.36    0.08 
   0  10   2    0.25    0.07 
   0  10  -2    0.30    0.08 
   0  10   2    0.27    0.09 
   0  10  -2    0.29    0.07 
   0  10   2    0.36    0.08 
   0  10  -2    0.35    0.12 
   0  10  -2    0.21    0.13 
   0  10   2    0.29    0.06 
   0  10  -2    0.38    0.15 
   0  10  -2    0.43    0.09 
   0  10   2    0.32    0.09 
   0  10  -2    0.59    0.22 
   0  10  -2    0.31    0.09 
   0  10   2    0.51    0.21 
   0  10   2    0.26    0.15 
  -2 -10  -2   47.51    2.82 
  -2 -10  -2   44.27    2.81 
  -2 -10  -2   48.81    2.82 
  -2 -10  -2   50.14    2.83 
  -2  10  -2   47.99    2.91 
  -2  10  -2   47.69    2.86 
   2  10   2   46.70    2.83 
  -2  10  -2   43.97    2.86 
   2  10   2   46.15    2.91 
   2  10   2   46.81    2.86 
   2  10   2   48.61    2.85 
   2  10   2   46.12    2.93 
  -2  10  -2   47.60    3.16 
  -2  10  -2   50.05    2.89 
   2  10   2   48.80    2.88 
   2  10   2   49.43    2.98 
  -2  10  -2   47.50    2.87 
   2  10   2   40.99    2.82 
  -2  10  -2   47.83    2.83 
  -4 -10  -2   18.73    1.21 
  -4 -10  -2   20.90    1.23 
  -4 -10  -2   22.23    1.26 
  -4 -10  -2   20.78    1.24 
  -4 -10  -2   19.74    1.24 
  -4 -10  -2   19.84    1.22 
  -4  10  -2   18.51    1.24 
  -4  10  -2   20.19    1.22 
  -4  10  -2   22.67    1.35 
   4  10   2   20.70    1.24 
  -4  10  -2   18.88    1.22 
  -4  10  -2   19.58    1.31 
   4  10   2   21.16    1.35 
   4  10   2   20.29    1.25 
  -4  10  -2   17.50    1.23 
  -4  10  -2   20.82    1.51 
   4  10   2   20.44    1.23 
  -4  10  -2   20.62    1.25 
  -4  10  -2   20.14    1.24 
   4  10   2   17.60    1.24 
   4  10   2   20.68    1.33 
  -4  10  -2   19.49    1.24 
   4  10   2   19.75    1.23 
  -6 -10  -2    2.59    0.17 
  -6 -10  -2    2.68    0.24 
  -6 -10  -2    2.42    0.19 
  -6 -10  -2    2.60    0.20 
  -6 -10  -2    2.25    0.22 
   6  10   2    2.62    0.20 
   6  10   2    2.34    0.26 
  -6  10  -2    2.57    0.21 
  -6  10  -2    2.07    0.19 
  -6  10  -2    2.01    0.26 
   6  10   2    2.47    0.20 
   6  10   2    2.54    0.27 
  -8 -10  -2   19.64    1.12 
   8  10   2   17.34    1.16 
   3  11  -2    1.38    0.15 
  -3  11   2    1.41    0.18 
   3  11  -2    1.21    0.13 
   1  11  -2    0.30    0.07 
  -1  11   2    0.35    0.10 
   1  11  -2    0.12    0.13 
   1  11  -2    0.15    0.05 
   1  11  -2    0.26    0.06 
   1  11  -2    0.19    0.08 
   1  11  -2    0.11    0.10 
   1  11   2    1.18    0.14 
   1  11   2    1.05    0.14 
   1  11   2    1.40    0.13 
  -1  11  -2    1.67    0.21 
  -1  11  -2    1.50    0.14 
   1  11   2    1.31    0.13 
   1  11   2    1.62    0.21 
  -3  11  -2    0.17    0.12 
 -18   0   3    0.08    0.05 
 -18   0   3   -0.01    0.06 
  16   0  -3    0.10    0.08 
 -16   0   3    0.07    0.11 
 -16   0   3    0.14    0.08 
 -16   0   3    0.17    0.08 
  16   0  -3    0.18    0.07 
 -16   0   3    0.06    0.09 
 -16   0   3    0.07    0.06 
 -16   0   3    0.12    0.08 
 -16   0   3    0.09    0.05 
 -16   0   3    0.12    0.09 
  16   0  -3    0.15    0.05 
 -16   0   3    0.09    0.11 
  14   0  -3    0.22    0.06 
  14   0  -3    0.22    0.08 
 -14   0   3    0.47    0.14 
 -14   0   3    0.15    0.07 
 -14   0   3    0.23    0.10 
 -14   0   3    0.28    0.09 
  14   0  -3    0.17    0.08 
 -14   0   3    0.30    0.10 
 -14   0   3    0.27    0.08 
 -14   0   3    0.22    0.07 
 -14   0   3    0.28    0.14 
 -14   0   3    0.40    0.12 
  14   0  -3    0.33    0.09 
 -14   0   3    0.05    0.07 
  14   0  -3    0.06    0.13 
  12   0  -3    0.17    0.08 
 -12   0   3   -0.05    0.14 
 -12   0   3    0.05    0.06 
 -12   0   3    0.21    0.18 
 -12   0   3    0.11    0.10 
  12   0  -3    0.08    0.10 
  12   0  -3    0.22    0.06 
 -12   0   3   -0.14    0.16 
 -12   0   3    0.12    0.07 
 -12   0   3    0.04    0.06 
 -12   0   3    0.10    0.14 
 -12   0   3    0.06    0.07 
  12   0  -3    0.22    0.10 
 -12   0   3    0.05    0.07 
  12   0  -3    0.07    0.06 
 -12   0   3    0.04    0.05 
 -12   0   3    0.06    0.06 
  12   0  -3    0.12    0.06 
 -12   0   3    0.01    0.05 
 -12   0   3    0.13    0.07 
  10   0  -3    0.10    0.06 
  10   0  -3    0.36    0.57 
 -10   0   3    0.09    0.06 
 -10   0   3    0.08    0.05 
 -10   0   3   -0.13    0.12 
  10   0  -3    0.02    0.05 
 -10   0   3    0.03    0.12 
 -10   0   3    0.20    0.09 
 -10   0   3    0.06    0.40 
  10   0  -3    0.01    0.06 
 -10   0   3   -0.47    0.43 
 -10   0   3    0.02    0.06 
 -10   0   3    0.00    0.05 
 -10   0   3    0.14    0.06 
   8   0  -3    0.31    0.29 
   8   0  -3    0.16    0.05 
  -8   0   3    0.13    0.19 
  -8   0   3    0.06    0.26 
  -8   0   3    0.15    0.17 
  -8   0   3    0.11    0.06 
   8   0  -3    0.12    0.07 
   8   0  -3    0.16    0.07 
  -6   0   3    0.24    0.11 
  -6   0   3    0.09    0.10 
   6   0  -3    0.06    0.05 
  -6   0   3    0.12    0.14 
  -6   0   3   -0.07    0.16 
   6   0  -3    0.04    0.18 
  -4   0   3    0.05    0.05 
   4   0  -3    0.04    0.13 
   4   0  -3    0.09    0.11 
  -4   0   3    0.13    0.10 
  -4   0   3    0.08    0.08 
  -2   0   3    0.15    0.07 
  -2   0   3    0.10    0.03 
  -2   0   3    0.11    0.05 
   2   0  -3    0.22    0.07 
  -2   0   3    0.18    0.06 
  -2   0   3    0.35    0.09 
   0   0   3    0.01    0.06 
   0   0   3    0.09    0.06 
   0   0  -3    0.05    0.04 
   0   0   3    0.06    0.10 
   0   0  -3    0.15    0.08 
   0   0  -3    0.11    0.12 
   0   0   3    0.02    0.06 
   2   0   3    0.09    0.05 
  -2   0  -3    0.02    0.06 
  -2   0  -3   -0.06    0.04 
   2   0   3    0.06    0.07 
  -2   0  -3    0.09    0.07 
  -2   0  -3    0.08    0.05 
  -4   0  -3    0.01    0.09 
   4   0   3    0.01    0.09 
  -4   0  -3    0.04    0.06 
  -4   0  -3   -0.03    0.07 
  -6   0  -3    0.10    0.14 
  -6   0  -3    0.17    0.12 
  -6   0  -3    0.30    0.14 
   6   0   3    0.22    0.16 
  -6   0  -3    0.30    0.26 
  -6   0  -3    0.20    0.10 
   6   0   3    0.14    0.05 
  -8   0  -3    0.24    0.16 
  -8   0  -3    0.03    0.24 
  -8   0  -3    0.40    0.07 
   8   0   3    0.58    0.27 
  -8   0  -3    0.51    0.38 
 -10   0  -3    0.07    0.05 
  10   0   3    0.08    0.05 
 -10   0  -3   -0.04    0.34 
 -10   0  -3   -0.29    0.31 
 -10   0  -3    0.08    0.10 
  10   0   3    0.11    0.06 
 -10   0  -3    0.00    0.06 
 -10   0  -3   -0.04    0.06 
  10   0   3   -0.31    0.48 
  10   0   3    0.07    0.05 
 -10   0  -3   -0.65    0.52 
  10   0   3    0.14    0.15 
 -12   0  -3    0.99    0.68 
 -12   0  -3    0.07    0.05 
 -12   0  -3    0.21    0.10 
  12   0   3    0.03    0.04 
  12   0   3    0.15    0.10 
 -12   0  -3    0.03    0.13 
 -12   0  -3    0.03    0.07 
 -12   0  -3    0.38    0.84 
 -12   0  -3   -0.04    0.08 
  12   0   3    0.08    0.06 
 -12   0  -3    0.15    0.11 
 -12   0  -3    0.11    0.12 
 -12   0  -3    0.05    0.07 
  12   0   3    0.06    0.05 
 -12   0  -3    0.04    0.07 
 -12   0  -3    0.08    0.06 
  14   0   3    0.17    0.05 
  14   0   3    0.25    0.08 
 -14   0  -3    0.34    0.14 
 -14   0  -3    0.16    0.08 
 -14   0  -3    0.29    0.12 
 -14   0  -3    0.11    0.06 
 -14   0  -3    0.10    0.06 
 -14   0  -3    0.29    0.08 
 -14   0  -3    0.26    0.17 
 -14   0  -3    0.21    0.08 
 -14   0  -3    0.00    0.07 
 -14   0  -3    0.31    0.09 
  14   0   3    0.16    0.06 
  14   0   3    0.16    0.13 
 -16   0  -3    0.24    0.13 
  16   0   3    0.22    0.07 
 -16   0  -3    0.17    0.07 
  16   0   3    0.17    0.04 
 -16   0  -3    0.16    0.07 
 -16   0  -3    0.19    0.07 
 -16   0  -3    0.16    0.07 
  16   0   3    0.09    0.07 
 -16   0  -3    0.05    0.09 
 -16   0  -3    0.05    0.06 
 -16   0  -3    0.10    0.09 
 -16   0  -3    0.12    0.12 
 -18   0  -3    0.06    0.07 
 -18   0  -3    0.03    0.05 
 -17  -1   3    5.04    0.39 
 -17  -1   3    6.02    0.39 
 -17  -1   3    6.27    0.42 
  17  -1  -3    6.36    0.38 
 -17  -1   3    5.55    0.39 
  17  -1  -3    6.20    0.41 
 -17  -1   3    5.93    0.41 
 -17  -1   3    6.02    0.42 
 -17  -1   3    5.67    0.43 
 -17  -1   3    6.01    0.42 
 -17   1   3    5.45    0.41 
 -17   1   3    6.06    0.44 
 -17   1   3    5.47    0.43 
 -17   1   3    6.13    0.44 
 -17   1   3    5.87    0.40 
 -17   1   3    6.03    0.41 
  17   1  -3    6.15    0.38 
 -17   1   3    6.02    0.39 
 -17   1   3    5.97    0.39 
  15  -1  -3   35.41    2.19 
 -15  -1   3   36.06    2.20 
 -15  -1   3   35.77    2.24 
 -15  -1   3   34.70    2.15 
 -15  -1   3   32.22    2.22 
 -15  -1   3   37.96    2.22 
 -15  -1   3   36.82    2.22 
 -15  -1   3   35.29    2.15 
  15  -1  -3   36.13    2.14 
 -15  -1   3   32.63    2.21 
  15  -1  -3   36.05    2.16 
  15  -1  -3   35.95    2.16 
 -15   1   3   36.71    2.15 
  15   1  -3   38.63    2.17 
  15   1  -3   33.18    2.20 
 -15   1   3   34.07    2.22 
 -15   1   3   35.18    2.14 
 -15   1   3   37.66    2.22 
  15   1  -3   36.59    2.13 
 -15   1   3   32.26    2.19 
 -15   1   3   34.39    2.15 
 -15   1   3   35.43    2.16 
 -15   1   3   35.19    2.17 
 -15   1   3   36.62    2.26 
 -15   1   3   36.92    2.18 
 -15   1   3   34.87    2.17 
 -15   1   3   36.51    2.20 
 -15   1   3   35.23    2.21 
  15   1  -3   34.25    2.16 
 -13  -1   3   56.81    3.72 
 -13  -1   3   62.39    3.65 
  13  -1  -3   59.77    3.62 
 -13  -1   3   61.84    3.70 
 -13  -1   3   50.89    3.73 
 -13  -1   3   59.13    3.64 
  13  -1  -3   63.88    3.64 
 -13  -1   3   58.88    3.69 
 -13  -1   3   57.87    3.65 
 -13  -1   3   59.87    3.67 
 -13  -1   3   61.17    3.66 
 -13  -1   3   63.08    3.64 
  13  -1  -3   62.48    3.64 
  13  -1  -3   61.55    3.65 
  13  -1  -3   62.03    3.67 
  13  -1  -3   57.10    3.66 
 -13  -1   3   57.87    3.76 
  13   1  -3   60.28    3.61 
 -13   1   3   62.30    3.69 
  13   1  -3   62.66    3.64 
 -13   1   3   58.84    3.69 
 -13   1   3   59.94    3.63 
 -13   1   3   60.35    3.74 
 -13   1   3   57.43    3.63 
 -13   1   3   59.82    3.65 
 -13   1   3   64.07    3.67 
 -13   1   3   63.09    3.64 
 -13   1   3   58.33    3.66 
 -13   1   3   66.53    3.70 
 -13   1   3   63.67    3.67 
  13   1  -3   59.60    3.64 
  13   1  -3   61.20    3.64 
 -13   1   3   62.99    3.64 
  13   1  -3   59.32    3.63 
  13   1  -3   59.62    3.67 
 -11  -1   3    1.81    0.17 
 -11  -1   3    1.68    0.21 
 -11  -1   3    1.59    0.17 
 -11  -1   3    1.65    0.17 
  11  -1  -3    1.47    0.15 
  11  -1  -3    1.63    0.17 
 -11  -1   3    1.62    0.17 
 -11  -1   3    1.68    0.21 
 -11  -1   3    1.74    0.56 
  11  -1  -3    1.72    0.17 
  11  -1  -3    1.64    0.18 
 -11  -1   3    2.00    0.20 
  11  -1  -3    1.54    0.20 
 -11   1   3    1.60    0.16 
 -11   1   3    1.94    0.20 
 -11   1   3    1.61    0.17 
  11   1  -3    1.69    0.17 
 -11   1   3    1.69    0.19 
 -11   1   3    1.72    0.16 
 -11   1   3    1.80    0.33 
  11   1  -3    1.56    0.18 
  11   1  -3    1.83    0.18 
 -11   1   3    1.70    0.19 
 -11   1   3    1.59    0.27 
 -11   1   3    1.73    0.18 
 -11   1   3    1.61    0.19 
  11   1  -3    1.48    0.21 
 -11   1   3    1.59    0.16 
 -11   1   3    1.71    0.19 
  11   1  -3    1.57    0.20 
  11   1  -3    1.76    0.16 
 -11   1   3    1.68    0.23 
  -9  -1   3  169.85   10.22 
   9  -1  -3  176.02   10.10 
   9  -1  -3  171.62   10.08 
  -9  -1   3  164.87   10.07 
  -9  -1   3  175.48   10.13 
   9  -1  -3  182.99   10.10 
  -9  -1   3  160.81   10.08 
   9  -1  -3  184.30   10.09 
   9  -1  -3  162.01   10.25 
  -9  -1   3  159.28   10.09 
  -9  -1   3  160.08   10.09 
  -9  -1   3  164.53   10.09 
  -9  -1   3  164.61   10.09 
  -9  -1   3  167.33   10.09 
  -9  -1   3  168.93   10.08 
  -9  -1   3  170.92   10.25 
  -9  -1   3  174.88   10.16 
   9   1  -3  170.67   10.10 
  -9   1   3  166.39   10.11 
  -9   1   3  185.46   10.14 
  -9   1   3  169.79   10.08 
  -9   1   3  168.09   10.09 
   9   1  -3  172.32   10.08 
   9   1  -3  177.33   10.09 
  -9   1   3  167.66   10.23 
   9   1  -3  180.04   10.27 
  -9   1   3  160.49   10.09 
  -9   1   3  179.83   10.12 
   9   1  -3  160.61   10.13 
  -9   1   3  172.94   10.10 
   7  -1  -3   22.77    1.36 
  -7  -1   3   20.57    1.35 
  -7  -1   3   22.23    1.39 
  -7  -1   3   22.01    1.46 
   7  -1  -3   21.91    1.49 
  -7  -1   3   21.74    1.35 
   7  -1  -3   20.58    1.34 
  -7   1   3   21.82    1.44 
  -7   1   3   22.21    1.36 
   7   1  -3   22.10    1.35 
   7   1  -3   21.43    1.35 
  -7   1   3   25.27    1.40 
  -7   1   3   23.72    1.38 
   7   1  -3   22.20    1.36 
   7   1  -3   22.13    1.48 
  -5  -1   3  195.07   11.53 
  -5  -1   3  188.33   11.49 
   5  -1  -3  194.74   11.54 
  -5  -1   3  192.67   11.46 
  -5   1   3  195.41   11.48 
  -5   1   3  213.44   11.49 
   5   1  -3  191.88   11.47 
  -5   1   3  185.46   11.49 
  -5   1   3  200.74   11.48 
   5   1  -3  184.36   11.53 
   3  -1  -3  128.05    7.32 
   3  -1  -3  120.96    7.36 
  -3  -1   3  121.55    7.32 
  -3  -1   3  122.16    7.35 
  -3  -1   3  127.52    7.36 
  -3  -1   3  116.78    7.35 
  -3   1   3  135.73    7.32 
  -3   1   3  110.63    7.32 
  -3   1   3  131.46    7.31 
   3   1  -3  124.99    7.36 
   3   1  -3  116.40    7.34 
  -3   1   3  129.21    7.33 
  -3   1   3  123.45    7.41 
  -1  -1   3    4.15    0.29 
   1  -1  -3    4.15    0.27 
  -1  -1   3    4.22    0.28 
  -1  -1   3    4.44    0.32 
  -1  -1   3    4.45    0.30 
  -1   1   3    4.51    0.29 
   1   1  -3    4.83    0.29 
   1   1  -3    4.08    0.27 
  -1   1   3    4.55    0.28 
  -1   1   3    4.70    0.28 
   1   1  -3    4.21    0.30 
  -1   1   3    4.55    0.33 
   1   1  -3    4.18    0.28 
  -1   1   3    4.25    0.29 
  -1   1   3    4.54    0.41 
   1   1  -3    3.76    0.28 
  -1  -1  -3  373.18   21.16 
   1  -1   3  344.68   21.16 
   1  -1   3  363.75   21.14 
  -1  -1  -3  367.14   21.16 
  -1  -1  -3  340.04   21.16 
  -1  -1  -3  362.04   21.14 
   1   1   3  370.02   21.16 
  -1   1  -3  372.32   21.14 
   1   1   3  341.96   21.14 
  -1   1  -3  357.26   21.15 
   1   1   3  338.06   21.15 
  -1   1  -3  373.32   21.17 
  -1   1  -3  360.90   21.16 
  -3  -1  -3   79.63    4.58 
  -3  -1  -3   74.86    4.54 
  -3  -1  -3   77.98    4.56 
   3  -1   3   72.38    4.55 
   3  -1   3   74.41    4.61 
   3   1   3   77.24    4.56 
   3   1   3   78.83    4.58 
  -3   1  -3   82.91    4.58 
  -3   1  -3   73.79    4.56 
  -3   1  -3   78.42    4.61 
  -3   1  -3   72.27    4.59 
  -3   1  -3   74.53    4.54 
  -3   1  -3   79.79    4.58 
  -5  -1  -3  266.91   15.82 
   5  -1   3  254.63   15.79 
  -5  -1  -3  256.96   15.79 
   5  -1   3  266.02   15.83 
  -5  -1  -3  265.14   15.86 
  -5   1  -3  272.83   15.89 
  -5   1  -3  271.54   15.95 
  -5   1  -3  285.15   15.84 
  -5   1  -3  275.18   15.85 
   5   1   3  286.46   15.86 
   5   1   3  249.78   15.79 
  -5   1  -3  262.66   15.80 
  -7  -1  -3  149.62    9.10 
  -7  -1  -3  155.45    9.17 
  -7  -1  -3  148.97    9.07 
   7  -1   3  147.94    9.05 
   7  -1   3  159.96    9.15 
   7  -1   3  168.01    9.09 
  -7  -1  -3  150.22    9.06 
  -7   1  -3  156.59    9.19 
   7   1   3  141.88    9.05 
   7   1   3  153.52    9.05 
  -7   1  -3  154.89    9.15 
   7   1   3  152.91    9.16 
  -7   1  -3  153.10    9.06 
  -7   1  -3  142.41    9.10 
   7   1   3  149.87    9.06 
  -7   1  -3  161.00    9.11 
  -7   1  -3  157.66    9.14 
  -9  -1  -3   23.29    2.00 
  -9  -1  -3   26.13    1.65 
  -9  -1  -3   26.20    1.73 
   9  -1   3   27.11    1.65 
  -9  -1  -3   26.49    1.64 
   9  -1   3   27.40    1.84 
  -9  -1  -3   25.88    1.65 
  -9  -1  -3   26.21    1.67 
  -9  -1  -3   26.48    1.65 
   9  -1   3   28.22    1.66 
   9  -1   3   28.26    1.64 
  -9  -1  -3   26.87    1.85 
   9  -1   3   26.44    1.64 
  -9  -1  -3   26.14    1.75 
  -9  -1  -3   26.70    1.73 
  -9   1  -3   26.38    1.83 
   9   1   3   27.24    1.85 
   9   1   3   28.83    1.66 
   9   1   3   26.49    1.64 
  -9   1  -3   28.40    1.68 
  -9   1  -3   27.28    1.68 
   9   1   3   27.94    1.66 
   9   1   3   27.59    1.64 
  -9   1  -3   28.71    1.79 
  -9   1  -3   27.57    1.72 
  -9   1  -3   27.22    1.86 
 -11  -1  -3   48.31    3.22 
  11  -1   3   50.61    3.05 
 -11  -1  -3   41.11    4.17 
 -11  -1  -3   49.82    3.17 
 -11  -1  -3   49.61    3.12 
 -11  -1  -3   54.53    3.11 
 -11  -1  -3   52.53    3.30 
  11  -1   3   54.65    3.07 
 -11  -1  -3   50.16    3.08 
  11  -1   3   54.72    3.08 
 -11  -1  -3   49.94    3.07 
 -11   1  -3   54.75    3.11 
 -11   1  -3   53.29    3.12 
 -11   1  -3   44.13    3.07 
 -11   1  -3   51.11    3.07 
  11   1   3   51.31    3.11 
 -11   1  -3   54.35    3.30 
 -11   1  -3   51.37    3.06 
 -11   1  -3   47.48    3.23 
 -11   1  -3   45.84    3.06 
 -11   1  -3   47.67    3.07 
  11   1   3   53.56    3.07 
  11   1   3   49.96    3.27 
  11   1   3   53.87    3.07 
 -11   1  -3   51.46    3.24 
 -11   1  -3   51.12    3.07 
 -11   1  -3   48.48    3.06 
 -11   1  -3   51.11    3.08 
  11   1   3   53.37    3.09 
 -13  -1  -3    5.27    0.39 
 -13  -1  -3    4.89    0.39 
 -13  -1  -3    5.48    0.44 
  13  -1   3    5.73    0.40 
  13  -1   3    5.31    0.37 
  13  -1   3    5.83    0.39 
 -13  -1  -3    4.93    0.40 
 -13  -1  -3    4.97    0.43 
 -13  -1  -3    5.35    0.44 
 -13  -1  -3    4.18    0.46 
 -13  -1  -3    5.48    0.43 
  13  -1   3    5.73    0.43 
  13   1   3    5.08    0.43 
 -13   1  -3    5.25    0.40 
 -13   1  -3    5.60    0.46 
  13   1   3    4.99    0.38 
 -13   1  -3    5.14    0.37 
 -13   1  -3    5.58    0.40 
 -13   1  -3    5.61    0.39 
 -13   1  -3    5.01    0.42 
  13   1   3    5.34    0.39 
 -13   1  -3    5.60    0.41 
 -13   1  -3    5.46    0.39 
 -13   1  -3    5.10    0.42 
 -13   1  -3    5.93    0.40 
 -13   1  -3    6.06    0.46 
  13   1   3    5.19    0.36 
 -13   1  -3    5.01    0.52 
  15  -1   3   45.56    2.73 
 -15  -1  -3   44.45    2.71 
  15  -1   3   47.04    2.73 
 -15  -1  -3   44.02    2.74 
 -15  -1  -3   45.98    2.73 
  15  -1   3   44.51    2.75 
 -15  -1  -3   49.12    2.76 
 -15  -1  -3   47.61    2.80 
 -15  -1  -3   42.88    2.78 
 -15  -1  -3   43.88    2.73 
  15  -1   3   45.30    2.70 
 -15  -1  -3   48.20    2.71 
 -15   1  -3   45.03    2.71 
 -15   1  -3   45.02    2.75 
 -15   1  -3   39.08    2.78 
  15   1   3   45.14    2.70 
 -15   1  -3   47.61    2.74 
 -15   1  -3   45.84    2.72 
 -15   1  -3   46.95    2.73 
 -15   1  -3   46.17    2.78 
  15   1   3   43.55    2.72 
  15   1   3   43.63    2.76 
  15   1   3   47.41    2.75 
 -15   1  -3   44.91    2.73 
 -15   1  -3   41.99    2.74 
 -15   1  -3   44.19    2.71 
 -15   1  -3   45.71    2.79 
 -17  -1  -3   13.18    0.94 
 -17  -1  -3   15.32    0.92 
 -17  -1  -3   14.91    0.96 
 -17  -1  -3   16.04    1.04 
 -17  -1  -3   15.61    0.92 
 -17  -1  -3   13.04    0.90 
 -17  -1  -3   12.33    0.96 
  17  -1   3   15.34    0.92 
  17  -1   3   15.84    0.90 
 -17   1  -3   12.35    0.92 
 -17   1  -3   15.13    0.93 
 -17   1  -3   14.85    0.93 
 -17   1  -3   15.57    0.94 
 -17   1  -3   17.08    0.97 
 -17   1  -3   14.09    0.91 
 -17   1  -3   14.89    0.92 
  17   1   3   16.47    0.90 
  18  -2  -3    0.15    0.04 
 -18   2   3    0.15    0.08 
 -18   2   3    0.25    0.08 
 -16  -2   3   10.96    0.72 
 -16  -2   3   10.62    0.71 
 -16  -2   3   10.35    0.73 
  16  -2  -3   11.11    0.70 
 -16  -2   3   10.80    0.69 
  16  -2  -3   11.92    0.71 
 -16  -2   3   11.45    0.72 
  16  -2  -3   11.34    0.68 
 -16  -2   3   10.63    0.71 
 -16  -2   3   12.11    0.90 
 -16   2   3   11.14    0.70 
 -16   2   3    9.71    0.67 
 -16   2   3   10.87    0.71 
  16   2  -3   11.98    0.68 
 -16   2   3   10.21    0.72 
 -16   2   3   10.06    0.74 
 -16   2   3   10.39    0.69 
 -16   2   3   11.35    0.76 
 -16   2   3   10.02    0.69 
 -16   2   3   11.29    0.70 
 -16   2   3   11.04    0.77 
  14  -2  -3    0.03    0.06 
  14  -2  -3    0.07    0.06 
 -14  -2   3    0.22    0.17 
  14  -2  -3    0.01    0.04 
  14  -2  -3    0.18    0.17 
 -14  -2   3    0.10    0.05 
 -14  -2   3    0.10    0.15 
 -14  -2   3   -0.02    0.15 
 -14  -2   3    0.07    0.08 
 -14  -2   3    0.08    0.07 
 -14  -2   3    0.08    0.16 
 -14  -2   3    0.09    0.07 
 -14  -2   3    0.06    0.07 
  14   2  -3   -0.48    0.40 
 -14   2   3    0.10    0.06 
 -14   2   3    0.05    0.06 
 -14   2   3    0.08    0.05 
 -14   2   3    0.03    0.05 
 -14   2   3    0.07    0.09 
  14   2  -3   -0.07    0.10 
 -14   2   3    0.04    0.06 
 -14   2   3    0.09    0.07 
  14   2  -3    0.05    0.04 
 -14   2   3    0.07    0.05 
 -14   2   3    0.08    0.10 
 -14   2   3    0.20    0.11 
 -14   2   3    0.24    0.10 
  14   2  -3    0.04    0.08 
 -14   2   3    0.12    0.11 
 -14   2   3    0.05    0.10 
 -14   2   3    0.02    0.13 
 -12  -2   3   20.11    1.23 
  12  -2  -3   20.01    1.20 
  12  -2  -3   18.94    1.18 
 -12  -2   3   19.68    1.19 
 -12  -2   3   18.39    1.72 
 -12  -2   3   18.83    1.22 
  12  -2  -3   18.91    1.17 
  12  -2  -3   20.00    1.19 
 -12  -2   3   18.40    1.19 
 -12  -2   3   17.77    1.17 
  12  -2  -3   20.36    1.21 
 -12  -2   3   18.66    1.20 
 -12  -2   3   18.91    1.19 
 -12  -2   3   19.29    1.23 
 -12   2   3   18.49    1.20 
  12   2  -3   17.34    1.22 
 -12   2   3   18.98    1.18 
 -12   2   3   19.36    1.19 
  12   2  -3   18.55    1.16 
 -12   2   3   19.39    1.23 
 -12   2   3   19.25    1.19 
 -12   2   3   19.63    1.20 
 -12   2   3   18.81    1.22 
 -12   2   3   19.25    1.18 
 -12   2   3   16.84    1.22 
 -12   2   3   20.55    1.23 
 -12   2   3   19.14    1.23 
 -12   2   3   17.41    1.24 
  12   2  -3   19.17    1.19 
  12   2  -3   18.19    1.19 
 -12   2   3   19.46    1.22 
  12   2  -3   19.50    1.20 
 -12   2   3   20.09    1.25 
  12   2  -3   18.52    1.19 
  12   2  -3   15.10    1.62 
  12   2  -3   19.54    1.21 
 -12   2   3   18.11    1.26 
 -10  -2   3    0.07    0.11 
 -10  -2   3    0.10    0.07 
 -10  -2   3    0.19    0.06 
 -10  -2   3    0.00    0.07 
 -10  -2   3   -0.07    0.30 
 -10  -2   3    0.01    0.09 
 -10  -2   3    0.18    0.06 
  10  -2  -3    0.07    0.09 
  10  -2  -3    0.75    0.69 
 -10  -2   3   -0.06    0.54 
 -10  -2   3    0.17    0.07 
  10  -2  -3    0.03    0.05 
  10  -2  -3    0.18    0.08 
 -10  -2   3    0.23    0.09 
  10  -2  -3    0.20    0.09 
 -10  -2   3    0.22    0.07 
 -10   2   3    0.28    0.12 
 -10   2   3    0.16    0.06 
  10   2  -3    0.45    0.59 
 -10   2   3    0.08    0.34 
  10   2  -3    0.13    0.11 
  10   2  -3    0.07    0.06 
  10   2  -3    0.10    0.06 
 -10   2   3    0.19    0.08 
 -10   2   3    0.37    0.13 
  10   2  -3    0.14    0.07 
 -10   2   3    0.12    0.06 
  -8  -2   3   16.90    1.12 
  -8  -2   3   16.80    1.24 
   8  -2  -3   15.78    1.35 
  -8  -2   3   15.35    1.04 
  -8  -2   3   17.42    1.04 
   8  -2  -3   16.35    1.03 
   8  -2  -3   17.71    1.03 
  -8  -2   3   15.52    1.05 
  -8  -2   3   15.51    1.04 
  -8  -2   3   16.73    1.04 
  -8  -2   3   16.48    1.04 
  -8  -2   3   16.81    1.07 
   8  -2  -3   17.43    1.04 
  -8  -2   3   15.66    1.04 
  -8  -2   3   17.63    1.04 
   8   2  -3   17.57    1.24 
  -8   2   3   15.86    1.03 
  -8   2   3   18.04    1.09 
   8   2  -3   16.69    1.03 
  -8   2   3   17.57    1.12 
   8   2  -3   17.29    1.05 
  -8   2   3   17.99    1.11 
  -8   2   3   16.68    1.07 
  -8   2   3   17.05    1.06 
  -8   2   3   16.11    1.05 
   8   2  -3   16.55    1.05 
  -6  -2   3   39.68    2.47 
   6  -2  -3   38.79    2.53 
  -6  -2   3   39.95    2.44 
  -6  -2   3   39.08    2.43 
   6  -2  -3   39.28    2.41 
  -6  -2   3   41.81    2.44 
  -6  -2   3   41.13    2.54 
  -6  -2   3   38.53    2.42 
  -6   2   3   44.13    2.47 
   6   2  -3   40.45    2.44 
   6   2  -3   39.73    2.53 
  -6   2   3   43.79    2.45 
   6   2  -3   38.46    2.43 
  -6   2   3   41.44    2.47 
  -6   2   3   41.06    2.64 
  -4  -2   3   17.80    1.09 
   4  -2  -3   16.97    1.15 
   4  -2  -3   18.30    1.13 
  -4  -2   3   16.49    1.08 
  -4  -2   3   17.03    1.10 
  -4  -2   3   18.01    1.15 
  -4  -2   3   18.55    1.14 
  -4   2   3   17.83    1.24 
  -4   2   3   18.88    1.09 
  -4   2   3   19.07    1.10 
  -4   2   3   14.76    1.29 
   4   2  -3   15.92    1.13 
  -4   2   3   19.08    1.12 
   2  -2  -3  321.49   18.89 
  -2  -2   3  306.64   18.92 
   2  -2  -3  316.58   18.89 
   2  -2  -3  318.49   18.88 
  -2  -2   3  305.79   18.92 
  -2  -2   3  314.83   18.94 
  -2  -2   3  315.56   18.91 
  -2   2   3  327.64   19.06 
  -2   2   3  331.09   18.91 
  -2   2   3  345.55   18.91 
   2   2  -3  299.87   18.92 
   2   2  -3  329.02   18.91 
   2   2  -3  309.33   18.91 
  -2   2   3  335.29   18.93 
  -2   2   3  330.46   18.98 
   0  -2  -3    0.83    0.11 
   0  -2  -3    0.79    0.09 
   0  -2  -3    0.87    0.09 
   0  -2   3    1.00    0.12 
   0  -2   3    0.79    0.12 
   0  -2   3    0.74    0.17 
   0   2  -3    0.87    0.12 
   0   2  -3    0.73    0.11 
   0   2  -3    1.03    0.19 
   0   2   3    0.77    0.13 
   0   2   3    0.45    0.29 
   0   2  -3    0.63    0.10 
   0   2   3    0.89    0.10 
   0   2   3    0.53    0.10 
   0   2  -3    0.86    0.11 
   0   2   3    0.94    0.11 
   2  -2   3   29.28    1.88 
  -2  -2  -3   30.65    1.89 
  -2  -2  -3   30.78    1.86 
   2  -2   3   30.65    1.85 
  -2  -2  -3   28.79    1.85 
  -2   2  -3   31.63    1.89 
  -2   2  -3   30.28    1.91 
  -2   2  -3   33.00    1.90 
   2   2   3   31.14    1.89 
  -2   2  -3   30.64    1.91 
   2   2   3   35.07    2.12 
   2   2   3   30.99    1.89 
  -2   2  -3   30.06    1.88 
  -4  -2  -3    2.95    0.21 
  -4  -2  -3    3.44    0.32 
  -4  -2  -3    2.99    0.24 
   4  -2   3    2.85    0.28 
  -4  -2  -3    2.91    0.25 
   4   2   3    2.80    0.29 
  -4   2  -3    2.72    0.27 
  -4   2  -3    3.50    0.39 
  -4   2  -3    2.99    0.29 
  -6  -2  -3    0.19    0.07 
  -6  -2  -3    0.40    0.19 
  -6  -2  -3    0.31    0.12 
  -6  -2  -3    0.21    0.11 
   6  -2   3    0.24    0.06 
  -6  -2  -3    0.12    0.06 
   6  -2   3    0.42    0.20 
   6   2   3    0.19    0.19 
  -6   2  -3    0.24    0.16 
   6   2   3    0.15    0.07 
   6   2   3    0.17    0.15 
  -6   2  -3    0.03    0.16 
  -6   2  -3    0.15    0.14 
   6   2   3    0.06    0.05 
  -8  -2  -3    3.34    0.27 
  -8  -2  -3    3.40    0.26 
  -8  -2  -3    2.96    0.33 
  -8  -2  -3    3.19    0.26 
  -8  -2  -3    3.19    0.36 
   8  -2   3    3.40    0.25 
   8  -2   3    4.24    0.51 
  -8  -2  -3    3.55    0.47 
  -8  -2  -3    3.00    0.28 
   8  -2   3    3.12    0.24 
  -8  -2  -3    3.17    0.26 
  -8  -2  -3    3.38    0.25 
   8  -2   3    3.34    0.24 
   8   2   3    3.35    0.24 
  -8   2  -3    3.73    0.44 
   8   2   3    3.59    0.27 
  -8   2  -3    3.32    0.27 
  -8   2  -3    3.17    0.41 
   8   2   3    3.16    0.24 
  -8   2  -3    3.72    0.45 
   8   2   3    4.32    0.53 
  10  -2   3    5.82    0.39 
 -10  -2  -3    5.63    0.41 
 -10  -2  -3    5.15    0.42 
 -10  -2  -3    5.51    0.41 
 -10  -2  -3    5.25    0.42 
  10  -2   3    5.09    0.40 
 -10  -2  -3    5.43    0.41 
 -10  -2  -3    5.84    0.44 
 -10  -2  -3    5.76    0.59 
  10  -2   3    6.79    0.85 
 -10  -2  -3    5.95    0.64 
 -10  -2  -3    5.74    0.40 
 -10  -2  -3    7.34    0.94 
  10  -2   3    5.79    0.41 
 -10  -2  -3    6.16    0.43 
  10   2   3    5.74    0.39 
 -10   2  -3    6.51    0.47 
  10   2   3    5.73    0.77 
 -10   2  -3    6.01    0.45 
  10   2   3    5.97    0.39 
 -10   2  -3    6.31    0.72 
  10   2   3    5.13    0.69 
 -10   2  -3    5.01    0.46 
  10   2   3    5.83    0.43 
 -10   2  -3    5.87    0.44 
 -10   2  -3    5.25    0.39 
 -10   2  -3    5.27    0.66 
  12  -2   3   11.24    0.69 
  12  -2   3   10.17    0.68 
 -12  -2  -3    9.75    0.75 
 -12  -2  -3    9.56    0.73 
 -12  -2  -3    9.71    0.66 
 -12  -2  -3    9.33    1.09 
 -12  -2  -3   10.88    0.71 
 -12  -2  -3   10.08    0.69 
 -12  -2  -3    6.99    1.25 
 -12  -2  -3   10.65    0.73 
 -12  -2  -3   10.45    0.71 
 -12  -2  -3   10.54    0.70 
  12  -2   3   10.21    0.66 
  12   2   3   10.82    0.68 
 -12   2  -3    9.73    0.68 
 -12   2  -3    8.74    1.14 
 -12   2  -3   11.33    0.68 
 -12   2  -3   11.06    0.76 
  12   2   3   11.30    0.69 
  12   2   3   10.37    0.70 
 -12   2  -3   11.16    0.71 
 -12   2  -3    9.97    0.68 
 -12   2  -3   10.99    0.68 
 -12   2  -3   10.53    0.68 
  12   2   3   10.72    0.66 
 -12   2  -3    8.53    0.79 
 -12   2  -3   11.03    0.70 
 -12   2  -3   10.10    0.70 
 -12   2  -3   10.42    0.70 
 -12   2  -3   10.54    0.75 
 -12   2  -3    8.64    0.74 
 -12   2  -3   10.31    0.72 
  12   2   3   11.24    0.73 
 -14  -2  -3    2.70    0.24 
 -14  -2  -3    2.16    0.33 
 -14  -2  -3    2.97    0.29 
 -14  -2  -3    2.97    0.28 
 -14  -2  -3    2.67    0.28 
  14  -2   3    2.90    0.21 
 -14  -2  -3    2.67    0.24 
  14  -2   3    3.31    0.40 
  14  -2   3    3.06    0.24 
  14  -2   3    3.02    0.24 
  14   2   3    2.72    0.24 
 -14   2  -3    2.76    0.25 
 -14   2  -3    3.37    0.26 
 -14   2  -3    2.59    0.26 
 -14   2  -3    2.97    0.25 
 -14   2  -3    2.94    0.24 
  14   2   3    2.47    0.25 
 -14   2  -3    3.04    0.27 
  14   2   3    3.02    0.27 
 -14   2  -3    2.52    0.23 
 -14   2  -3    3.01    0.23 
 -14   2  -3    2.11    0.32 
 -14   2  -3    2.28    0.28 
 -14   2  -3    2.28    0.31 
  14   2   3    2.85    0.21 
 -14   2  -3    3.04    0.32 
 -14   2  -3    2.93    0.26 
 -14   2  -3    2.83    0.22 
 -16  -2  -3    1.69    0.20 
 -16  -2  -3    1.47    0.14 
  16  -2   3    1.32    0.15 
  16  -2   3    1.79    0.16 
 -16  -2  -3    1.76    0.16 
 -16  -2  -3    1.42    0.20 
 -16  -2  -3    1.86    0.18 
  16  -2   3    1.84    0.14 
 -16  -2  -3    1.67    0.26 
 -16   2  -3    1.96    0.19 
 -16   2  -3    1.49    0.22 
 -16   2  -3    1.57    0.17 
 -16   2  -3    1.58    0.17 
  16   2   3    1.98    0.15 
 -16   2  -3    1.31    0.15 
 -16   2  -3    1.72    0.15 
 -16   2  -3    1.64    0.23 
 -16   2  -3    1.80    0.17 
 -16   2  -3    1.70    0.18 
 -18   2  -3    1.14    0.15 
 -18   2  -3    0.98    0.12 
 -17  -3   3    9.18    0.58 
 -17  -3   3   10.25    0.59 
 -17  -3   3    9.03    0.58 
 -17  -3   3    9.43    0.60 
  17  -3  -3    9.85    0.56 
  17  -3  -3    9.32    0.58 
 -17   3   3    8.07    0.60 
 -17   3   3    8.60    0.58 
 -17   3   3    7.79    0.60 
 -17   3   3    9.12    0.61 
 -15  -3   3    4.60    0.37 
 -15  -3   3    4.70    0.42 
 -15  -3   3    4.04    0.42 
  15  -3  -3    4.48    0.39 
  15  -3  -3    4.71    0.32 
 -15  -3   3    4.94    0.43 
 -15  -3   3    4.70    0.43 
  15  -3  -3    4.73    0.35 
  15  -3  -3    4.63    0.34 
 -15  -3   3    4.73    0.33 
 -15  -3   3    4.66    0.35 
 -15  -3   3    4.76    0.35 
 -15   3   3    4.67    0.37 
 -15   3   3    4.88    0.36 
 -15   3   3    4.69    0.34 
 -15   3   3    4.37    0.32 
 -15   3   3    4.22    0.39 
 -15   3   3    4.93    0.35 
 -15   3   3    4.90    0.39 
 -15   3   3    4.62    0.35 
  15   3  -3    4.68    0.39 
 -15   3   3    5.09    0.42 
 -15   3   3    4.85    0.36 
 -15   3   3    5.05    0.33 
 -15   3   3    5.13    0.35 
 -13  -3   3   34.53    2.17 
 -13  -3   3   37.47    2.19 
 -13  -3   3   36.29    2.22 
 -13  -3   3   36.26    2.20 
 -13  -3   3   38.63    2.25 
  13  -3  -3   36.20    2.21 
 -13  -3   3   34.35    2.18 
  13  -3  -3   37.10    2.19 
 -13  -3   3   35.17    2.19 
 -13  -3   3   36.51    2.23 
  13  -3  -3   34.35    2.17 
 -13   3   3   34.45    2.18 
 -13   3   3   37.13    2.20 
 -13   3   3   35.94    2.18 
 -13   3   3   35.39    2.18 
 -13   3   3   35.40    2.24 
 -13   3   3   34.77    2.26 
 -13   3   3   37.28    2.26 
 -13   3   3   34.06    2.19 
 -13   3   3   37.24    2.18 
  13   3  -3   36.10    2.16 
 -13   3   3   38.70    2.22 
 -13   3   3   34.85    2.20 
 -13   3   3   33.72    2.16 
 -13   3   3   35.12    2.23 
 -13   3   3   34.68    2.24 
 -13   3   3   37.89    2.19 
 -13   3   3   37.63    2.22 
  13   3  -3   35.36    2.20 
 -11  -3   3    6.54    0.47 
 -11  -3   3    6.79    0.48 
 -11  -3   3    6.49    0.49 
  11  -3  -3    7.16    0.46 
 -11  -3   3    6.93    0.49 
 -11  -3   3    6.47    0.45 
 -11  -3   3    6.97    0.46 
 -11  -3   3    6.71    0.48 
  11  -3  -3    6.30    0.47 
 -11  -3   3    6.35    0.79 
 -11  -3   3    6.56    0.48 
  11  -3  -3    6.31    0.48 
 -11  -3   3    6.28    0.50 
 -11   3   3    6.34    0.47 
  11   3  -3    6.98    0.51 
 -11   3   3    6.54    0.51 
 -11   3   3    6.79    0.46 
 -11   3   3    6.63    0.51 
 -11   3   3    6.46    0.47 
 -11   3   3    6.96    0.49 
 -11   3   3    6.83    0.47 
  11   3  -3    6.41    0.46 
  11   3  -3    6.87    1.02 
  11   3  -3    6.98    0.49 
 -11   3   3    6.78    0.45 
 -11   3   3    5.59    0.52 
 -11   3   3    6.55    0.45 
  11   3  -3    6.38    0.47 
 -11   3   3    6.84    0.47 
 -11   3   3    7.39    0.53 
 -11   3   3    7.63    0.52 
 -11   3   3    6.41    0.51 
 -11   3   3    6.51    0.46 
 -11   3   3    6.03    0.45 
 -11   3   3    6.98    0.49 
  11   3  -3    6.34    0.43 
 -11   3   3    7.07    0.50 
 -11   3   3    7.48    0.92 
 -11   3   3    6.32    0.49 
   9  -3  -3  110.27    6.31 
  -9  -3   3  106.65    6.30 
  -9  -3   3  107.37    6.29 
   9  -3  -3  117.59    6.30 
  -9  -3   3   99.71    6.28 
  -9  -3   3  102.26    6.31 
   9  -3  -3  115.60    6.29 
  -9  -3   3  104.63    6.30 
  -9  -3   3   97.54    6.28 
  -9  -3   3   99.45    6.30 
  -9  -3   3  103.13    6.30 
  -9  -3   3  101.72    6.52 
  -9  -3   3  108.71    6.40 
  -9  -3   3  104.51    6.33 
  -9  -3   3  108.00    6.30 
  -9  -3   3  114.59    6.30 
   9  -3  -3  104.89    6.53 
  -9  -3   3  105.12    6.30 
   9  -3  -3  109.26    6.28 
   9   3  -3  100.65    6.28 
  -9   3   3  116.33    6.39 
  -9   3   3  102.31    6.37 
  -9   3   3  108.84    6.33 
  -9   3   3  111.91    6.32 
   9   3  -3  102.38    6.28 
  -9   3   3  105.64    6.32 
   9   3  -3  110.48    6.30 
   9   3  -3  105.40    6.52 
   9   3  -3   99.14    6.30 
   9   3  -3  109.01    6.48 
  -9   3   3  103.36    6.28 
  -9   3   3   89.91    6.34 
  -7  -3   3   14.87    0.93 
   7  -3  -3   14.77    1.17 
  -7  -3   3   15.74    1.02 
  -7  -3   3   14.41    0.94 
   7  -3  -3   14.64    0.93 
  -7  -3   3   14.49    0.93 
  -7  -3   3   14.34    0.93 
   7  -3  -3   15.71    0.92 
  -7  -3   3   15.79    0.94 
  -7  -3   3   14.59    1.13 
  -7  -3   3   15.03    0.97 
  -7  -3   3   14.20    0.92 
   7   3  -3   13.32    0.93 
  -7   3   3   14.41    0.96 
  -7   3   3   15.10    0.94 
  -7   3   3   15.42    1.03 
   7   3  -3   14.73    0.93 
  -7   3   3   16.38    1.01 
   7   3  -3   14.79    1.12 
  -7   3   3   16.26    0.99 
   7   3  -3   13.34    1.06 
  -5  -3   3  120.04    7.04 
  -5  -3   3  116.94    7.09 
  -5  -3   3  119.97    7.16 
  -5  -3   3  115.24    7.04 
  -5  -3   3  125.25    7.07 
   5  -3  -3  121.64    7.15 
  -5  -3   3  115.37    7.04 
  -5  -3   3  120.28    7.05 
  -5   3   3  123.57    7.11 
  -5   3   3  106.60    7.31 
  -5   3   3  120.46    7.08 
   5   3  -3  117.68    7.13 
  -5   3   3  116.35    7.26 
  -5   3   3  124.97    7.08 
   5   3  -3  117.43    7.13 
   3  -3  -3  307.11   18.45 
  -3  -3   3  303.56   18.44 
  -3  -3   3  306.76   18.40 
  -3  -3   3  299.24   18.36 
   3  -3  -3  316.42   18.38 
  -3  -3   3  310.69   18.39 
   3  -3  -3  316.36   18.36 
  -3  -3   3  316.80   18.40 
   3  -3  -3  320.77   18.36 
  -3   3   3  327.39   18.40 
  -3   3   3  316.38   18.39 
  -3   3   3  311.14   18.52 
   3   3  -3  319.52   18.39 
   3   3  -3  297.98   18.41 
   3   3  -3  313.39   18.76 
   3   3  -3  288.12   18.42 
  -3   3   3  315.04   18.58 
  -3   3   3  317.48   18.43 
  -1  -3   3    5.26    0.37 
  -1  -3   3    4.77    0.32 
   1  -3  -3    5.49    0.37 
  -1  -3   3    5.32    0.41 
  -1  -3   3    4.33    0.43 
  -1  -3   3    4.49    0.38 
   1  -3  -3    5.36    0.35 
   1  -3  -3    5.18    0.35 
  -1   3   3    4.92    0.64 
   1   3  -3    5.03    0.38 
  -1   3   3    4.77    0.42 
  -1   3   3    5.17    0.36 
  -1   3   3    4.90    0.39 
   1   3  -3    5.10    0.52 
   1   3  -3    4.20    0.67 
   1   3  -3    4.94    0.36 
  -1   3   3    5.23    0.37 
   1   3  -3    5.59    0.40 
   1  -3   3  157.63    8.86 
  -1  -3  -3  149.07    8.81 
  -1  -3  -3  157.12    8.84 
  -1  -3  -3  141.24    8.78 
   1  -3   3  143.87    8.85 
  -1  -3  -3  144.12    8.80 
   1  -3   3  151.50    8.80 
  -1   3  -3  150.82    8.84 
  -1   3  -3  147.18    8.88 
  -1   3  -3  149.14    8.85 
  -1   3  -3  153.46    8.86 
   1   3   3  149.61    8.86 
   1   3   3  147.50    8.85 
  -1   3  -3  141.26    8.82 
  -3  -3  -3   97.64    5.75 
   3  -3   3   96.88    5.78 
   3  -3   3  100.65    5.74 
  -3  -3  -3   93.83    5.72 
  -3  -3  -3   93.49    5.74 
  -3  -3  -3   99.04    5.80 
   3  -3   3   95.84    5.84 
  -3   3  -3   98.33    5.77 
  -3   3  -3   99.36    5.80 
  -3   3  -3   97.80    5.78 
   3   3   3   94.31    5.79 
   3   3   3  101.35    6.15 
  -3   3  -3   82.66    5.85 
   3   3   3  100.53    5.80 
  -3   3  -3   96.71    5.83 
  -5  -3  -3  180.45   11.53 
  -5  -3  -3  205.24   11.65 
   5  -3   3  195.84   11.58 
  -5  -3  -3  195.36   11.56 
  -5  -3  -3  200.56   11.59 
  -5  -3  -3  193.69   11.54 
  -5  -3  -3  190.40   11.53 
  -5   3  -3  196.88   11.61 
  -5   3  -3  189.57   11.60 
  -5   3  -3  206.92   11.68 
  -5   3  -3  202.36   11.63 
   5   3   3  193.80   11.62 
   5   3   3  187.80   11.61 
   7  -3   3    2.97    0.21 
  -7  -3  -3    3.01    0.23 
  -7  -3  -3    3.16    0.25 
  -7  -3  -3    2.87    0.22 
   7  -3   3    2.94    0.44 
  -7  -3  -3    2.88    0.31 
  -7  -3  -3    2.91    0.24 
  -7  -3  -3    2.78    0.24 
  -7  -3  -3    3.12    0.46 
  -7  -3  -3    3.42    0.37 
   7  -3   3    2.84    0.22 
  -7   3  -3    2.90    0.39 
   7   3   3    2.89    0.43 
  -7   3  -3    2.88    0.25 
  -7   3  -3    3.58    0.43 
   7   3   3    3.00    0.39 
   7   3   3    2.89    0.27 
  -7   3  -3    2.97    0.36 
  -9  -3  -3   22.24    1.43 
  -9  -3  -3   22.71    1.73 
  -9  -3  -3   21.93    1.43 
  -9  -3  -3   22.72    1.44 
   9  -3   3   26.77    1.49 
  -9  -3  -3   24.80    1.46 
  -9  -3  -3   23.39    1.75 
  -9  -3  -3   23.74    1.46 
   9  -3   3   24.19    1.43 
  -9  -3  -3   22.29    1.46 
  -9  -3  -3   22.84    1.45 
  -9  -3  -3   25.19    1.44 
   9  -3   3   24.49    1.42 
   9  -3   3   22.62    1.79 
  -9  -3  -3   23.51    1.51 
   9   3   3   23.34    1.63 
   9   3   3   23.22    1.45 
   9   3   3   24.02    1.75 
  -9   3  -3   25.19    1.48 
  -9   3  -3   23.64    1.62 
   9   3   3   22.09    1.42 
  -9   3  -3   22.82    1.49 
  -9   3  -3   20.58    1.48 
   9   3   3   22.50    1.43 
  -9   3  -3   22.93    1.44 
  -9   3  -3   23.71    1.59 
  -9   3  -3   22.89    1.58 
 -11  -3  -3  157.42    9.68 
 -11  -3  -3  164.73    9.66 
  11  -3   3  164.80    9.64 
 -11  -3  -3  163.65    9.68 
 -11  -3  -3  164.37    9.67 
 -11  -3  -3  165.72    9.66 
 -11  -3  -3  161.80    9.65 
  11  -3   3  167.34   10.24 
 -11  -3  -3  165.82    9.68 
 -11  -3  -3  162.71    9.63 
  11  -3   3  156.67    9.68 
 -11   3  -3  150.21    9.63 
 -11   3  -3  171.65    9.64 
  11   3   3  151.74    9.84 
 -11   3  -3  173.59    9.65 
  11   3   3  148.55    9.60 
  11   3   3  149.72    9.63 
 -11   3  -3  167.21    9.68 
 -11   3  -3  171.48    9.67 
 -11   3  -3  167.36    9.71 
 -11   3  -3  158.47    9.66 
 -11   3  -3  159.50    9.62 
 -11   3  -3  166.37    9.64 
  11   3   3  166.41    9.65 
 -11   3  -3  160.56    9.80 
 -11   3  -3  160.24    9.64 
 -11   3  -3  170.00    9.67 
  11   3   3  173.19    9.66 
 -11   3  -3  161.42    9.64 
 -11   3  -3  164.50    9.65 
 -11   3  -3  152.67    9.66 
  13  -3   3    0.90    0.13 
 -13  -3  -3    0.98    0.13 
  13  -3   3    0.95    0.13 
 -13  -3  -3    0.90    0.18 
 -13  -3  -3    1.01    0.18 
 -13  -3  -3    0.91    0.17 
  13  -3   3    0.87    0.11 
 -13  -3  -3    0.76    0.20 
 -13  -3  -3    0.96    0.17 
 -13  -3  -3    0.86    0.12 
  13  -3   3    1.18    0.17 
 -13   3  -3    0.98    0.12 
 -13   3  -3    1.17    0.16 
  13   3   3    1.01    0.11 
 -13   3  -3    0.97    0.14 
 -13   3  -3    0.94    0.15 
 -13   3  -3    0.96    0.12 
 -13   3  -3    1.02    0.19 
 -13   3  -3    1.25    0.15 
 -13   3  -3    1.00    0.14 
 -13   3  -3    0.89    0.12 
 -13   3  -3    1.08    0.21 
 -13   3  -3    0.83    0.14 
 -13   3  -3    0.96    0.13 
  13   3   3    1.03    0.14 
 -13   3  -3    0.70    0.19 
 -13   3  -3    0.89    0.18 
  15  -3   3   25.32    1.57 
 -15  -3  -3   24.88    1.55 
 -15  -3  -3   26.28    1.59 
 -15  -3  -3   25.60    1.60 
 -15  -3  -3   24.86    1.55 
 -15  -3  -3   25.64    1.60 
  15  -3   3   25.04    1.55 
  15  -3   3   27.47    1.58 
  15  -3   3   26.37    1.53 
 -15   3  -3   23.52    1.53 
 -15   3  -3   22.56    1.56 
  15   3   3   23.81    1.59 
 -15   3  -3   26.18    1.55 
 -15   3  -3   25.24    1.56 
 -15   3  -3   24.97    1.57 
 -15   3  -3   27.38    1.62 
 -15   3  -3   24.71    1.56 
 -15   3  -3   25.43    1.54 
 -15   3  -3   26.35    1.59 
 -15   3  -3   25.84    1.56 
 -17  -3  -3   34.25    2.02 
  17  -3   3   35.81    2.01 
 -17  -3  -3   31.73    2.02 
 -17  -3  -3   32.24    2.05 
  17  -3   3   35.80    2.03 
 -17   3  -3   29.64    2.01 
 -17   3  -3   33.43    2.02 
 -17   3  -3   35.73    2.04 
 -17   3  -3   34.63    2.10 
  16  -4  -3    0.66    0.10 
 -16  -4   3    0.70    0.11 
  16  -4  -3    0.64    0.08 
 -16  -4   3    1.19    0.16 
 -16  -4   3    0.78    0.11 
 -16  -4   3    0.86    0.11 
 -16   4   3    0.86    0.17 
 -16   4   3    0.81    0.09 
 -16   4   3    0.81    0.10 
 -16   4   3    0.89    0.09 
 -16   4   3    0.82    0.12 
  16   4  -3    0.52    0.10 
 -16   4   3    0.91    0.11 
 -16   4   3    0.74    0.09 
 -16   4   3    0.90    0.17 
 -14  -4   3    2.16    0.18 
 -14  -4   3    2.27    0.20 
 -14  -4   3    2.04    0.18 
  14  -4  -3    1.82    0.17 
 -14  -4   3    2.30    0.24 
 -14  -4   3    2.34    0.20 
  14  -4  -3    1.94    0.19 
 -14  -4   3    2.27    0.25 
  14  -4  -3    1.96    0.26 
 -14  -4   3    2.21    0.20 
  14  -4  -3    2.16    0.19 
 -14   4   3    1.89    0.27 
 -14   4   3    2.18    0.18 
 -14   4   3    1.90    0.28 
  14   4  -3    1.97    0.19 
 -14   4   3    2.19    0.23 
 -14   4   3    2.20    0.18 
 -14   4   3    2.24    0.20 
 -14   4   3    2.37    0.20 
 -14   4   3    2.08    0.17 
 -14   4   3    2.24    0.19 
 -14   4   3    1.67    0.21 
 -14   4   3    1.82    0.22 
 -14   4   3    2.12    0.20 
 -14   4   3    2.49    0.22 
 -12  -4   3   22.66    1.34 
 -12  -4   3   23.13    1.38 
  12  -4  -3   20.99    1.35 
 -12  -4   3   21.36    1.33 
 -12  -4   3   21.65    1.36 
  12  -4  -3   23.29    1.34 
 -12  -4   3   20.49    1.39 
  12  -4  -3   21.90    1.35 
 -12  -4   3   20.75    1.34 
 -12  -4   3   20.81    1.34 
 -12  -4   3   21.35    1.37 
 -12  -4   3   21.28    1.36 
  12   4  -3   21.92    1.36 
 -12   4   3   21.42    1.44 
 -12   4   3   20.81    1.39 
 -12   4   3   21.68    1.34 
 -12   4   3   20.77    1.32 
 -12   4   3   20.99    1.35 
 -12   4   3   21.27    1.35 
 -12   4   3   21.92    1.32 
 -12   4   3   21.82    1.38 
 -12   4   3   20.50    1.33 
 -12   4   3   19.58    1.40 
 -12   4   3   22.06    1.34 
 -12   4   3   22.22    1.37 
 -12   4   3   21.26    1.40 
 -12   4   3   19.84    1.34 
 -12   4   3   21.97    1.35 
 -12   4   3   22.17    1.33 
 -12   4   3   22.60    1.34 
 -12   4   3   23.44    1.38 
 -10  -4   3   12.40    0.82 
 -10  -4   3   11.54    1.12 
 -10  -4   3   12.31    0.82 
  10  -4  -3   12.86    0.84 
 -10  -4   3   12.07    0.85 
 -10  -4   3   13.21    0.83 
 -10  -4   3   13.34    0.85 
 -10  -4   3   12.73    0.80 
  10  -4  -3   13.00    0.82 
 -10  -4   3   12.16    0.84 
  10  -4  -3   13.83    0.83 
 -10  -4   3   12.22    1.14 
 -10  -4   3   12.67    0.84 
 -10  -4   3   11.48    0.82 
 -10  -4   3   12.87    0.83 
 -10  -4   3   12.53    0.84 
 -10   4   3   12.01    0.82 
 -10   4   3   13.27    0.88 
 -10   4   3   12.90    0.83 
 -10   4   3   12.62    0.83 
 -10   4   3   12.60    0.82 
 -10   4   3   13.53    0.82 
  10   4  -3   13.26    1.28 
 -10   4   3   13.87    0.87 
 -10   4   3   13.26    0.83 
 -10   4   3   12.01    0.83 
 -10   4   3   13.57    0.81 
 -10   4   3   11.95    0.89 
 -10   4   3   12.09    0.82 
 -10   4   3   12.40    0.88 
 -10   4   3   13.07    0.85 
 -10   4   3   13.53    0.92 
 -10   4   3   13.13    0.88 
 -10   4   3   12.79    1.11 
 -10   4   3   13.12    0.88 
  10   4  -3   13.89    0.85 
 -10   4   3   12.23    0.84 
 -10   4   3   13.84    0.83 
  -8  -4   3    0.39    0.09 
  -8  -4   3    0.18    0.08 
  -8  -4   3    0.12    0.26 
   8  -4  -3   -1.03    0.76 
   8  -4  -3    0.15    0.08 
   8  -4  -3    0.32    0.09 
  -8  -4   3    0.23    0.11 
  -8  -4   3    0.24    0.07 
  -8  -4   3    0.24    0.09 
  -8  -4   3    0.31    0.08 
  -8  -4   3    0.26    0.08 
  -8  -4   3    0.21    0.07 
  -8  -4   3    0.26    0.07 
  -8  -4   3    0.85    0.53 
  -8  -4   3    0.24    0.08 
  -8   4   3    0.04    0.34 
   8   4  -3   -0.13    0.61 
  -8   4   3   -0.04    0.27 
  -8   4   3    0.21    0.32 
  -8   4   3    0.54    0.15 
  -8   4   3    0.45    0.09 
  -8   4   3    0.42    0.10 
   8   4  -3    0.06    0.50 
  -8   4   3    0.22    0.14 
   8   4  -3    0.28    0.08 
  -8   4   3    0.21    0.07 
  -6  -4   3   15.33    1.03 
   6  -4  -3   16.50    1.03 
  -6  -4   3   15.03    0.97 
  -6  -4   3   15.23    1.06 
   6  -4  -3   16.76    1.12 
  -6  -4   3   15.06    1.19 
  -6  -4   3   16.52    0.98 
  -6  -4   3   17.87    1.03 
  -6  -4   3   16.13    0.98 
  -6  -4   3   14.77    0.97 
   6  -4  -3   13.65    1.22 
  -6  -4   3   15.45    0.96 
  -6   4   3   16.76    1.34 
  -6   4   3   14.19    1.01 
   6   4  -3   15.75    1.13 
  -6   4   3   15.26    1.09 
  -6   4   3   16.00    1.05 
  -6   4   3   14.53    0.98 
  -6   4   3   14.69    1.04 
  -6   4   3   14.98    0.99 
  -6   4   3   13.45    1.53 
   6   4  -3   15.98    1.19 
  -6   4   3   15.73    1.04 
   6   4  -3   16.43    2.22 
   4  -4  -3    5.61    0.66 
   4  -4  -3    6.07    0.44 
  -4  -4   3    5.99    0.41 
  -4  -4   3    6.28    0.48 
   4  -4  -3    5.90    0.44 
  -4  -4   3    5.94    0.41 
  -4  -4   3    6.36    0.49 
   4  -4  -3    6.94    0.53 
  -4  -4   3    6.19    0.60 
  -4  -4   3    6.55    0.53 
  -4  -4   3    5.96    0.41 
  -4  -4   3    5.75    0.40 
   4   4  -3    5.80    0.54 
  -4   4   3    7.38    0.77 
   4   4  -3    7.93    1.46 
  -4   4   3    5.91    0.49 
   4   4  -3    5.42    0.49 
   4   4  -3    5.34    0.60 
  -4   4   3    6.57    0.48 
  -4   4   3    6.40    0.53 
  -4   4   3    6.40    0.81 
   2  -4  -3   22.31    1.40 
   2  -4  -3   23.77    1.37 
  -2  -4   3   21.98    1.40 
   2  -4  -3   21.57    1.38 
  -2  -4   3   22.29    1.46 
  -2  -4   3   21.44    1.34 
   2  -4  -3   22.74    1.36 
  -2  -4   3   21.21    1.38 
  -2  -4   3   22.61    1.39 
  -2   4   3   21.80    1.50 
   2   4  -3   21.49    1.42 
  -2   4   3   23.03    1.68 
   2   4  -3   22.49    1.45 
  -2   4   3   21.87    1.39 
  -2   4   3   22.51    1.43 
   2   4  -3   18.48    1.79 
  -2   4   3   23.05    1.41 
   2   4  -3   23.64    1.43 
   0  -4   3    0.31    0.24 
   0  -4   3   -0.12    0.17 
   0  -4   3    0.12    0.11 
   0  -4  -3    0.07    0.11 
   0  -4  -3    0.03    0.17 
   0  -4   3    0.05    0.05 
   0  -4  -3    0.07    0.04 
   0  -4  -3    0.18    0.12 
   0   4   3    0.11    0.15 
   0   4  -3    0.19    0.12 
   0   4   3    0.11    0.11 
   0   4   3    0.07    0.12 
   0   4  -3    0.20    0.17 
   0   4  -3    0.13    0.11 
   0   4  -3   -0.02    0.14 
   0   4   3   -0.17    0.43 
   0   4  -3   -0.06    0.25 
   2  -4   3   23.64    1.41 
  -2  -4  -3   22.70    1.41 
  -2  -4  -3   21.66    1.36 
  -2  -4  -3   22.57    1.46 
   2  -4   3   21.49    1.43 
   2  -4   3   23.58    1.41 
  -2  -4  -3   22.69    1.39 
   2  -4   3   20.58    1.50 
   2  -4   3   22.58    1.47 
  -2   4  -3   22.91    1.47 
  -2   4  -3   22.44    1.55 
   2   4   3   21.90    1.47 
  -2   4  -3   21.91    1.43 
   2   4   3   23.03    1.44 
  -2   4  -3   23.69    1.53 
  -2   4  -3   21.75    1.42 
  -4  -4  -3    0.53    0.27 
  -4  -4  -3    0.69    0.10 
   4  -4   3    0.83    0.22 
   4  -4   3    1.19    0.29 
  -4  -4  -3    0.86    0.18 
   4  -4   3    0.52    0.33 
  -4  -4  -3    0.80    0.15 
  -4  -4  -3    0.77    0.10 
  -4  -4  -3    0.86    0.11 
  -4  -4  -3    0.56    0.09 
   4   4   3    0.58    0.21 
  -4   4  -3    0.64    0.17 
  -4   4  -3    0.20    0.56 
  -4   4  -3    0.83    0.22 
  -4   4  -3    0.74    0.19 
  -4   4  -3    0.70    0.30 
   4   4   3    0.05    0.71 
  -6  -4  -3    3.47    0.50 
  -6  -4  -3    3.18    0.38 
  -6  -4  -3    2.87    0.22 
  -6  -4  -3    2.92    0.23 
   6  -4   3    2.82    0.40 
  -6  -4  -3    3.41    0.35 
  -6  -4  -3    2.61    0.24 
  -6  -4  -3    2.86    0.22 
  -6  -4  -3    2.81    0.24 
   6  -4   3    2.65    0.63 
  -6  -4  -3    2.84    0.22 
   6   4   3    3.28    0.43 
  -6   4  -3    2.77    0.38 
   6   4   3    2.43    0.91 
  -6   4  -3    2.55    0.39 
   6   4   3    2.22    0.45 
  -6   4  -3    3.38    0.40 
  -8  -4  -3    4.47    0.32 
  -8  -4  -3    4.11    0.33 
  -8  -4  -3    4.36    0.32 
  -8  -4  -3    4.96    0.34 
  -8  -4  -3    4.64    0.36 
  -8  -4  -3    3.79    0.32 
  -8  -4  -3    4.36    0.53 
   8  -4   3    4.20    0.63 
  -8  -4  -3    4.29    0.32 
   8  -4   3    4.49    0.30 
  -8  -4  -3    4.63    0.48 
  -8  -4  -3    4.98    0.72 
   8  -4   3    4.61    0.31 
  -8   4  -3    3.71    0.36 
  -8   4  -3    4.23    0.58 
  -8   4  -3    3.75    0.54 
   8   4   3    3.72    0.53 
  -8   4  -3    4.24    0.34 
  -8   4  -3    4.87    0.42 
   8   4   3    4.21    0.70 
  -8   4  -3    4.16    0.55 
   8   4   3    6.68    2.02 
 -10  -4  -3    0.70    0.12 
 -10  -4  -3    0.77    0.15 
 -10  -4  -3    0.81    0.10 
 -10  -4  -3    0.80    0.14 
 -10  -4  -3    0.64    0.13 
  10  -4   3    1.27    0.15 
  10  -4   3    0.59    0.13 
 -10  -4  -3    0.66    0.34 
  10  -4   3    0.87    0.62 
 -10  -4  -3    0.72    0.14 
 -10  -4  -3    0.79    0.45 
  10  -4   3    0.86    0.11 
 -10  -4  -3    0.94    0.15 
 -10  -4  -3    0.63    0.12 
 -10  -4  -3    0.89    0.12 
 -10  -4  -3    0.70    0.13 
 -10   4  -3    0.71    0.12 
 -10   4  -3    0.72    0.15 
 -10   4  -3    0.90    0.16 
 -10   4  -3    0.77    0.12 
 -10   4  -3    1.86    0.80 
 -10   4  -3    0.79    0.13 
 -10   4  -3    0.61    0.10 
 -10   4  -3    0.85    0.13 
 -10   4  -3    1.22    0.22 
 -10   4  -3    0.97    0.13 
  10   4   3    0.88    0.13 
 -10   4  -3    0.94    0.60 
 -10   4  -3    0.43    0.17 
 -10   4  -3    0.73    0.11 
 -10   4  -3    0.70    0.11 
 -10   4  -3    0.70    0.11 
 -10   4  -3    0.76    0.14 
 -10   4  -3    0.79    0.13 
  10   4   3    1.35    0.64 
 -10   4  -3    0.95    0.17 
 -10   4  -3    0.81    0.14 
 -10   4  -3   -0.06    0.48 
 -10   4  -3    0.86    0.16 
  10   4   3    5.00    2.93 
 -10   4  -3    0.84    0.13 
 -12  -4  -3    0.23    0.09 
 -12  -4  -3    0.28    0.07 
 -12  -4  -3    0.25    0.10 
  12  -4   3    0.22    0.08 
 -12  -4  -3    0.24    0.09 
 -12  -4  -3    0.33    0.09 
  12  -4   3    0.15    0.07 
 -12  -4  -3    0.25    0.10 
 -12  -4  -3    0.15    0.11 
  12  -4   3    0.31    0.11 
 -12  -4  -3    0.13    0.21 
 -12  -4  -3    0.44    0.13 
 -12   4  -3    0.23    0.14 
 -12   4  -3    0.23    0.09 
 -12   4  -3    0.23    0.11 
 -12   4  -3    0.29    0.10 
 -12   4  -3    0.29    0.09 
 -12   4  -3    0.30    0.07 
 -12   4  -3    0.28    0.14 
 -12   4  -3    0.27    0.07 
 -12   4  -3    0.25    0.07 
 -12   4  -3    0.16    0.08 
  12   4   3    0.33    0.09 
 -12   4  -3    0.23    0.07 
 -12   4  -3    0.17    0.06 
 -12   4  -3    0.27    0.08 
 -12   4  -3    0.27    0.17 
 -12   4  -3    0.26    0.11 
 -12   4  -3    0.21    0.14 
 -14  -4  -3    2.14    0.24 
  14  -4   3    2.37    0.18 
  14  -4   3    2.56    0.26 
 -14  -4  -3    2.44    0.23 
 -14  -4  -3    2.46    0.25 
 -14  -4  -3    2.11    0.19 
  14  -4   3    2.29    0.20 
 -14  -4  -3    2.08    0.18 
 -14  -4  -3    2.20    0.20 
 -14  -4  -3    1.78    0.28 
 -14  -4  -3    2.26    0.29 
  14  -4   3    2.25    0.20 
 -14   4  -3    2.59    0.22 
 -14   4  -3    2.45    0.20 
 -14   4  -3    2.39    0.29 
 -14   4  -3    2.32    0.19 
 -14   4  -3    2.41    0.21 
 -14   4  -3    2.01    0.26 
  14   4   3    2.36    0.21 
 -14   4  -3    2.18    0.22 
 -14   4  -3    2.37    0.25 
 -14   4  -3    2.12    0.28 
 -14   4  -3    2.42    0.21 
 -14   4  -3    2.56    0.21 
 -14   4  -3    2.38    0.19 
 -16  -4  -3    0.16    0.09 
  16  -4   3    0.14    0.04 
 -16  -4  -3    0.05    0.09 
 -16  -4  -3    0.26    0.06 
 -16   4  -3    0.15    0.07 
 -16   4  -3    0.12    0.09 
 -16   4  -3    0.28    0.07 
 -16   4  -3    0.11    0.04 
 -16   4  -3    0.12    0.05 
  16   4   3    0.27    0.07 
 -16   4  -3    0.12    0.08 
 -16   4  -3    0.11    0.06 
 -16   4  -3    0.19    0.06 
 -15  -5   3   20.44    1.33 
 -15  -5   3   23.31    1.34 
  15  -5  -3   19.99    1.25 
 -15  -5   3   21.79    1.28 
 -15  -5   3   19.38    1.28 
 -15  -5   3   21.62    1.35 
 -15  -5   3   20.54    1.27 
 -15   5   3   23.23    1.29 
 -15   5   3   20.11    1.26 
 -15   5   3   21.32    1.28 
 -15   5   3   20.56    1.27 
 -15   5   3   21.96    1.32 
 -15   5   3   20.67    1.26 
 -15   5   3   20.96    1.28 
 -15   5   3   19.86    1.31 
 -15   5   3   17.49    1.29 
  15   5  -3   19.88    1.28 
 -15   5   3   21.29    1.27 
 -13  -5   3   47.96    3.08 
  13  -5  -3   50.61    3.01 
 -13  -5   3   49.42    3.02 
 -13  -5   3   47.77    3.03 
 -13  -5   3   53.44    3.06 
  13  -5  -3   53.80    3.02 
 -13  -5   3   50.37    3.05 
  13  -5  -3   48.00    3.08 
 -13  -5   3   51.12    3.01 
 -13  -5   3   49.50    3.00 
 -13  -5   3   47.13    3.02 
 -13  -5   3   50.65    3.04 
  13   5  -3   51.21    3.03 
 -13   5   3   48.53    3.04 
 -13   5   3   48.79    3.01 
 -13   5   3   50.31    3.00 
 -13   5   3   51.09    3.01 
 -13   5   3   51.79    3.03 
 -13   5   3   50.55    3.02 
 -13   5   3   50.28    3.09 
 -13   5   3   44.17    3.06 
 -13   5   3   52.16    3.02 
 -13   5   3   49.41    3.01 
 -13   5   3   49.56    3.03 
 -13   5   3   47.30    3.01 
 -13   5   3   52.20    3.04 
 -13   5   3   56.37    3.11 
 -13   5   3   51.46    3.04 
  13   5  -3   51.63    3.02 
 -11  -5   3    1.29    0.16 
 -11  -5   3    1.25    0.19 
  11  -5  -3    1.09    0.16 
 -11  -5   3    1.24    0.19 
  11  -5  -3    1.30    0.18 
 -11  -5   3    1.32    0.15 
 -11  -5   3    1.23    0.18 
 -11  -5   3    1.31    0.13 
 -11  -5   3    1.23    0.14 
 -11  -5   3    1.23    0.16 
  11  -5  -3    1.20    0.19 
 -11  -5   3    1.34    0.17 
 -11  -5   3    1.43    0.20 
 -11  -5   3    1.17    0.16 
 -11   5   3    1.23    0.24 
 -11   5   3    1.22    0.14 
 -11   5   3    1.76    0.27 
 -11   5   3    1.38    0.18 
  11   5  -3    1.25    0.18 
 -11   5   3    1.28    0.17 
 -11   5   3    1.44    0.16 
 -11   5   3    1.16    0.16 
 -11   5   3    1.44    0.15 
  11   5  -3    1.33    0.16 
 -11   5   3    1.11    0.19 
 -11   5   3    1.33    0.19 
 -11   5   3    1.41    0.14 
 -11   5   3    1.33    0.21 
 -11   5   3    1.00    0.18 
 -11   5   3    1.36    0.14 
 -11   5   3    1.15    0.16 
 -11   5   3    1.22    0.15 
 -11   5   3    1.47    0.15 
 -11   5   3    1.44    0.15 
  -9  -5   3  103.62    6.38 
  -9  -5   3  107.89    6.36 
   9  -5  -3  114.09    6.35 
  -9  -5   3  107.30    6.40 
  -9  -5   3  111.58    6.37 
  -9  -5   3  107.94    6.38 
  -9  -5   3  102.52    6.38 
   9  -5  -3  109.61    6.34 
  -9  -5   3  108.99    6.38 
   9  -5  -3  102.72    6.67 
  -9  -5   3  104.12    6.37 
  -9  -5   3  104.87    6.34 
  -9  -5   3   99.43    6.51 
  -9  -5   3  110.48    6.37 
  -9  -5   3  109.11    6.37 
  -9  -5   3  105.56    6.36 
  -9  -5   3  107.47    6.35 
  -9   5   3  103.52    6.36 
  -9   5   3  102.12    6.42 
  -9   5   3  114.30    6.37 
  -9   5   3  108.60    6.34 
   9   5  -3   97.61    8.92 
  -9   5   3  113.39    6.40 
  -9   5   3  107.12    6.36 
  -9   5   3  105.94    6.49 
  -9   5   3  108.06    6.38 
   9   5  -3  104.30    6.65 
  -9   5   3  109.97    6.43 
  -9   5   3  106.45    6.36 
   9   5  -3  119.09    6.39 
  -9   5   3   92.19    6.42 
  -9   5   3  107.26    6.38 
  -9   5   3  118.72    6.36 
  -9   5   3  101.25    6.34 
  -9   5   3   99.95    6.36 
  -9   5   3  107.21    6.36 
  -9   5   3  105.01    6.39 
  -9   5   3   97.81    6.58 
  -9   5   3  118.37    6.48 
  -9   5   3  103.89    6.55 
  -9   5   3  109.87    6.34 
  -9   5   3  107.95    6.39 
  -9   5   3  109.49    6.36 
  -9   5   3  107.43    6.36 
  -9   5   3   95.27    6.40 
   7  -5  -3    7.56    1.20 
  -7  -5   3    7.46    0.54 
  -7  -5   3    6.85    0.50 
  -7  -5   3    8.32    0.72 
  -7  -5   3    8.08    0.69 
  -7  -5   3    7.67    0.52 
  -7  -5   3    7.86    0.54 
  -7  -5   3    7.20    0.52 
  -7  -5   3    7.04    0.52 
  -7  -5   3    7.44    0.52 
  -7  -5   3    8.07    0.53 
   7  -5  -3    8.51    1.00 
  -7   5   3    8.10    0.53 
  -7   5   3    8.59    0.81 
  -7   5   3    7.63    0.52 
  -7   5   3    7.91    0.55 
  -7   5   3    7.03    0.53 
  -7   5   3    7.59    0.60 
  -7   5   3    7.33    0.77 
  -7   5   3    7.76    0.54 
  -7   5   3    7.58    0.52 
  -7   5   3    7.77    0.52 
   7   5  -3    7.38    1.14 
   7   5  -3    8.10    0.54 
  -7   5   3    7.42    0.57 
  -7   5   3    8.11    0.52 
  -7   5   3    7.43    0.53 
  -7   5   3    7.99    0.55 
  -7   5   3    8.59    0.63 
   7   5  -3    6.14    0.83 
  -7   5   3    7.86    0.53 
   7   5  -3   11.94    2.37 
  -7   5   3    7.19    1.14 
  -7   5   3    8.10    0.56 
  -7   5   3    7.08    0.76 
  -7   5   3    7.96    0.70 
  -5  -5   3  125.10    7.60 
   5  -5  -3  125.84    7.62 
  -5  -5   3  126.08    7.51 
  -5  -5   3  129.76    7.51 
  -5  -5   3  133.19    7.58 
  -5  -5   3  125.38    7.72 
  -5  -5   3  131.14    7.53 
  -5  -5   3  127.15    7.52 
  -5  -5   3  128.53    7.60 
   5  -5  -3  120.43    7.72 
  -5   5   3  133.34    7.65 
  -5   5   3  126.63    7.58 
  -5   5   3  119.89    7.52 
  -5   5   3  118.63    8.01 
  -5   5   3  124.72    7.52 
  -5   5   3  131.55    7.89 
  -5   5   3  132.53    7.60 
  -5   5   3  124.98    7.59 
  -5   5   3  117.83    7.52 
   5   5  -3  128.94    7.70 
  -3  -5   3   43.75    2.69 
   3  -5  -3   45.00    2.65 
  -3  -5   3   42.53    2.63 
   3  -5  -3   43.85    2.65 
  -3  -5   3   45.01    2.71 
  -3  -5   3   40.71    2.79 
  -3  -5   3   44.32    2.63 
   3  -5  -3   43.56    2.86 
  -3  -5   3   45.39    2.63 
  -3  -5   3   43.67    2.62 
   3   5  -3   45.19    2.80 
  -3   5   3   41.03    2.74 
   3   5  -3   43.48    3.25 
  -3   5   3   43.67    2.92 
  -3   5   3   45.68    3.01 
   3   5  -3   43.23    2.72 
  -3   5   3   45.25    2.70 
  -3   5   3   46.50    2.72 
  -3   5   3   43.25    2.68 
  -3   5   3   40.33    2.64 
   1  -5  -3   12.40    0.83 
  -1  -5   3   12.14    0.77 
  -1  -5   3   12.68    0.85 
  -1  -5   3   10.78    0.95 
  -1  -5   3   12.25    0.77 
   1  -5  -3   13.50    0.84 
   1  -5  -3   12.59    0.76 
  -1  -5   3   12.70    0.86 
   1  -5  -3   12.25    0.91 
  -1   5   3   12.74    1.88 
  -1   5   3   11.20    0.89 
  -1   5   3   12.38    0.99 
   1   5  -3   11.69    1.12 
  -1   5   3   12.35    0.86 
   1   5  -3   13.66    0.98 
   1   5  -3   12.79    0.92 
   1   5  -3   12.34    0.89 
   1   5  -3   13.24    0.90 
  -1  -5  -3  212.82   12.49 
   1  -5   3  217.56   12.56 
  -1  -5  -3  224.38   12.55 
  -1  -5  -3  215.32   12.49 
  -1  -5  -3  214.17   12.50 
   1  -5   3  197.67   12.61 
   1  -5   3  215.55   12.56 
  -1  -5  -3  199.30   12.59 
   1  -5   3  180.70   12.59 
  -1  -5  -3  193.78   12.55 
  -1  -5  -3  204.74   12.54 
  -1   5  -3  231.34   12.64 
  -1   5  -3  222.90   12.71 
   1   5   3  221.27   12.57 
   1   5   3  216.77   12.62 
   1   5   3  202.39   12.64 
  -1   5  -3  221.13   12.61 
  -1   5  -3  216.24   12.71 
  -1   5  -3  212.80   12.58 
  -3  -5  -3    0.78    0.11 
  -3  -5  -3    0.85    0.10 
  -3  -5  -3    0.72    0.19 
  -3  -5  -3    0.78    0.21 
  -3  -5  -3    0.81    0.10 
  -3  -5  -3    1.00    0.35 
   3  -5   3    0.51    0.43 
   3  -5   3    1.50    0.39 
  -3  -5  -3    1.09    0.12 
   3   5   3    0.76    0.14 
  -3   5  -3    0.74    0.39 
  -3   5  -3    0.90    0.23 
   3   5   3    1.69    1.11 
  -3   5  -3    0.66    0.22 
   3   5   3    0.77    0.12 
   3   5   3    0.69    0.27 
  -3   5  -3    0.64    0.23 
  -3   5  -3    0.24    0.61 
   5  -5   3   63.45    4.28 
   5  -5   3   65.68    4.33 
  -5  -5  -3   66.86    4.18 
   5  -5   3   69.64    4.22 
  -5  -5  -3   71.75    4.16 
  -5  -5  -3   70.44    4.15 
  -5  -5  -3   71.43    4.16 
  -5  -5  -3   72.34    4.15 
  -5  -5  -3   66.84    4.35 
  -5  -5  -3   74.20    4.21 
  -5  -5  -3   61.73    4.15 
  -5  -5  -3   71.53    4.24 
   5   5   3   73.93    4.34 
  -5   5  -3   70.37    4.61 
  -5   5  -3   73.53    4.32 
  -5   5  -3   71.49    4.27 
  -5   5  -3   73.19    4.44 
  -5   5  -3   64.01    4.15 
  -5   5  -3   69.33    4.25 
  -7  -5  -3  136.62    7.63 
  -7  -5  -3  134.81    7.64 
  -7  -5  -3  131.75    7.61 
  -7  -5  -3  136.76    7.63 
   7  -5   3  121.61    7.80 
   7  -5   3  133.73    7.96 
  -7  -5  -3  134.29    7.75 
  -7  -5  -3  134.99    7.65 
  -7  -5  -3  120.41    7.62 
  -7  -5  -3  131.07    7.63 
  -7  -5  -3  140.15    7.71 
  -7  -5  -3  121.81    7.63 
  -7   5  -3  128.62    7.62 
  -7   5  -3  133.51    7.68 
  -7   5  -3  130.09    7.75 
  -7   5  -3  129.92    7.63 
  -7   5  -3  133.29    8.02 
   7   5   3  126.98    7.84 
  -7   5  -3  131.28    7.62 
  -7   5  -3  110.29    7.62 
  -7   5  -3  134.32    7.81 
   7   5   3  134.38    7.64 
  -7   5  -3  132.24    7.63 
  -7   5  -3  121.81    7.65 
  -7   5  -3  125.28    7.63 
  -7   5  -3  127.02    7.63 
  -7   5  -3  126.47    7.93 
  -7   5  -3  115.14    7.65 
  -7   5  -3  133.08    7.65 
   7   5   3  114.09    8.88 
  -7   5  -3  128.60    7.65 
  -7   5  -3  116.41    7.68 
  -7   5  -3  129.09    7.63 
  -9  -5  -3   34.10    2.16 
  -9  -5  -3   36.77    2.13 
  -9  -5  -3   35.78    2.19 
   9  -5   3   36.42    2.13 
  -9  -5  -3   34.42    2.15 
  -9  -5  -3   35.64    2.15 
  -9  -5  -3   35.86    2.16 
  -9  -5  -3   33.44    2.16 
   9  -5   3   35.55    2.12 
  -9  -5  -3   35.76    2.35 
  -9  -5  -3   36.33    2.17 
  -9  -5  -3   35.08    2.15 
  -9  -5  -3   32.78    2.33 
   9   5   3   34.47    2.51 
  -9   5  -3   38.55    2.19 
  -9   5  -3   31.95    2.19 
  -9   5  -3   36.55    2.31 
  -9   5  -3   32.67    2.41 
  -9   5  -3   35.08    2.17 
  -9   5  -3   38.22    2.97 
   9   5   3   37.71    2.17 
  -9   5  -3   34.64    2.18 
  -9   5  -3   33.06    2.21 
  -9   5  -3   35.73    2.15 
  -9   5  -3   30.14    2.30 
  -9   5  -3   35.50    2.18 
  -9   5  -3   36.36    2.15 
   9   5   3   34.33    4.63 
  -9   5  -3   36.85    2.15 
  -9   5  -3   36.28    2.15 
  -9   5  -3   32.38    2.34 
  -9   5  -3   34.66    2.15 
  -9   5  -3   34.87    2.16 
  -9   5  -3   37.15    2.16 
  -9   5  -3   35.89    2.14 
  -9   5  -3   36.73    2.19 
  -9   5  -3   37.45    2.16 
  -9   5  -3   35.46    2.14 
   9   5   3   37.15    2.16 
  -9   5  -3   34.67    2.16 
  11  -5   3   26.87    1.67 
 -11  -5  -3   28.10    1.72 
 -11  -5  -3   25.91    1.65 
 -11  -5  -3   27.84    1.71 
 -11  -5  -3   24.70    1.67 
 -11  -5  -3   26.93    1.67 
 -11  -5  -3   26.98    1.71 
 -11  -5  -3   27.41    1.68 
 -11  -5  -3   27.42    1.70 
 -11  -5  -3   26.72    1.68 
  11  -5   3   29.72    1.66 
  11  -5   3   27.80    1.67 
 -11  -5  -3   28.00    1.72 
 -11  -5  -3   27.65    1.73 
  11   5   3   29.05    1.70 
 -11   5  -3   26.95    1.67 
 -11   5  -3   25.84    1.73 
 -11   5  -3   26.19    1.67 
 -11   5  -3   28.41    1.68 
 -11   5  -3   27.25    1.70 
 -11   5  -3   24.67    1.71 
  11   5   3   28.08    1.68 
 -11   5  -3   26.51    1.66 
 -11   5  -3   26.84    1.67 
 -11   5  -3   29.53    1.68 
 -11   5  -3   27.94    1.67 
 -11   5  -3   29.48    1.71 
 -11   5  -3   29.22    1.68 
 -11   5  -3   25.70    1.70 
 -11   5  -3   26.68    1.70 
 -11   5  -3   26.72    1.68 
 -13  -5  -3    7.95    0.53 
 -13  -5  -3    7.92    0.52 
 -13  -5  -3    8.84    0.59 
  13  -5   3    8.28    0.53 
  13  -5   3    8.35    0.64 
 -13  -5  -3    7.35    0.54 
 -13  -5  -3    8.67    0.60 
 -13  -5  -3    9.05    0.58 
  13  -5   3    8.11    0.53 
 -13  -5  -3    8.11    0.56 
 -13  -5  -3    8.30    0.56 
 -13   5  -3    7.96    0.56 
 -13   5  -3    7.07    0.55 
 -13   5  -3    8.19    0.53 
 -13   5  -3    8.29    0.53 
 -13   5  -3    7.90    0.54 
 -13   5  -3    8.26    0.54 
 -13   5  -3    8.74    0.56 
 -13   5  -3    7.48    0.59 
 -13   5  -3    7.62    0.55 
 -13   5  -3    7.83    0.53 
 -13   5  -3    6.76    0.58 
  13   5   3    8.62    0.55 
 -13   5  -3    8.27    0.53 
 -15  -5  -3   28.13    1.84 
 -15  -5  -3   32.98    1.87 
 -15  -5  -3   30.77    1.87 
  15  -5   3   30.60    1.82 
 -15  -5  -3   31.45    1.86 
 -15  -5  -3   31.81    1.87 
  15   5   3   28.90    1.84 
 -15   5  -3   27.27    1.86 
 -15   5  -3   31.00    1.82 
 -15   5  -3   28.40    1.83 
 -15   5  -3   31.34    1.83 
 -15   5  -3   31.45    1.85 
 -15   5  -3   32.26    1.82 
  15   5   3   29.29    1.87 
 -15   5  -3   31.76    1.85 
 -15   5  -3   30.03    1.88 
 -15   5  -3   29.15    1.85 
 -15   5  -3   32.55    1.86 
 -14  -6   3    4.19    0.33 
 -14  -6   3    4.23    0.29 
 -14  -6   3    3.95    0.29 
 -14  -6   3    3.87    0.32 
 -14  -6   3    4.55    0.29 
 -14  -6   3    4.18    0.29 
 -14   6   3    4.54    0.29 
  14   6  -3    4.10    0.37 
  14   6  -3    3.89    0.29 
 -14   6   3    4.21    0.28 
 -14   6   3    4.60    0.32 
 -14   6   3    4.08    0.29 
 -14   6   3    4.44    0.30 
 -14   6   3    3.87    0.30 
 -14   6   3    3.45    0.32 
 -14   6   3    4.04    0.29 
 -12  -6   3    0.30    0.08 
 -12  -6   3    0.23    0.15 
 -12  -6   3    0.23    0.08 
 -12  -6   3    0.23    0.06 
 -12  -6   3    0.20    0.10 
  12  -6  -3    0.12    0.09 
 -12  -6   3    0.20    0.08 
 -12  -6   3    0.33    0.08 
 -12  -6   3    0.21    0.08 
 -12   6   3    0.30    0.07 
 -12   6   3    0.27    0.06 
 -12   6   3    0.16    0.05 
 -12   6   3    0.16    0.12 
 -12   6   3    0.22    0.11 
 -12   6   3    0.05    0.13 
 -12   6   3    0.25    0.08 
 -12   6   3    0.20    0.06 
 -12   6   3    0.27    0.06 
  12   6  -3    0.22    0.07 
 -12   6   3    0.14    0.06 
  12   6  -3    0.05    0.45 
 -12   6   3    0.22    0.12 
 -12   6   3    0.16    0.08 
 -12   6   3    0.21    0.05 
  12   6  -3    0.17    0.06 
 -12   6   3    0.23    0.07 
 -12   6   3    0.23    0.09 
 -10  -6   3    1.77    0.18 
 -10  -6   3    1.80    0.22 
 -10  -6   3    2.04    0.20 
 -10  -6   3    1.95    0.19 
 -10  -6   3    2.03    0.21 
 -10  -6   3    1.84    0.21 
 -10  -6   3    1.63    0.18 
 -10  -6   3    1.81    0.16 
 -10  -6   3    2.04    0.22 
 -10  -6   3    1.84    0.19 
 -10  -6   3    1.85    0.19 
 -10   6   3    1.88    0.17 
 -10   6   3    1.72    0.19 
 -10   6   3    1.68    0.18 
 -10   6   3    1.88    0.22 
 -10   6   3    1.62    0.16 
 -10   6   3    1.93    0.18 
 -10   6   3    1.86    0.21 
 -10   6   3    1.87    0.29 
 -10   6   3    1.85    0.26 
 -10   6   3    1.96    0.20 
 -10   6   3    1.88    0.18 
  10   6  -3    1.82    0.19 
 -10   6   3    1.82    0.17 
 -10   6   3    1.85    0.21 
 -10   6   3    1.98    0.18 
 -10   6   3    1.78    0.24 
 -10   6   3    1.81    0.19 
 -10   6   3    1.80    0.18 
 -10   6   3    1.92    0.17 
  10   6  -3    1.81    0.21 
  -8  -6   3    0.52    0.12 
  -8  -6   3    0.40    0.09 
  -8  -6   3    0.48    0.10 
  -8  -6   3    0.39    0.11 
  -8  -6   3    0.53    0.15 
  -8  -6   3    0.56    0.10 
  -8  -6   3    0.49    0.11 
  -8  -6   3    0.70    0.12 
  -8  -6   3    0.44    0.11 
  -8  -6   3    0.47    0.12 
  -8  -6   3    0.53    0.11 
  -8   6   3    0.50    0.30 
  -8   6   3    0.53    0.11 
  -8   6   3    0.37    0.10 
  -8   6   3    0.70    0.11 
  -8   6   3    0.44    0.09 
  -8   6   3    0.41    0.09 
  -8   6   3    0.66    0.11 
  -8   6   3    0.50    0.15 
  -8   6   3    0.48    0.10 
  -8   6   3    0.47    0.12 
   8   6  -3    0.49    0.13 
   8   6  -3    1.24    0.81 
  -8   6   3    0.34    0.09 
  -8   6   3    0.77    0.13 
  -8   6   3    0.21    0.10 
  -8   6   3    0.77    0.12 
  -8   6   3    0.70    0.18 
  -8   6   3    0.47    0.20 
  -8   6   3    0.60    0.16 
   8   6  -3    0.46    0.10 
   8   6  -3    0.26    0.10 
  -8   6   3    0.71    0.11 
  -8   6   3    0.69    0.12 
  -8   6   3    0.47    0.19 
  -8   6   3    0.41    0.08 
  -8   6   3    0.69    0.16 
  -6  -6   3    0.75    0.12 
  -6  -6   3   -0.02    0.40 
  -6  -6   3    0.90    0.39 
  -6  -6   3    0.83    0.13 
  -6  -6   3    0.80    0.13 
  -6  -6   3    0.71    0.11 
  -6  -6   3    0.89    0.14 
  -6  -6   3    0.68    0.13 
  -6  -6   3    0.83    0.15 
  -6   6   3    0.85    0.14 
  -6   6   3    0.90    0.13 
  -6   6   3    0.92    0.15 
  -6   6   3    0.47    0.43 
  -6   6   3    0.75    0.13 
   6   6  -3    0.81    0.16 
   6   6  -3    0.40    0.55 
   6   6  -3    1.34    2.27 
  -6   6   3    0.91    0.24 
   6   6  -3    0.98    0.16 
  -6   6   3   -0.93    1.56 
   6   6  -3    0.83    0.14 
  -6   6   3    0.98    0.23 
  -6   6   3    0.91    0.13 
  -6   6   3    0.76    0.13 
  -6   6   3    0.90    0.14 
  -6   6   3    0.24    0.81 
  -6   6   3    1.41    0.38 
  -6   6   3    0.97    0.12 
  -6   6   3    0.79    0.17 
  -6   6   3    1.30    0.33 
  -6   6   3    0.98    0.12 
  -6   6   3    0.49    0.23 
  -6   6   3    1.06    0.52 
  -6   6   3    0.92    0.14 
  -6   6   3    0.60    0.14 
  -6   6   3    0.98    0.12 
  -6   6   3    0.84    0.35 
  -6   6   3    0.89    0.13 
   6   6  -3    1.01    0.16 
  -6   6   3    0.96    0.16 
  -6   6   3    1.06    0.20 
  -6   6   3    0.84    0.14 
   6   6  -3    0.86    0.13 
  -6   6   3    0.98    0.19 
   6   6  -3    1.01    0.16 
  -6   6   3    0.94    0.13 
  -6   6   3    1.01    0.13 
   4  -6  -3    1.92    0.65 
  -4  -6   3   -0.35    0.61 
  -4  -6   3    0.54    0.10 
  -4  -6   3    0.49    0.09 
  -4  -6   3    0.96    0.33 
  -4  -6   3    0.55    0.11 
  -4  -6   3    0.54    0.11 
  -4  -6   3    0.62    0.11 
  -4  -6   3    1.12    0.33 
  -4   6   3    0.54    0.12 
  -4   6   3    0.52    0.10 
   4   6  -3    0.41    0.45 
   4   6  -3   -0.28    1.21 
  -4   6   3    0.61    0.11 
   4   6  -3    0.50    0.10 
  -4   6   3    0.63    0.25 
   4   6  -3    0.64    0.15 
   4   6  -3    0.62    0.12 
   4   6  -3   -0.33    0.50 
   4   6  -3    0.41    0.19 
  -4   6   3    0.56    0.13 
  -4   6   3    0.51    0.10 
  -4   6   3    0.36    0.32 
  -4   6   3    0.84    0.29 
  -4   6   3    0.51    0.14 
  -4   6   3   -0.49    1.01 
  -4   6   3    0.74    0.13 
  -4   6   3    0.59    0.13 
  -2  -6   3    4.41    0.69 
   2  -6  -3    4.14    1.11 
  -2  -6   3    4.61    0.33 
  -2  -6   3    5.52    0.55 
  -2  -6   3    4.58    0.32 
   2  -6  -3    4.57    0.52 
  -2  -6   3    4.39    0.33 
  -2  -6   3    4.18    0.33 
  -2  -6   3    4.49    0.35 
   2  -6  -3    4.72    0.49 
  -2  -6   3    4.43    0.53 
  -2   6   3    4.37    0.35 
  -2   6   3    4.25    0.35 
  -2   6   3    3.82    0.72 
  -2   6   3    4.86    0.88 
   2   6  -3    5.72    0.72 
  -2   6   3    5.10    0.50 
  -2   6   3    4.61    0.60 
   2   6  -3    4.46    0.56 
   2   6  -3    5.31    0.91 
   0  -6  -3   32.37    2.11 
   0  -6   3   36.65    2.14 
   0  -6   3   34.59    2.03 
   0  -6  -3   31.61    2.12 
   0  -6   3   31.09    2.28 
   0  -6   3   33.67    2.03 
   0  -6  -3   35.87    2.03 
   0  -6  -3   34.01    2.04 
   0  -6  -3   33.28    2.02 
   0  -6  -3   34.68    2.03 
   0  -6   3   33.94    2.04 
   0  -6   3   31.71    2.14 
   0   6   3   37.67    2.78 
   0   6   3   33.18    2.30 
   0   6   3   31.10    2.07 
   0   6   3   35.34    2.21 
   0   6  -3   33.07    2.21 
   0   6  -3   34.55    2.20 
   0   6   3   32.98    2.06 
   0   6  -3   33.38    2.39 
   0   6  -3   36.62    2.41 
   0   6  -3   32.98    2.18 
   0   6  -3   33.19    2.07 
   2  -6   3    1.51    0.16 
  -2  -6  -3    1.88    0.33 
  -2  -6  -3    1.25    0.56 
  -2  -6  -3    1.59    0.16 
   2  -6   3    1.34    0.35 
   2  -6   3    1.68    0.35 
  -2  -6  -3    1.54    0.19 
   2  -6   3    0.75    0.54 
  -2  -6  -3    1.58    0.16 
  -2  -6  -3    1.67    0.19 
  -2  -6  -3    1.80    0.16 
  -2  -6  -3    1.35    0.31 
   2   6   3    1.47    1.21 
  -2   6  -3    2.03    0.41 
  -2   6  -3    0.12    0.78 
   2   6   3    1.55    0.17 
   2   6   3    1.61    0.43 
  -2   6  -3    1.55    0.36 
   2   6   3    1.78    0.20 
  -2   6  -3    1.65    0.19 
  -2   6  -3    1.53    0.61 
  -2   6  -3    1.31    0.32 
  -4  -6  -3    0.41    0.12 
  -4  -6  -3    0.17    0.06 
  -4  -6  -3    0.31    0.67 
   4  -6   3    0.86    0.41 
  -4  -6  -3    0.15    0.08 
  -4  -6  -3    0.14    0.06 
  -4  -6  -3    0.10    0.05 
  -4  -6  -3    0.21    0.28 
   4  -6   3    0.55    0.42 
   4  -6   3    0.45    0.73 
  -4  -6  -3   -0.01    0.34 
  -4   6  -3    0.55    0.70 
  -4   6  -3    0.14    0.08 
  -4   6  -3    0.03    0.10 
   4   6   3    0.07    0.10 
  -4   6  -3    0.19    0.07 
  -4   6  -3    0.11    0.06 
   4   6   3    0.29    0.08 
   4   6   3    0.69    0.41 
  -4   6  -3    0.13    0.08 
  -4   6  -3   -0.11    0.28 
  -4   6  -3    0.29    1.24 
  -4   6  -3    0.22    0.10 
   4   6   3    0.14    0.07 
   4   6   3    0.07    0.07 
  -4   6  -3    0.06    0.09 
  -4   6  -3    0.73    0.35 
  -4   6  -3    0.14    0.34 
  -6  -6  -3    6.15    0.41 
  -6  -6  -3    5.80    0.43 
  -6  -6  -3    5.95    0.42 
  -6  -6  -3    6.38    0.43 
  -6  -6  -3    5.97    0.44 
  -6  -6  -3    6.40    0.45 
  -6  -6  -3    5.87    0.68 
  -6  -6  -3    6.62    0.44 
  -6  -6  -3    6.41    0.46 
  -6  -6  -3    5.90    0.67 
  -6   6  -3    7.02    0.71 
  -6   6  -3    6.29    0.46 
  -6   6  -3    6.20    0.43 
  -6   6  -3    4.89    0.48 
  -6   6  -3    5.91    0.46 
   6   6   3    6.54    0.43 
  -6   6  -3    6.82    0.46 
   6   6   3    6.58    0.52 
  -6   6  -3    6.39    0.43 
   6   6   3    6.78    0.48 
   6   6   3    5.01    0.76 
  -6   6  -3    6.31    0.43 
  -6   6  -3    6.14    0.43 
  -6   6  -3    6.03    0.42 
  -6   6  -3    6.26    0.42 
  -6   6  -3    6.48    0.43 
  -6   6  -3    5.98    0.49 
  -6   6  -3    5.58    0.44 
  -6   6  -3    6.18    0.86 
  -6   6  -3    5.87    0.44 
  -6   6  -3    5.67    0.52 
  -6   6  -3    5.12    0.46 
  -6   6  -3    5.81    0.77 
   6   6   3    5.72    0.48 
   6   6   3    4.20    2.42 
  -6   6  -3    6.45    0.46 
   6   6   3    6.44    0.44 
  -6   6  -3    5.72    0.46 
  -6   6  -3    6.02    0.44 
  -6   6  -3    7.05    0.72 
  -6   6  -3    6.06    0.54 
   6   6   3    5.89    0.43 
  -8  -6  -3    7.14    0.50 
  -8  -6  -3    7.21    0.47 
  -8  -6  -3    7.00    0.48 
  -8  -6  -3    5.85    0.48 
  -8  -6  -3    6.90    0.52 
  -8  -6  -3    7.05    0.45 
  -8  -6  -3    6.40    0.47 
  -8  -6  -3    7.21    0.47 
  -8  -6  -3    6.41    0.47 
  -8   6  -3    7.35    0.47 
  -8   6  -3    6.36    0.61 
  -8   6  -3    6.89    0.50 
  -8   6  -3    7.04    0.46 
  -8   6  -3    5.47    0.53 
  -8   6  -3    6.66    0.48 
  -8   6  -3    7.01    0.66 
  -8   6  -3    6.00    0.48 
  -8   6  -3    6.91    0.46 
  -8   6  -3    6.59    0.46 
  -8   6  -3    6.73    0.48 
  -8   6  -3    6.55    0.46 
   8   6   3    7.23    0.48 
  -8   6  -3    6.87    0.47 
  -8   6  -3    7.13    0.47 
  -8   6  -3    6.03    0.51 
  -8   6  -3    6.60    0.47 
  -8   6  -3    6.87    0.46 
  -8   6  -3    6.93    0.50 
   8   6   3    7.20    0.48 
  -8   6  -3    7.12    0.49 
   8   6   3    6.41    0.48 
   8   6   3    6.99    0.56 
  -8   6  -3    5.55    0.53 
  -8   6  -3    7.24    0.47 
  -8   6  -3    7.11    0.48 
 -10  -6  -3    0.15    0.08 
  10  -6   3    0.85    0.24 
 -10  -6  -3    0.35    0.11 
 -10  -6  -3    0.45    0.11 
 -10  -6  -3    0.23    0.09 
 -10  -6  -3    0.33    0.11 
 -10  -6  -3    0.37    0.09 
 -10  -6  -3    0.40    0.08 
 -10  -6  -3    0.33    0.29 
 -10  -6  -3    0.31    0.06 
  10  -6   3    0.35    0.09 
 -10  -6  -3    0.42    0.12 
 -10  -6  -3    0.20    0.10 
 -10  -6  -3    0.20    0.08 
 -10   6  -3    0.34    0.14 
 -10   6  -3    0.31    0.08 
 -10   6  -3    0.24    0.07 
 -10   6  -3    0.30    0.08 
  10   6   3    0.28    0.08 
 -10   6  -3    0.37    0.08 
 -10   6  -3    0.35    0.08 
 -10   6  -3    0.27    0.07 
 -10   6  -3    0.14    0.09 
 -10   6  -3    0.20    0.08 
  10   6   3    0.25    0.12 
 -10   6  -3    0.15    0.12 
 -10   6  -3    0.25    0.07 
 -10   6  -3    0.30    0.08 
 -10   6  -3    0.22    0.13 
 -10   6  -3    0.41    0.15 
 -10   6  -3    0.31    0.07 
 -10   6  -3    0.30    0.09 
 -10   6  -3    0.35    0.10 
 -10   6  -3    0.29    0.08 
 -10   6  -3    0.40    0.11 
  10   6   3    0.26    0.08 
 -12  -6  -3    0.40    0.16 
 -12  -6  -3    0.58    0.11 
 -12  -6  -3    0.59    0.12 
 -12  -6  -3    0.43    0.13 
  12  -6   3    0.49    0.11 
 -12  -6  -3    0.50    0.13 
 -12  -6  -3    0.70    0.09 
 -12  -6  -3    0.81    0.15 
 -12  -6  -3    0.64    0.10 
 -12   6  -3    0.55    0.11 
 -12   6  -3    0.63    0.09 
 -12   6  -3    0.67    0.13 
 -12   6  -3    0.64    0.11 
 -12   6  -3    0.62    0.09 
 -12   6  -3    0.59    0.09 
 -12   6  -3    0.62    0.09 
 -12   6  -3    0.67    0.10 
 -12   6  -3    0.58    0.10 
 -12   6  -3    0.71    0.09 
  12   6   3    0.73    0.16 
 -12   6  -3    0.61    0.14 
  12   6   3    0.76    0.11 
 -12   6  -3    0.67    0.16 
 -12   6  -3    0.67    0.12 
 -14  -6  -3    0.17    0.05 
 -14  -6  -3    0.11    0.09 
 -14  -6  -3    0.03    0.07 
 -14  -6  -3    0.05    0.17 
 -14  -6  -3    0.12    0.16 
 -14   6  -3    0.24    0.07 
 -14   6  -3    0.03    0.05 
  14   6   3    0.08    0.04 
 -14   6  -3    0.08    0.04 
 -14   6  -3    0.12    0.05 
 -14   6  -3    0.26    0.08 
 -14   6  -3    0.03    0.09 
  14   6   3    0.14    0.09 
 -14   6  -3    0.07    0.06 
 -14   6  -3    0.20    0.08 
 -13  -7   3   44.93    2.44 
 -13  -7   3   42.32    2.46 
 -13  -7   3   42.09    2.46 
 -13  -7   3   38.72    2.43 
 -13  -7   3   39.60    2.43 
  13   7  -3   42.91    2.44 
 -13   7   3   40.55    2.44 
  13   7  -3   36.70    2.50 
 -13   7   3   40.59    2.45 
 -13   7   3   40.08    2.43 
 -13   7   3   41.64    2.44 
 -13   7   3   41.00    2.48 
 -13   7   3   36.71    2.46 
 -13   7   3   41.14    2.43 
 -11  -7   3    0.49    0.09 
 -11  -7   3    0.70    0.13 
 -11  -7   3    0.48    0.11 
 -11  -7   3    0.36    0.18 
 -11  -7   3    0.41    0.07 
 -11  -7   3    0.50    0.10 
 -11  -7   3    0.37    0.09 
 -11  -7   3    0.23    0.10 
 -11  -7   3    0.46    0.08 
 -11  -7   3    0.43    0.10 
 -11   7   3    0.41    0.09 
 -11   7   3    0.46    0.13 
 -11   7   3    0.40    0.08 
 -11   7   3    0.37    0.08 
 -11   7   3    0.43    0.12 
 -11   7   3    0.45    0.09 
 -11   7   3    0.43    0.08 
  11   7  -3    0.34    0.08 
 -11   7   3    0.39    0.07 
 -11   7   3    0.43    0.07 
  11   7  -3    0.42    0.08 
 -11   7   3    0.45    0.10 
 -11   7   3    0.39    0.07 
 -11   7   3    0.51    0.14 
  11   7  -3    0.32    0.14 
  11   7  -3   -0.36    0.53 
 -11   7   3    0.41    0.11 
  11   7  -3    0.42    0.11 
 -11   7   3    0.58    0.16 
  -9  -7   3   50.82    2.98 
  -9  -7   3   50.30    2.99 
  -9  -7   3   51.02    2.96 
  -9  -7   3   49.42    2.96 
  -9  -7   3   48.74    2.97 
  -9  -7   3   49.45    2.96 
  -9  -7   3   47.88    2.96 
  -9  -7   3   50.93    2.94 
  -9  -7   3   49.53    2.98 
  -9  -7   3   46.79    2.99 
  -9  -7   3   49.82    3.00 
  -9  -7   3   50.42    2.97 
  -9   7   3   46.41    2.99 
  -9   7   3   48.56    2.98 
  -9   7   3   49.57    3.18 
  -9   7   3   45.72    3.02 
  -9   7   3   50.71    2.95 
   9   7  -3   50.16    2.97 
  -9   7   3   49.97    2.95 
  -9   7   3   47.57    2.98 
  -9   7   3   51.05    2.96 
   9   7  -3   50.66    2.96 
  -9   7   3   49.78    2.96 
   9   7  -3   48.58    2.95 
  -9   7   3   48.40    3.00 
   9   7  -3   45.99    3.10 
  -9   7   3   48.44    2.96 
  -9   7   3   50.26    2.99 
  -9   7   3   48.88    2.98 
  -9   7   3   51.20    3.02 
  -9   7   3   46.79    2.95 
  -9   7   3   51.19    3.10 
  -9   7   3   50.51    3.00 
   9   7  -3   45.50    3.09 
  -9   7   3   51.03    3.03 
  -9   7   3   44.65    3.03 
  -9   7   3   50.66    3.01 
  -7  -7   3   25.51    1.49 
  -7  -7   3   24.02    1.48 
  -7  -7   3   23.74    1.49 
  -7  -7   3   23.96    1.48 
  -7  -7   3   24.02    1.48 
  -7  -7   3   24.66    1.50 
  -7  -7   3   23.79    1.46 
  -7  -7   3   23.35    1.50 
  -7  -7   3   24.42    1.49 
  -7  -7   3   23.86    1.48 
  -7  -7   3   24.47    1.51 
  -7   7   3   24.86    1.47 
  -7   7   3   20.44    2.28 
  -7   7   3   24.44    1.57 
  -7   7   3   21.99    1.47 
   7   7  -3   24.82    1.48 
  -7   7   3   24.40    1.51 
  -7   7   3   24.65    1.58 
  -7   7   3   24.35    1.48 
  -7   7   3   22.84    1.55 
  -7   7   3   25.45    1.51 
   7   7  -3   24.33    1.50 
  -7   7   3   22.20    1.48 
  -7   7   3   23.86    1.47 
  -7   7   3   24.84    1.47 
  -7   7   3   26.69    1.48 
   7   7  -3   24.29    1.49 
   7   7  -3   24.70    1.54 
  -7   7   3   23.20    1.49 
  -7   7   3   23.83    1.52 
  -7   7   3   22.58    1.47 
  -7   7   3   24.42    1.51 
   7   7  -3   21.14    1.62 
  -7   7   3   21.91    1.56 
   7   7  -3   24.09    1.49 
  -7   7   3   23.64    1.50 
  -7   7   3   23.89    1.74 
   7   7  -3   22.00    1.48 
  -7   7   3   24.49    1.48 
  -7   7   3   23.16    1.47 
  -7   7   3   25.85    1.50 
  -7   7   3   23.51    1.47 
  -7   7   3   21.97    1.49 
  -7   7   3   25.86    1.47 
  -5  -7   3   22.92    1.36 
  -5  -7   3   22.21    1.36 
  -5  -7   3   21.86    1.36 
  -5  -7   3   21.15    1.36 
  -5  -7   3   21.33    1.34 
  -5  -7   3   22.55    1.37 
  -5  -7   3   22.20    1.40 
  -5  -7   3   22.63    1.38 
  -5   7   3   20.38    1.35 
  -5   7   3   21.96    1.35 
   5   7  -3   22.46    1.37 
  -5   7   3   21.10    1.37 
   5   7  -3   22.01    1.35 
   5   7  -3   21.30    1.42 
  -5   7   3   21.08    1.45 
  -5   7   3   21.24    1.38 
  -5   7   3   19.11    1.48 
  -5   7   3   20.23    2.90 
  -5   7   3   21.25    1.36 
  -5   7   3   22.65    1.35 
   5   7  -3   21.21    1.37 
   5   7  -3   23.44    1.38 
  -5   7   3   21.61    1.39 
  -5   7   3   22.49    1.45 
  -5   7   3   21.33    1.62 
  -5   7   3   23.51    1.36 
  -5   7   3   23.52    1.35 
  -5   7   3   24.64    1.41 
  -5   7   3   15.95    2.34 
  -5   7   3   21.91    1.35 
  -5   7   3   21.26    1.34 
   5   7  -3   22.66    1.38 
  -5   7   3   21.40    1.41 
  -5   7   3   22.34    1.36 
  -5   7   3   22.76    1.36 
  -5   7   3   21.05    1.35 
  -5   7   3   22.81    1.38 
   5   7  -3   21.81    1.38 
  -5   7   3   21.46    1.36 
  -5   7   3   22.48    1.39 
   5   7  -3   21.52    1.38 
  -5   7   3   20.73    1.36 
  -3  -7   3   18.38    1.29 
  -3  -7   3   14.22    1.28 
  -3  -7   3   16.95    1.07 
  -3  -7   3   17.26    1.10 
  -3  -7   3   17.67    1.06 
  -3  -7   3   17.75    1.08 
  -3  -7   3   16.48    1.06 
  -3  -7   3   15.98    1.09 
  -3  -7   3   16.17    1.04 
   3   7  -3   15.44    1.05 
  -3   7   3   16.19    1.09 
  -3   7   3   18.22    1.06 
  -3   7   3   15.85    1.06 
  -3   7   3   16.43    1.04 
  -3   7   3   16.55    1.07 
  -3   7   3   19.00    1.11 
   3   7  -3   16.53    1.08 
  -3   7   3   15.69    1.08 
  -3   7   3   17.37    1.45 
  -3   7   3   17.90    1.15 
   3   7  -3   16.03    1.03 
   3   7  -3   17.45    1.09 
   3   7  -3   15.33    1.67 
  -3   7   3   17.29    1.08 
  -3   7   3   16.42    1.08 
   3   7  -3   17.95    1.08 
  -3   7   3   17.38    1.05 
   3   7  -3   17.91    1.09 
   3   7  -3   16.52    1.07 
   3   7  -3   17.80    1.07 
  -3   7   3   15.62    1.05 
  -3   7   3   18.11    2.02 
  -3   7   3   15.46    2.02 
  -3   7   3   17.66    1.08 
  -3   7   3   16.06    1.08 
   3   7  -3   13.10    1.56 
   3   7  -3   18.11    1.14 
  -3   7   3   16.52    1.05 
   3   7  -3   17.51    1.07 
   3   7  -3   14.36    1.17 
  -3   7   3   13.69    1.21 
   3   7  -3   17.64    1.08 
  -3   7   3   17.67    1.19 
  -3   7   3   16.74    1.06 
  -3   7   3   18.10    1.06 
  -3   7   3   16.21    1.26 
  -3   7   3   16.45    1.05 
  -3   7   3   16.75    1.07 
  -1  -7   3   16.79    1.10 
  -1  -7   3   16.67    1.09 
   1  -7  -3   16.28    1.27 
  -1  -7   3   17.23    1.08 
  -1  -7   3   17.06    1.08 
  -1  -7   3   15.28    1.28 
  -1  -7   3   18.20    1.09 
   1  -7  -3   17.59    1.06 
   1  -7  -3   18.08    1.07 
  -1  -7   3   13.16    1.29 
  -1   7   3   14.91    1.25 
  -1   7   3   16.80    1.40 
  -1   7   3   18.79    1.09 
  -1   7   3   17.87    1.11 
   1   7  -3   19.03    1.11 
  -1   7   3   18.14    1.11 
  -1   7   3   16.71    1.25 
   1   7  -3   18.28    1.10 
  -1   7   3   19.18    1.10 
  -1   7   3   20.05    1.14 
   1   7  -3   17.71    1.11 
  -1   7   3   18.83    2.08 
  -1   7   3   16.60    1.12 
  -1   7   3   17.07    1.10 
   1   7  -3   17.80    1.17 
   1   7  -3   16.91    1.11 
  -1   7   3   16.95    1.10 
   1   7  -3   16.70    1.11 
   1   7  -3   14.66    1.75 
  -1   7   3   15.88    1.72 
  -1   7   3   17.27    1.11 
   1   7  -3   14.50    1.40 
  -1   7   3   16.59    1.11 
   1   7  -3   16.01    1.09 
  -1   7   3   15.76    1.07 
   1   7  -3   18.16    1.13 
  -1   7   3   17.89    1.17 
   1   7  -3   18.31    1.14 
  -1   7   3   16.63    1.12 
   1   7  -3   18.71    1.12 
  -1   7   3   16.48    1.08 
   1   7  -3   18.05    1.11 
  -1   7   3   17.65    1.08 
  -1  -7  -3   81.66    5.29 
   1  -7   3   92.46    5.20 
  -1  -7  -3   85.65    5.33 
  -1  -7  -3   90.32    5.19 
  -1  -7  -3   91.09    5.20 
  -1  -7  -3   86.24    5.20 
   1  -7   3   88.18    5.19 
  -1  -7  -3   86.94    5.20 
   1  -7   3   82.59    5.34 
  -1  -7  -3   91.12    5.21 
   1  -7   3   81.36    5.31 
  -1   7  -3   92.97    5.25 
  -1   7  -3   86.49    5.23 
  -1   7  -3   89.59    5.24 
   1   7   3   85.88    5.35 
   1   7   3   83.58    6.01 
   1   7   3   79.41    5.21 
  -1   7  -3   82.84    5.19 
   1   7   3   96.63    5.22 
  -1   7  -3   80.37    5.42 
   1   7   3   90.63    5.24 
  -1   7  -3   73.52    5.40 
   1   7   3   78.51    5.52 
   1   7   3   82.64    5.34 
   1   7   3   96.36    5.23 
  -1   7  -3   90.75    5.31 
  -1   7  -3   85.05    5.20 
  -1   7  -3   91.23    5.22 
   1   7   3   93.70    5.23 
  -1   7  -3   93.32    5.23 
  -1   7  -3   85.62    5.24 
   1   7   3   86.87    5.23 
   1   7   3   92.43    5.29 
  -1   7  -3   87.10    5.22 
   1   7   3   87.66    5.21 
  -1   7  -3   82.31    5.23 
  -1   7  -3   86.84    5.22 
   1   7   3   82.45    5.25 
   1   7   3   84.48    5.21 
   1   7   3   86.94    5.24 
  -1   7  -3   95.65    5.26 
   1   7   3   93.73    5.25 
  -3  -7  -3    3.25    0.29 
  -3  -7  -3    4.12    0.54 
   3  -7   3    2.37    0.70 
  -3  -7  -3    3.41    0.27 
  -3  -7  -3    3.49    0.59 
  -3  -7  -3    3.71    0.29 
   3  -7   3    3.26    0.27 
  -3  -7  -3    3.36    0.34 
  -3  -7  -3    3.03    0.26 
  -3  -7  -3    3.33    0.27 
   3  -7   3    3.61    0.71 
  -3   7  -3    3.25    0.33 
  -3   7  -3    3.40    0.36 
  -3   7  -3    1.58    1.91 
  -3   7  -3    3.53    0.28 
   3   7   3    3.70    0.29 
  -3   7  -3    3.06    0.34 
   3   7   3    3.64    0.28 
   3   7   3    2.82    0.28 
  -3   7  -3    3.37    0.32 
  -3   7  -3    4.07    0.31 
  -3   7  -3    3.58    0.29 
  -3   7  -3    3.83    0.59 
  -3   7  -3    3.14    0.27 
  -3   7  -3    3.63    0.36 
  -3   7  -3    3.42    0.26 
  -3   7  -3    3.76    0.31 
  -3   7  -3    2.96    0.48 
   3   7   3    3.01    0.36 
   3   7   3    2.76    1.79 
   3   7   3    3.36    0.28 
  -3   7  -3    3.48    0.28 
  -3   7  -3    3.56    0.64 
   3   7   3    3.39    0.25 
  -3   7  -3    3.61    0.27 
   3   7   3    3.44    0.76 
  -3   7  -3    3.57    0.30 
  -3   7  -3    3.20    0.26 
   3   7   3    3.43    0.29 
  -3   7  -3    3.38    0.29 
  -3   7  -3    3.42    0.27 
  -3   7  -3    2.93    0.41 
   3   7   3    3.26    0.36 
  -3   7  -3    3.02    0.57 
   3   7   3    3.62    0.28 
   3   7   3    3.60    0.29 
   3   7   3    3.36    0.34 
   3   7   3    3.83    0.33 
  -3   7  -3    3.85    0.28 
  -5  -7  -3   74.09    4.30 
  -5  -7  -3   66.82    4.49 
  -5  -7  -3   72.66    4.27 
  -5  -7  -3   70.59    4.26 
  -5  -7  -3   67.99    4.25 
  -5  -7  -3   73.82    4.26 
  -5  -7  -3   72.36    4.24 
  -5  -7  -3   71.84    4.27 
   5   7   3   65.16    4.36 
  -5   7  -3   68.25    4.28 
  -5   7  -3   74.65    4.31 
   5   7   3   73.19    4.27 
  -5   7  -3   69.95    4.33 
  -5   7  -3   70.61    4.26 
   5   7   3   73.96    4.33 
  -5   7  -3   74.72    4.27 
  -5   7  -3   68.94    4.57 
  -5   7  -3   72.07    4.26 
  -5   7  -3   73.74    4.25 
  -5   7  -3   72.25    4.27 
  -5   7  -3   74.46    4.29 
  -5   7  -3   71.92    4.27 
  -5   7  -3   70.38    4.27 
   5   7   3   75.70    4.28 
  -5   7  -3   63.33    4.29 
   5   7   3   71.72    4.28 
   5   7   3   72.58    4.28 
  -5   7  -3   67.81    4.27 
  -5   7  -3   63.39    4.31 
   5   7   3   72.27    4.25 
  -5   7  -3   73.13    4.39 
  -5   7  -3   70.56    4.26 
  -5   7  -3   72.95    4.26 
   5   7   3   75.52    4.27 
  -5   7  -3   73.97    4.52 
  -5   7  -3   64.83    4.26 
  -7  -7  -3   47.47    2.81 
  -7  -7  -3   48.89    2.82 
  -7  -7  -3   47.77    2.81 
  -7  -7  -3   46.82    2.81 
  -7  -7  -3   47.32    2.84 
  -7  -7  -3   46.65    2.80 
  -7  -7  -3   43.07    2.81 
  -7  -7  -3   46.91    2.79 
  -7   7  -3   46.44    2.81 
  -7   7  -3   39.72    2.86 
   7   7   3   48.97    2.82 
  -7   7  -3   43.75    2.81 
  -7   7  -3   46.60    2.81 
  -7   7  -3   46.30    2.82 
  -7   7  -3   47.97    2.88 
  -7   7  -3   47.82    2.80 
   7   7   3   48.46    2.80 
   7   7   3   48.24    2.86 
  -7   7  -3   45.67    2.86 
   7   7   3   44.19    2.90 
   7   7   3   45.42    2.81 
  -7   7  -3   47.04    2.84 
  -7   7  -3   48.10    2.96 
  -7   7  -3   47.47    2.80 
  -7   7  -3   46.91    2.80 
   7   7   3   47.27    2.81 
  -7   7  -3   48.65    2.79 
  -7   7  -3   42.86    2.81 
  -7   7  -3   44.87    2.83 
  -7   7  -3   47.71    3.01 
  -7   7  -3   48.81    2.80 
  -7   7  -3   47.60    2.82 
   7   7   3   42.32    2.80 
  -7   7  -3   44.68    2.79 
  -7   7  -3   47.19    2.81 
  -7   7  -3   46.65    2.80 
  -9  -7  -3    2.91    0.35 
  -9  -7  -3    3.26    0.28 
  -9  -7  -3    3.12    0.25 
  -9  -7  -3    3.08    0.27 
  -9  -7  -3    3.00    0.27 
  -9  -7  -3    3.33    0.23 
  -9  -7  -3    3.07    0.26 
  -9  -7  -3    3.23    0.29 
  -9  -7  -3    3.21    0.26 
  -9  -7  -3    3.26    0.28 
  -9  -7  -3    2.92    0.25 
  -9  -7  -3    2.96    0.27 
  -9   7  -3    3.05    0.25 
  -9   7  -3    3.00    0.28 
   9   7   3    3.21    0.29 
  -9   7  -3    3.14    0.26 
  -9   7  -3    3.31    0.25 
  -9   7  -3    3.10    0.23 
  -9   7  -3    2.66    0.36 
  -9   7  -3    3.06    0.28 
  -9   7  -3    3.04    0.29 
  -9   7  -3    3.12    0.24 
  -9   7  -3    3.16    0.25 
  -9   7  -3    3.04    0.34 
  -9   7  -3    2.72    0.30 
   9   7   3    3.31    0.25 
  -9   7  -3    3.15    0.23 
  -9   7  -3    3.37    0.25 
  -9   7  -3    2.55    0.54 
  -9   7  -3    2.86    0.30 
   9   7   3    2.87    0.32 
 -11  -7  -3   20.06    1.23 
 -11  -7  -3   20.75    1.25 
 -11  -7  -3   20.78    1.26 
 -11  -7  -3   19.57    1.19 
 -11  -7  -3   20.22    1.24 
 -11  -7  -3   19.39    1.23 
 -11  -7  -3   17.87    1.22 
 -11  -7  -3   20.79    1.27 
 -11  -7  -3   19.87    1.21 
 -11   7  -3   20.63    1.23 
 -11   7  -3   20.43    1.22 
 -11   7  -3   19.20    1.21 
 -11   7  -3   19.09    1.22 
 -11   7  -3   19.57    1.21 
 -11   7  -3   21.05    1.27 
 -11   7  -3   19.70    1.20 
 -11   7  -3   19.30    1.25 
  11   7   3   19.52    1.28 
 -11   7  -3   19.28    1.23 
 -11   7  -3   20.04    1.20 
  11   7   3   19.07    1.21 
 -11   7  -3   18.44    1.22 
 -11   7  -3   17.08    1.25 
  11   7   3   20.35    1.22 
 -13  -7  -3    0.44    0.07 
 -13  -7  -3    0.52    0.09 
 -13  -7  -3    0.41    0.10 
 -13  -7  -3    0.50    0.12 
 -13   7  -3    0.39    0.09 
 -13   7  -3    0.32    0.10 
  13   7   3   -0.08    0.54 
 -13   7  -3    0.40    0.10 
 -13   7  -3    0.22    0.06 
 -13   7  -3    0.27    0.05 
  13   7   3    0.32    0.09 
 -13   7  -3    0.34    0.06 
  13   7   3    0.43    0.08 
 -13   7  -3    0.30    0.06 
  13   7   3    0.30    0.09 
 -13   7  -3    0.28    0.09 
 -12  -8   3    0.20    0.06 
 -12  -8   3    0.28    0.12 
 -12  -8   3    0.28    0.09 
  12   8  -3    0.21    0.10 
 -12   8   3    0.27    0.06 
 -12   8   3    0.19    0.07 
  12   8  -3    0.16    0.05 
  12   8  -3    0.11    0.11 
 -12   8   3    0.28    0.12 
 -10  -8   3    0.50    0.09 
 -10  -8   3    0.48    0.09 
 -10  -8   3    0.54    0.11 
 -10  -8   3    0.39    0.09 
 -10  -8   3    0.33    0.13 
 -10  -8   3    0.39    0.16 
 -10  -8   3    0.35    0.09 
 -10  -8   3    0.49    0.09 
 -10   8   3    0.50    0.07 
 -10   8   3    0.62    0.10 
  10   8  -3    0.43    0.10 
 -10   8   3    0.75    0.22 
  10   8  -3    0.43    0.09 
 -10   8   3    0.36    0.08 
  10   8  -3    0.59    0.16 
  10   8  -3    1.01    0.63 
 -10   8   3    0.45    0.08 
 -10   8   3    0.69    0.08 
  10   8  -3    0.30    0.12 
  10   8  -3    0.53    0.16 
 -10   8   3    0.70    0.11 
 -10   8   3    0.51    0.07 
 -10   8   3    0.58    0.08 
  -8  -8   3    8.15    0.52 
  -8  -8   3    7.41    0.59 
  -8  -8   3    7.99    0.53 
  -8  -8   3    8.38    0.53 
  -8  -8   3    7.82    0.54 
  -8  -8   3    8.22    0.57 
  -8  -8   3    7.22    0.54 
  -8  -8   3    7.68    0.58 
  -8  -8   3    8.16    0.54 
  -8  -8   3    8.04    0.54 
  -8  -8   3    8.05    0.57 
  -8  -8   3    7.72    0.53 
   8   8  -3    8.45    0.58 
   8   8  -3    7.24    0.66 
   8   8  -3    8.19    0.65 
  -8   8   3    8.35    0.52 
  -8   8   3    7.36    0.51 
  -8   8   3    8.08    0.53 
  -8   8   3    7.34    0.56 
  -8   8   3    8.05    0.54 
  -8   8   3    8.19    0.54 
   8   8  -3    8.18    0.52 
  -8   8   3    7.13    0.51 
   8   8  -3    8.12    0.53 
  -8   8   3    8.27    0.56 
  -8   8   3    8.15    0.56 
  -8   8   3    7.57    0.53 
   8   8  -3    7.99    0.55 
  -8   8   3    8.03    0.55 
  -8   8   3    7.78    0.52 
  -8   8   3    8.08    0.52 
  -8   8   3    7.60    0.54 
  -8   8   3    8.22    0.63 
  -8   8   3    7.88    0.54 
  -8   8   3    8.03    0.52 
  -8   8   3    8.79    0.63 
  -8   8   3    8.08    0.72 
   6   8  -3    2.54    0.67 
  -4  -8   3   14.64    0.93 
  -4  -8   3   14.45    0.92 
  -4  -8   3   14.71    0.93 
  -4  -8   3   14.75    0.95 
  -4  -8   3   14.80    0.92 
  -4  -8   3   14.13    0.92 
  -4  -8   3   14.25    0.91 
  -4   8   3   14.80    0.92 
   4   8  -3   14.35    0.94 
  -4   8   3   13.39    0.93 
   4   8  -3   13.26    1.07 
  -4   8   3   14.55    0.95 
  -4   8   3   15.56    1.01 
  -4   8   3   15.14    1.20 
  -4   8   3   12.37    1.04 
  -4   8   3   15.03    0.93 
   4   8  -3   14.81    0.94 
  -4   8   3   15.31    0.92 
  -4   8   3   14.94    0.94 
  -4   8   3   14.66    0.96 
   4   8  -3   14.27    0.95 
  -4   8   3   13.66    0.91 
  -4   8   3   15.96    0.97 
  -4   8   3   13.54    0.96 
  -4   8   3   13.97    0.93 
  -4   8   3   13.52    0.92 
   4   8  -3   14.26    0.95 
  -4   8   3   14.98    0.92 
   4   8  -3   13.92    0.94 
  -4   8   3   15.35    0.93 
   4   8  -3   14.84    1.00 
   4   8  -3   13.87    0.90 
   4   8  -3   15.65    0.95 
  -4   8   3   16.34    1.08 
  -4   8   3   14.30    0.97 
  -4   8   3   14.20    0.91 
  -4   8   3   15.59    0.95 
  -2  -8   3   21.23    1.43 
  -2  -8   3   23.02    1.47 
   2  -8  -3   25.45    1.44 
  -2  -8   3   23.10    1.45 
   2  -8  -3   23.78    1.44 
  -2  -8   3   23.45    1.47 
  -2  -8   3   24.88    1.46 
  -2   8   3   23.37    1.49 
  -2   8   3   22.05    1.44 
  -2   8   3   22.49    1.46 
  -2   8   3   25.58    1.47 
  -2   8   3   22.61    1.45 
  -2   8   3   21.83    1.49 
  -2   8   3   24.87    1.55 
   2   8  -3   23.33    1.49 
   2   8  -3   24.64    1.48 
   2   8  -3   22.17    1.47 
   2   8  -3   24.75    1.47 
  -2   8   3   24.52    1.46 
  -2   8   3   24.10    1.46 
  -2   8   3   23.05    1.47 
   2   8  -3   23.28    1.48 
   2   8  -3   22.75    1.54 
  -2   8   3   22.84    1.67 
  -2   8   3   24.75    1.48 
  -2   8   3   21.41    1.63 
   2   8  -3   22.67    1.63 
  -2   8   3   23.03    1.46 
  -2   8   3   23.57    1.45 
  -2   8   3   24.61    1.48 
   2   8  -3   24.17    1.49 
   2   8  -3   23.90    1.49 
   2   8  -3   24.21    1.47 
  -2   8   3   26.23    1.50 
   0  -8   3    8.27    0.56 
   0  -8  -3    8.38    0.56 
   0  -8  -3    8.20    0.54 
   0  -8   3    8.02    0.55 
   0  -8   3    8.17    0.54 
   0  -8  -3    8.33    0.54 
   0  -8   3    8.02    0.57 
   0   8   3    7.69    0.56 
   0   8  -3    8.31    0.57 
   0   8   3    7.94    0.56 
   0   8  -3    8.00    0.55 
   0   8  -3    8.47    0.56 
   0   8  -3    8.16    0.59 
   0   8  -3    8.81    0.65 
   0   8   3    7.82    0.72 
   0   8  -3    7.42    0.76 
   0   8   3    7.90    0.57 
   0   8  -3    8.44    0.56 
   0   8  -3    6.77    0.70 
   0   8  -3    8.00    0.58 
   0   8   3    8.22    0.57 
   0   8  -3    7.85    0.56 
   0   8   3    8.82    0.59 
   0   8   3    7.65    0.54 
   0   8   3    8.77    0.58 
   0   8   3    9.11    0.56 
   0   8  -3    8.15    0.58 
   0   8  -3    8.06    0.57 
   0   8   3    8.89    0.57 
   0   8  -3    8.42    0.58 
   0   8   3    8.49    0.63 
   0   8   3    7.21    0.73 
   0   8   3    7.69    0.60 
   0   8   3    7.96    0.56 
  -2  -8  -3    0.81    0.13 
   2  -8   3    0.72    0.19 
   2  -8   3    1.02    0.16 
  -2  -8  -3    1.03    0.15 
   2  -8   3    1.03    0.14 
  -2  -8  -3    1.01    0.16 
  -2  -8  -3    1.09    0.14 
   2   8   3    1.54    0.16 
  -2   8  -3    1.21    0.15 
   2   8   3    1.29    0.17 
   2   8   3    1.30    0.15 
  -2   8  -3    1.38    0.15 
   2   8   3    1.07    0.16 
  -2   8  -3    1.16    0.14 
  -2   8  -3    0.91    0.23 
  -2   8  -3    1.11    0.16 
   2   8   3    1.50    0.21 
   2   8   3    0.96    0.15 
   2   8   3    1.26    0.16 
  -2   8  -3    1.14    0.14 
   2   8   3    1.38    0.27 
  -2   8  -3    1.07    0.18 
  -2   8  -3    1.18    0.30 
   2   8   3    1.23    0.27 
   2   8   3    1.18    0.15 
  -2   8  -3    1.29    0.17 
  -2   8  -3    1.03    0.19 
  -2   8  -3    1.04    0.14 
  -2   8  -3    1.27    0.16 
  -2   8  -3    1.15    0.14 
  -2   8  -3    1.02    0.15 
  -2   8  -3    1.12    0.22 
   2   8   3    1.34    0.17 
  -2   8  -3    0.98    0.17 
  -6  -8  -3    2.09    0.22 
  -6  -8  -3    2.19    0.20 
  -6  -8  -3    2.32    0.37 
  -6  -8  -3    2.24    0.20 
  -6  -8  -3    2.08    0.23 
  -6  -8  -3    2.12    0.20 
  -6  -8  -3    2.41    0.20 
  -6   8  -3    2.44    0.20 
  -6   8  -3    2.10    0.20 
  -6   8  -3    2.10    0.23 
  -6   8  -3    2.74    0.34 
  -6   8  -3    2.01    0.19 
  -6   8  -3    2.24    0.19 
  -6   8  -3    2.59    0.41 
  -6   8  -3    2.16    0.20 
   6   8   3    2.31    0.28 
  -6   8  -3    2.11    0.23 
  -6   8  -3    2.02    0.24 
   6   8   3    2.10    0.21 
   6   8   3    2.67    0.29 
  -6   8  -3    2.21    0.19 
   6   8   3    2.51    0.30 
   6   8   3    2.19    0.24 
  -6   8  -3    2.39    0.20 
  -6   8  -3    2.32    0.27 
   6   8   3    2.75    0.31 
   6   8   3    2.06    0.19 
  -6   8  -3    2.36    0.29 
  -6   8  -3    2.58    0.21 
   6   8   3    2.21    0.21 
  -6   8  -3    2.39    0.22 
   6   8   3    2.31    0.21 
  -8  -8  -3    2.30    0.23 
  -8  -8  -3    2.08    0.21 
  -8  -8  -3    2.24    0.21 
  -8  -8  -3    1.77    0.23 
  -8  -8  -3    2.22    0.20 
  -8  -8  -3    2.33    0.21 
  -8  -8  -3    2.13    0.20 
  -8  -8  -3    2.30    0.18 
  -8  -8  -3    2.22    0.19 
  -8  -8  -3    1.76    0.26 
  -8  -8  -3    2.18    0.20 
  -8   8  -3    2.38    0.20 
   8   8   3    2.34    0.27 
  -8   8  -3    1.92    0.17 
  -8   8  -3    1.99    0.24 
   8   8   3    2.59    0.20 
  -8   8  -3    2.16    0.18 
  -8   8  -3    2.32    0.31 
  -8   8  -3    1.48    0.30 
  -8   8  -3    2.40    0.26 
  -8   8  -3    2.22    0.23 
  -8   8  -3    2.36    0.20 
  -8   8  -3    1.99    0.25 
   8   8   3    2.21    0.19 
  -8   8  -3    2.19    0.22 
  -8   8  -3    2.01    0.19 
   8   8   3    2.13    0.24 
  -8   8  -3    2.29    0.20 
  -8   8  -3    2.32    0.18 
  -8   8  -3    2.25    0.19 
   8   8   3    2.14    0.27 
  -8   8  -3    2.13    0.18 
  -8   8  -3    2.35    0.19 
 -10  -8  -3   17.03    1.13 
 -10  -8  -3   18.68    1.14 
 -10  -8  -3   16.61    1.11 
 -10  -8  -3   18.75    1.11 
 -10  -8  -3   17.22    1.08 
 -10  -8  -3   16.86    1.07 
 -10  -8  -3   17.71    1.11 
 -10   8  -3   15.54    1.05 
  10   8   3   17.96    1.20 
 -10   8  -3   18.24    1.07 
 -10   8  -3   17.77    1.06 
  10   8   3   18.49    1.15 
 -10   8  -3   17.76    1.13 
 -10   8  -3   15.45    1.10 
 -10   8  -3   15.74    1.13 
 -10   8  -3   18.04    1.09 
  10   8   3   19.17    1.10 
 -10   8  -3   17.92    1.09
[truncated: 18,526,723 more chars]
